# Supplementary material for: Altitude‐Associated Divergence of the Gut Microbiome in Endangered Forest Musk Deer: Evidence From Integrated Metagenomics, Metabolomics, and Culturomics
Source: Evol Appl. 2026 Jun 22;19(6):e70285. doi: 10.1111/eva.70285 (PMC13287323; doi:10.1111/eva.70285)
Supplement: Supplementary file 5 — Table S1: Per‐sample sequencing read processing statistics for 75 captive forest musk deer gut metagenomes. [file EVA-19-e70285-s001.xlsx]

## Sheet: Per-sample read statistics
Table S1. Per-sample sequencing read processing statistics for 75 captive forest musk deer gut metagenomes.
Sample ID	Site	QC-filtered read pairs (post-fastp)	Host-mapped read pairs	Host contamination (%)	Host-filtered read pairs (used for analysis)	Kraken2-classified read pairs	Classified (%)	Kraken2-unclassified read pairs	Unclassified (%)
HA1	High-altitude (Tibet, ~3,900 m)	57504527	7807663	13.58	49696864	12028386	24.2	37668478	75.8
HA2	High-altitude (Tibet, ~3,900 m)	50387471	4786863	9.5	45600608	8867188	19.45	36733420	80.55
HA3	High-altitude (Tibet, ~3,900 m)	84625974	5620780	6.64	79005194	15197404	19.24	63807790	80.76
HA4	High-altitude (Tibet, ~3,900 m)	71373301	7175802	10.05	64197499	12855690	20.03	51341809	79.97
HA5	High-altitude (Tibet, ~3,900 m)	51130647	1739048	3.4	49391599	9368479	18.97	40023120	81.03
HA6	High-altitude (Tibet, ~3,900 m)	67140807	6529453	9.73	60611354	12538605	20.69	48072749	79.31
HA7	High-altitude (Tibet, ~3,900 m)	66628002	5743365	8.62	60884637	12642109	20.76	48242528	79.24
HA8	High-altitude (Tibet, ~3,900 m)	59593592	2243347	3.76	57350245	11788221	20.55	45562024	79.45
HA9	High-altitude (Tibet, ~3,900 m)	75867521	16372918	21.58	59494603	12929080	21.73	46565523	78.27
HA10	High-altitude (Tibet, ~3,900 m)	55881776	10075688	18.03	45806088	8382640	18.3	37423448	81.7
HA11	High-altitude (Tibet, ~3,900 m)	52136897	2199691	4.22	49937206	10108800	20.24	39828406	79.76
HA12	High-altitude (Tibet, ~3,900 m)	72780114	26007018	35.73	46773096	10803579	23.1	35969517	76.9
HA13	High-altitude (Tibet, ~3,900 m)	67354752	9619947	14.28	57734805	15728973	27.24	42005832	72.76
HA14	High-altitude (Tibet, ~3,900 m)	65370314	13865911	21.21	51504403	11386937	22.11	40117466	77.89
HA15	High-altitude (Tibet, ~3,900 m)	82626202	9240092	11.18	73386110	14412366	19.64	58973744	80.36
HA16	High-altitude (Tibet, ~3,900 m)	64754196	8124567	12.55	56629629	10742635	18.97	45886994	81.03
HA17	High-altitude (Tibet, ~3,900 m)	52312626	414304	0.79	51898322	10026741	19.32	41871581	80.68
HA18	High-altitude (Tibet, ~3,900 m)	59552806	388988	0.65	59163818	11833289	20	47330529	80
HA19	High-altitude (Tibet, ~3,900 m)	57444477	2482504	4.32	54961973	11979147	21.8	42982826	78.2
HA20	High-altitude (Tibet, ~3,900 m)	75726908	1471685	1.94	74255223	15429346	20.78	58825877	79.22
HA21	High-altitude (Tibet, ~3,900 m)	58379742	458333	0.79	57921409	10803407	18.65	47118002	81.35
HA22	High-altitude (Tibet, ~3,900 m)	55035836	1933659	3.51	53102177	10538277	19.85	42563900	80.15
HA23	High-altitude (Tibet, ~3,900 m)	52947156	1149154	2.17	51798002	10008582	19.32	41789420	80.68
HA24	High-altitude (Tibet, ~3,900 m)	60047151	4515998	7.52	55531153	10967902	19.75	44563251	80.25
HA25	High-altitude (Tibet, ~3,900 m)	58925153	897099	1.52	58028054	11246679	19.38	46781375	80.62
HA26	High-altitude (Tibet, ~3,900 m)	54700687	5148645	9.41	49552042	9976536	20.13	39575506	79.87
HA27	High-altitude (Tibet, ~3,900 m)	51899404	456998	0.88	51442406	17759203	34.52	33683203	65.48
HA28	High-altitude (Tibet, ~3,900 m)	52476961	628877	1.2	51848084	16284622	31.41	35563462	68.59
HA29	High-altitude (Tibet, ~3,900 m)	49844508	622621	1.25	49221887	9370824	19.04	39851063	80.96
HA30	High-altitude (Tibet, ~3,900 m)	61119590	901215	1.47	60218375	12156094	20.19	48062281	79.81
HA31	High-altitude (Tibet, ~3,900 m)	50742788	594310	1.17	50148478	9535518	19.01	40612960	80.99
HA32	High-altitude (Tibet, ~3,900 m)	54803008	977343	1.78	53825665	10739376	19.95	43086289	80.05
HA33	High-altitude (Tibet, ~3,900 m)	52416800	1401236	2.67	51015564	10232637	20.06	40782927	79.94
LA1	Low-altitude (Qinling, ~1,450 m)	56847332	507030	0.89	56340302	12166436	21.59	44173866	78.41
LA2	Low-altitude (Qinling, ~1,450 m)	51642598	331015	0.64	51311583	9454554	18.43	41857029	81.57
LA3	Low-altitude (Qinling, ~1,450 m)	62952624	3382882	5.37	59569742	10830602	18.18	48739140	81.82
LA4	Low-altitude (Qinling, ~1,450 m)	62858950	2951031	4.69	59907919	13566471	22.65	46341448	77.35
LA5	Low-altitude (Qinling, ~1,450 m)	57824813	5305424	9.17	52519389	10571559	20.13	41947830	79.87
LA6	Low-altitude (Qinling, ~1,450 m)	59937652	30269468	50.5	29668184	7133437	24.04	22534747	75.96
LA7	Low-altitude (Qinling, ~1,450 m)	59016678	9012927	15.27	50003751	8910420	17.82	41093331	82.18
LA8	Low-altitude (Qinling, ~1,450 m)	64551643	15777329	24.44	48774314	10128945	20.77	38645369	79.23
LA9	Low-altitude (Qinling, ~1,450 m)	63801991	9020960	14.14	54781031	10574124	19.3	44206907	80.7
LA10	Low-altitude (Qinling, ~1,450 m)	61709513	15385041	24.93	46324472	9105151	19.66	37219321	80.34
LA11	Low-altitude (Qinling, ~1,450 m)	54546159	13914394	25.51	40631765	7463767	18.37	33167998	81.63
LA12	Low-altitude (Qinling, ~1,450 m)	59885472	5813211	9.71	54072261	10347038	19.14	43725223	80.86
LA13	Low-altitude (Qinling, ~1,450 m)	60628306	2776590	4.58	57851716	12346819	21.34	45504897	78.66
LA14	Low-altitude (Qinling, ~1,450 m)	63967821	523286	0.82	63444535	11707364	18.45	51737171	81.55
LA15	Low-altitude (Qinling, ~1,450 m)	67593580	1496990	2.21	66096590	11723606	17.74	54372984	82.26
LA16	Low-altitude (Qinling, ~1,450 m)	53705342	2525480	4.7	51179862	9150705	17.88	42029157	82.12
LA17	Low-altitude (Qinling, ~1,450 m)	51111598	6210738	12.15	44900860	8106832	18.05	36794028	81.95
LA18	Low-altitude (Qinling, ~1,450 m)	51337772	9985608	19.45	41352164	9821068	23.75	31531096	76.25
LA19	Low-altitude (Qinling, ~1,450 m)	62098997	10763207	17.33	51335790	10810571	21.06	40525219	78.94
LA20	Low-altitude (Qinling, ~1,450 m)	61603298	11816255	19.18	49787043	9911690	19.91	39875353	80.09
LA21	Low-altitude (Qinling, ~1,450 m)	58667620	2397313	4.09	56270307	10017792	17.8	46252515	82.2
LA22	Low-altitude (Qinling, ~1,450 m)	50976621	2995699	5.88	47980922	8881045	18.51	39099877	81.49
LA23	Low-altitude (Qinling, ~1,450 m)	52574716	2764823	5.26	49809893	9804276	19.68	40005617	80.32
LA24	Low-altitude (Qinling, ~1,450 m)	64879475	4192558	6.46	60686917	11208318	18.47	49478599	81.53
LA25	Low-altitude (Qinling, ~1,450 m)	63832739	20119468	31.52	43713271	7983517	18.26	35729754	81.74
LA26	Low-altitude (Qinling, ~1,450 m)	54956612	8184981	14.89	46771631	8251368	17.64	38520263	82.36
LA27	Low-altitude (Qinling, ~1,450 m)	63603026	14387924	22.62	49215102	10218809	20.76	38996293	79.24
LA28	Low-altitude (Qinling, ~1,450 m)	51207891	967957	1.89	50239934	9466839	18.84	40773095	81.16
LA29	Low-altitude (Qinling, ~1,450 m)	63272811	604109	0.95	62668702	12044552	19.22	50624150	80.78
LA30	Low-altitude (Qinling, ~1,450 m)	56749833	7461475	13.15	49288358	9526474	19.33	39761884	80.67
LA31	Low-altitude (Qinling, ~1,450 m)	64155004	3539453	5.52	60615551	10899092	17.98	49716459	82.02
LA32	Low-altitude (Qinling, ~1,450 m)	70514670	16604532	23.55	53910138	11309616	20.98	42600522	79.02
LA33	Low-altitude (Qinling, ~1,450 m)	59812034	431127	0.72	59380907	12935179	21.78	46445728	78.22
LA34	Low-altitude (Qinling, ~1,450 m)	65779787	5270135	8.01	60509652	12354505	20.42	48155147	79.58
LA35	Low-altitude (Qinling, ~1,450 m)	69493733	18842672	27.11	50651061	10101632	19.94	40549429	80.06
LA36	Low-altitude (Qinling, ~1,450 m)	57186012	3277397	5.73	53908615	10810686	20.05	43097929	79.95
LA37	Low-altitude (Qinling, ~1,450 m)	55604617	2095024	3.77	53509593	10004615	18.7	43504978	81.3
LA38	Low-altitude (Qinling, ~1,450 m)	61451190	1924522	3.13	59526668	11528374	19.37	47998294	80.63
LA39	Low-altitude (Qinling, ~1,450 m)	65032729	943173	1.45	64089556	12231585	19.09	51857971	80.91
LA40	Low-altitude (Qinling, ~1,450 m)	69160978	4499494	6.51	64661484	15048975	23.27	49612509	76.73
LA41	Low-altitude (Qinling, ~1,450 m)	64732887	25268651	39.04	39464236	8241083	20.88	31223153	79.12
LA42	Low-altitude (Qinling, ~1,450 m)	80033613	193164	0.24	79840449	16885590	21.15	62954859	78.85
All samples — mean		6.07311e+07	6.21773e+06	9.9236	5.45134e+07	1.10967e+07	20.3835	4.34166e+07	79.6165
All samples — min		49844508	193164	0.24	29668184	7133437	17.64	22534747	65.48
All samples — max		84625974	30269468	50.5	79840449	17759203	34.52	63807790	82.36
High-altitude (n=33) — mean		6.07131e+07	4.89682e+06	7.48788	5.58163e+07	1.17779e+07	21.163	4.40384e+07	78.837
Low-altitude (n=42) — mean		6.07453e+07	7.25558e+06	11.8374	5.34897e+07	1.05615e+07	19.771	4.29281e+07	80.229
