# Supplementary material for: Altitude‐Associated Divergence of the Gut Microbiome in Endangered Forest Musk Deer: Evidence From Integrated Metagenomics, Metabolomics, and Culturomics
Source: Evol Appl. 2026 Jun 22;19(6):e70285. doi: 10.1111/eva.70285 (PMC13287323; doi:10.1111/eva.70285)
Supplement: Supplementary file 6 — Table S2: Species‐level relative‐abundance matrix for all 10,805 species across the 75 samples (Sheet 1 of 2). Differentially abundant species identified by LEfSe (71 species; LDA > 2, FDR < 0.05) (Sheet 2 of 2). [file EVA-19-e70285-s003.xlsx]

## Sheet: Complete species abundance
Table S2. Species-level relative-abundance matrix for all 10,805 species across the 75 samples (Sheet 1 of 2).
Species	HA1	HA2	HA3	HA4	HA5	HA6	HA7	HA8	HA9	HA10	HA11	HA12	HA13	HA14	HA15	HA16	HA17	HA18	HA19	HA20	HA21	HA22	HA23	HA25	HA24	HA26	HA27	HA28	HA29	HA30	HA31	HA32	HA33	LA1	LA2	LA3	LA4	LA5	LA6	LA7	LA8	LA9	LA10	LA11	LA12	LA13	LA14	LA16	LA15
Paenibacillus larvae	0.0224833	0.0259247	0.0342197	0.0252589	0.0300681	0.0143751	0.0247377	0.025834	0.0216287	0.0298526	0.0329409	0.0144364	0.0152219	0.0253462	0.0301241	0.0297661	0.0268092	0.0229459	0.0119956	0.0235907	0.0274151	0.0298436	0.0285824	0.0290067	0.0186213	0.0266481	0.000387771	0.00576995	0.0284406	0.0296826	0.0316698	0.0277783	0.0220525	0.023239	0.0389881	0.0307961	0.0283318	0.013574	0.0113295	0.0217447	0.0190189	0.0279345	0.029241	0.0228508	0.0246571	0.0215769	0.0221189	0.02816	0.0322462
Flavonifractor plautii	0.0136388	0.0163931	0.015425	0.0206398	0.0119856	0.0101441	0.0182785	0.0117888	0.0119302	0.0188749	0.0159302	0.0202563	0.0156385	0.0208919	0.0155314	0.0111558	0.0154067	0.0154664	0.00903522	0.00913948	0.0164206	0.0119022	0.0127194	0.0144368	0.0150118	0.0141649	0.0186334	0.0280009	0.0149071	0.0162674	0.0103687	0.0116009	0.0156066	0.007304	0.00964482	0.00895906	0.00929139	0.00842384	0.0143452	0.00983052	0.0126382	0.0153702	0.0106472	0.0164044	0.0102122	0.00584994	0.0120592	0.0134314	0.00744547
Faecalibacterium prausnitzii	0.0103737	0.0140024	0.012453	0.0159057	0.0186859	0.011465	0.01522	0.0162187	0.0108092	0.0155465	0.0123593	0.0116399	0.00831208	0.0137735	0.0129759	0.0132501	0.0212197	0.0175367	0.0140514	0.015403	0.0207086	0.014735	0.0151886	0.0170803	0.0164201	0.0184463	0.00814319	0.00433504	0.0187128	0.015045	0.0136167	0.0150462	0.0135731	0.0099372	0.0115214	0.0104505	0.00950425	0.0102901	0.0107202	0.0148025	0.0107271	0.0130595	0.0136389	0.0164147	0.0119587	0.00822382	0.0121005	0.0187427	0.00856753
Dysosmobacter welbionis	0.00966079	0.01067	0.0102345	0.0139619	0.0102273	0.00642904	0.0123274	0.00915988	0.00885511	0.0121044	0.00894272	0.0133322	0.0104257	0.0136893	0.0124752	0.00969394	0.012368	0.0110112	0.00701026	0.00740983	0.0132808	0.00838444	0.00904677	0.0121212	0.0148866	0.0134943	0.00246949	0.00172795	0.0120173	0.0116428	0.00735648	0.00912232	0.00902843	0.0066248	0.00855454	0.00694302	0.0071947	0.00778135	0.0105652	0.0103463	0.0119909	0.011244	0.00921377	0.0142934	0.00857862	0.00533065	0.0116779	0.0126756	0.00644924
Acinetobacter pseudolwoffii	0.00944381	4.13967e-05	2.09295e-05	1.04505e-05	7.28294e-05	4.1278e-05	5.18393e-05	0.000869412	0.00316768	3.10103e-05	7.20357e-05	0.00128988	0.00294683	0.000252725	0.000229477	6.22071e-05	1.01627e-05	2.02972e-05	5.13949e-05	3.07037e-05	1.01613e-05	5.18839e-05	1.03747e-05	2.04922e-05	0.000333827	2.06334e-05	0	1.0105e-05	2.03511e-05	1.01862e-05	1.02458e-05	1.02845e-05	1.01671e-05	3.13476e-05	3.14505e-05	0.00213948	3.19292e-05	1.01984e-05	8.26216e-05	2.06307e-05	2.05499e-05	1.03156e-05	2.07751e-05	1.02978e-05	1.02738e-05	1.05977e-05	4.12282e-05	1.0214e-05	1.04866e-05
Paracoccus sp. MC1862	0.00942314	5.17459e-05	3.13942e-05	3.13516e-05	7.28294e-05	0.000216709	6.22071e-05	0.000331205	0.00285914	0.000527175	4.11633e-05	0.000237339	0.00616801	0.000147423	0.000166893	0.000414714	5.08135e-05	5.07429e-05	0.000390601	4.09383e-05	5.08063e-05	3.11303e-05	5.18737e-05	9.2215e-05	5.21605e-05	8.25338e-05	5.10225e-05	5.0525e-05	4.07021e-05	5.0931e-05	7.17206e-05	5.14223e-05	3.05014e-05	3.13476e-05	3.14505e-05	0.000370294	3.19292e-05	2.03967e-05	0.000320159	3.0946e-05	5.13748e-05	5.15778e-05	7.27129e-05	5.14891e-05	4.10952e-05	5.29886e-05	0.00354562	5.10699e-05	9.43792e-05
Lawsonibacter asaccharolyticus	0.0080696	0.00875541	0.0088427	0.0108267	0.00775113	0.00559316	0.00988056	0.00688285	0.00641764	0.00942714	0.00755346	0.00991662	0.00808853	0.010625	0.0093147	0.00664579	0.00951229	0.00912357	0.00548897	0.00446228	0.0103645	0.00677604	0.00746981	0.00871944	0.00910722	0.00831528	0.00766358	0.00194016	0.00900534	0.00892311	0.00581961	0.00674661	0.00837773	0.00494248	0.00557722	0.00481382	0.00524703	0.00574168	0.00815888	0.00660182	0.00573343	0.0089539	0.00598323	0.0099065	0.00586634	0.00326409	0.00693664	0.00908023	0.00410025
Vescimonas fastidiosa	0.00801794	0.011322	0.00999383	0.0125615	0.0116423	0.00669735	0.0111662	0.00996719	0.00886539	0.0123524	0.00883981	0.00975152	0.00754997	0.0110251	0.00936685	0.00860532	0.0127034	0.0107067	0.00819234	0.0090576	0.0111063	0.00784485	0.00859028	0.0101232	0.0111623	0.0123182	0.00129597	0.000818504	0.0109489	0.00958522	0.00809418	0.00937944	0.0070865	0.00727265	0.0110496	0.0076116	0.00714149	0.0087196	0.00755987	0.00944885	0.0110456	0.0105219	0.00853857	0.011997	0.00726357	0.00529886	0.0109976	0.0116848	0.00852559
Acinetobacter sp. TGL-Y2	0.00738766	1.03492e-05	1.04647e-05	1.04505e-05	2.08084e-05	2.0639e-05	4.14714e-05	2.07003e-05	0.00478238	0.00035145	2.05816e-05	1.03191e-05	9.14532e-05	1.05302e-05	2.08616e-05	1.03679e-05	0	1.01486e-05	1.0279e-05	1.02346e-05	1.01613e-05	1.03768e-05	1.03747e-05	1.02461e-05	4.17284e-05	3.09502e-05	0	0.00030315	3.05266e-05	0	2.04916e-05	1.02845e-05	5.08357e-05	1.04492e-05	1.04835e-05	2.05719e-05	1.06431e-05	1.01984e-05	1.03277e-05	2.06307e-05	1.0275e-05	1.03156e-05	1.03876e-05	1.02978e-05	1.02738e-05	1.05977e-05	1.0307e-05	1.0214e-05	1.04866e-05
Vescimonas coprocola	0.007367	0.0114669	0.0092299	0.0112761	0.0117776	0.00766738	0.0112906	0.0102984	0.00804262	0.0105745	0.00861342	0.00839972	0.00646269	0.0101932	0.00889747	0.00904077	0.0125509	0.00968174	0.00775034	0.010122	0.0124577	0.00775146	0.00932689	0.0109121	0.0111728	0.0111214	0.00160211	0.00104081	0.0115492	0.00953429	0.00778681	0.00918403	0.0076762	0.00738759	0.00996981	0.00727217	0.00706699	0.0087196	0.0069712	0.00959327	0.00871316	0.0100577	0.00813346	0.0112246	0.00667797	0.00521407	0.00975047	0.0121444	0.00769715
Flintibacter sp. KGMB00164	0.00711902	0.00865192	0.00722067	0.00916511	0.00850023	0.00639808	0.00814913	0.00737965	0.00552287	0.00763887	0.00727561	0.00714079	0.00563961	0.00874006	0.00831334	0.00658359	0.00985782	0.00882926	0.00574594	0.00495354	0.0103442	0.00636097	0.00752168	0.00876043	0.00882555	0.00865573	0.00312258	0.00126312	0.00882218	0.00742574	0.00573765	0.00659234	0.00671032	0.00498427	0.00525223	0.00420695	0.00460844	0.00603743	0.006713	0.007262	0.00577453	0.00783982	0.00585858	0.00922684	0.0050958	0.00285078	0.00586471	0.00921301	0.00454069
Luteimonas sp. MC1750	0.00700536	3.10475e-05	2.09295e-05	2.0901e-05	4.16168e-05	5.15975e-05	5.18393e-05	0.000445056	0.0047001	0.000589196	7.20357e-05	0.000103191	0.0104053	5.2651e-05	0.000104308	0.000196989	4.06508e-05	4.05943e-05	8.22318e-05	3.07037e-05	3.04838e-05	4.15071e-05	3.11242e-05	8.19689e-05	3.12963e-05	5.15836e-05	2.0409e-05	5.0525e-05	4.07021e-05	5.0931e-05	2.04916e-05	2.05689e-05	5.08357e-05	3.13476e-05	2.0967e-05	0.000123431	2.12861e-05	2.03967e-05	3.09831e-05	2.06307e-05	2.05499e-05	2.06311e-05	3.11627e-05	3.08934e-05	2.05476e-05	2.11954e-05	0.0007318	2.0428e-05	1.04866e-05
Clostridioides difficile	0.00681938	0.00693395	0.00933455	0.013105	0.00807366	0.00424131	0.008709	0.00807311	0.0075181	0.0139133	0.00676107	0.0146015	0.00633059	0.0110778	0.00948159	0.00712271	0.0120123	0.0107879	0.00634213	0.00947722	0.0108624	0.00618456	0.00868365	0.00891412	0.00919068	0.00975962	0.00231642	0.00280919	0.009565	0.00791468	0.00779705	0.00740482	0.00818455	0.0112851	0.00981256	0.00722074	0.0071947	0.00600683	0.00858232	0.0121824	0.0103469	0.0111511	0.0124235	0.0135725	0.0102532	0.0092624	0.00834871	0.0116644	0.00879824
Mediterraneibacter gnavus	0.00605478	0.00547472	0.00491843	0.00629121	0.00538938	0.00396268	0.00912371	0.00607554	0.0036922	0.00503401	0.00514541	0.00514921	0.00560913	0.00602327	0.00721811	0.00652138	0.0164636	0.0127771	0.0114508	0.0248188	0.0111266	0.00845708	0.011267	0.00695711	0.00778234	0.0058599	0.00104086	0.00423399	0.00801832	0.00726276	0.0044979	0.00626324	0.0239741	0.00332285	0.00379503	0.00481382	0.00353349	0.00642497	0.00935689	0.00809754	0.00296946	0.00878885	0.00306433	0.00523129	0.00601017	0.00328529	0.00542151	0.00690465	0.002737
Intestinimonas butyriciproducens	0.00571381	0.00788608	0.00654046	0.00843357	0.00671071	0.00442706	0.0079003	0.00592028	0.00535832	0.00791797	0.00695659	0.00769802	0.005853	0.00880324	0.00667571	0.00541202	0.00772366	0.00690103	0.00419382	0.00487166	0.00822046	0.0049601	0.00621447	0.00787926	0.00751111	0.00751057	0.00262256	0.00208163	0.00717375	0.00702848	0.00493847	0.00588272	0.00601895	0.0033124	0.00443452	0.00415552	0.00442751	0.00379379	0.00531876	0.00500294	0.00554848	0.0063647	0.00469518	0.00819706	0.00438691	0.00253285	0.00654497	0.0061386	0.00376468
Escherichia coli	0.00557949	0.00632335	0.005787	0.00772294	0.00799043	0.0148394	0.00613777	0.00866307	0.00484408	0.00434144	0.00603042	0.0470962	0.0121531	0.00486495	0.0046417	0.00683241	0.0047155	0.00616019	0.0901569	0.00682646	0.00456241	0.00498085	0.00425364	0.00466198	0.00589414	0.00633447	0.122229	0.0304362	0.00505724	0.00387076	0.00502044	0.00431948	0.00738135	0.0278576	0.00688766	0.0557293	0.0167415	0.0900107	0.0131472	0.00669466	0.00397641	0.00483799	0.005173	0.00521069	0.00632866	0.00964392	0.00518444	0.00399367	0.00353398
Cryptomeria japonica	0.00541417	0.00596113	0.0086962	0.00821411	0.00605525	0.00563444	0.00664579	0.00680005	0.00532746	0.00697732	0.00554675	0.005789	0.00293666	0.00815037	0.00707208	0.00578526	0.00273377	0.00253714	0.00546841	0.0049433	0.00301789	0.00453465	0.00703407	0.00502059	0.00751111	0.00504488	0.0029593	0.00158648	0.00327652	0.00325959	0.00448766	0.00546105	0.0028163	0.00751298	0.00696104	0.00674758	0.010079	0.00487482	0.00476107	0.0059829	0.00478813	0.00596239	0.00664804	0.00507682	0.00445883	0.00849936	0.00492677	0.00448394	0.00743498
Clostridium sp. M62/1	0.0051042	0.006313	0.00683347	0.00844402	0.00671071	0.00525262	0.00755816	0.00607554	0.00492636	0.00824874	0.00490872	0.00700665	0.00508073	0.00660243	0.00681131	0.00605483	0.00709357	0.00673865	0.00569455	0.0057416	0.00541595	0.00687981	0.00461676	0.00674194	0.00735463	0.00701537	0.00321442	0.0130152	0.00696006	0.00580614	0.00539953	0.005893	0.00484973	0.00420058	0.00486434	0.00412467	0.0032887	0.00460966	0.00654776	0.00637488	0.00532243	0.00747878	0.00433161	0.00686864	0.00489033	0.00391056	0.00580287	0.00710893	0.00439388
Paracoccus sp. M09	0.00502154	0.000113841	2.09295e-05	5.22526e-05	9.36378e-05	0.000237348	8.29428e-05	0.000207003	0.00162498	0.000516839	6.17449e-05	9.28716e-05	0.00244891	0.000126362	0.0001356	0.000269564	5.08135e-05	2.02972e-05	0.000431717	0.000163753	3.04838e-05	8.30142e-05	7.26231e-05	8.19689e-05	3.12963e-05	7.22171e-05	5.10225e-05	6.06299e-05	3.05266e-05	4.07448e-05	7.17206e-05	6.17068e-05	5.08357e-05	3.13476e-05	2.0967e-05	6.17157e-05	2.12861e-05	3.05951e-05	0.000144588	2.06307e-05	3.08249e-05	2.06311e-05	3.11627e-05	2.05956e-05	5.1369e-05	3.17931e-05	0.000144299	2.0428e-05	2.09732e-05
Oscillibacter hominis	0.00484589	0.00616811	0.00547306	0.00708545	0.00585757	0.00383885	0.00677021	0.00523717	0.00459725	0.00649149	0.00501163	0.00609857	0.00499944	0.00677092	0.00603943	0.00516319	0.00691064	0.00623123	0.0041527	0.0038175	0.00707224	0.00470068	0.00504212	0.00597348	0.00678086	0.00620035	0.0018164	0.00153596	0.00633935	0.00613209	0.00432373	0.00492626	0.00496157	0.00358408	0.00456032	0.00397038	0.00388471	0.00404875	0.00514319	0.00534335	0.0058259	0.00572513	0.00468479	0.00728055	0.00437664	0.00269182	0.00576164	0.00652674	0.00363884
Alteriqipengyuania flavescens	0.00482523	0.00166622	0.00143367	0.00158848	0.00165427	0.0012177	0.00190768	0.00137657	0.00293113	0.00213971	0.00118344	0.00145499	0.00445072	0.00160059	0.0012517	0.00269564	0.00173782	0.0021109	0.00173715	0.00244606	0.00228628	0.00124521	0.00187783	0.00230538	0.00130401	0.00210461	0.000867382	0.0010105	0.00179089	0.0020678	0.00200818	0.00203632	0.00185042	0.00132705	0.00188703	0.00160461	0.00143681	0.00108103	0.00113605	0.00172266	0.000852822	0.00155765	0.00170356	0.00184331	0.00151025	0.000911403	0.00224694	0.00136867	0.0012479
Blautia massiliensis (ex Durand et al. 2017)	0.0048149	0.00714094	0.00563003	0.00346957	0.0118192	0.00350863	0.009611	0.00727615	0.00526576	0.00594364	0.0082944	0.00454039	0.00218472	0.00576002	0.00473558	0.00570232	0.00969522	0.0145632	0.00656826	0.010255	0.0230051	0.00690056	0.0123978	0.00754114	0.00592543	0.0105953	0.00164292	0.00557795	0.00725515	0.0118466	0.00862696	0.00656149	0.0143153	0.00512011	0.00547239	0.00775561	0.0158369	0.0025088	0.00373863	0.00732389	0.0053327	0.00507525	0.0108342	0.00473699	0.00959573	0.00710047	0.00366931	0.00434094	0
Phocaeicola dorei	0.00459791	0.0120154	0.0111659	0.00784834	0.00749103	0.00986543	0.00502841	0.0137864	0.0139357	0.00481694	0.0246156	0.00816238	0.0100903	0.00975096	0.00964848	0.0153341	0.0023984	0.00583543	0.00360792	0.000593605	0.0109132	0.0221648	0.00665021	0.00865796	0.0144067	0.0130919	0.000857178	0.000232415	0.0116713	0.00895367	0.00960031	0.00692145	0.0161861	0.0148274	0.00937225	0.0117054	0.0124737	0.0124318	0.0337406	0.0125538	0.0105935	0.0139363	0.0101071	0.00747621	0.0294961	0.00664476	0.00398883	0.0230734	0.0192534
Pusillibacter faecalis	0.00458758	0.00531948	0.00511726	0.00660473	0.00509806	0.00303393	0.005806	0.00436776	0.00441213	0.00608836	0.00418836	0.00613984	0.0046946	0.00664455	0.00604986	0.00485215	0.00568095	0.00510473	0.00343318	0.00347976	0.0059545	0.00387054	0.00427439	0.00551241	0.00677043	0.00527185	0.00123474	0.00110144	0.005739	0.00508292	0.00357578	0.00425777	0.00369067	0.00338554	0.0043821	0.00332236	0.00340578	0.00388557	0.00475074	0.00489979	0.006278	0.00549819	0.00441471	0.0070849	0.00413007	0.00264943	0.00531844	0.0059139	0.00368079
Marnyiella aurantia	0.00456692	4.13967e-05	3.13942e-05	4.18021e-05	4.16168e-05	4.1278e-05	5.18393e-05	0.000124202	0.00485437	0.000661553	4.11633e-05	5.15953e-05	0.00509089	5.2651e-05	0.0001356	0.000248828	2.03254e-05	2.02972e-05	2.05579e-05	2.04692e-05	3.04838e-05	7.26375e-05	3.11242e-05	4.09844e-05	5.21605e-05	9.28505e-05	1.02045e-05	2.021e-05	3.05266e-05	3.05586e-05	2.04916e-05	3.08534e-05	3.05014e-05	2.08984e-05	3.14505e-05	6.17157e-05	4.25722e-05	2.03967e-05	2.06554e-05	3.0946e-05	2.05499e-05	3.09467e-05	2.07751e-05	4.11913e-05	5.1369e-05	4.23908e-05	2.06141e-05	5.10699e-05	4.19463e-05
Coprococcus comes	0.00445326	0.00342558	0.00230224	0.00266488	0.00267388	0.00284818	0.00391905	0.00401586	0.00212893	0.0035972	0.00331364	0.00303381	0.00167664	0.00254831	0.00276416	0.00410567	0.00370939	0.00372453	0.00263142	0.00534245	0.00442015	0.00270834	0.0029153	0.00357589	0.00295228	0.0033323	0.000602065	0.0022332	0.00931061	0.0026586	0.00273563	0.00632495	0.0055716	0.00147334	0.00192896	0.00271549	0.00183061	0.00190709	0.00192095	0.00244474	0.00154124	0.00295025	0.0019217	0.00176093	0.00195202	0.001844	0.00246338	0.00215515	0.00196099
Roseburia intestinalis	0.00427761	0.00774119	0.00503354	0.00914421	0.00532695	0.00295137	0.0084498	0.00631359	0.00413444	0.00684294	0.00816062	0.00699633	0.00715367	0.00529669	0.00870971	0.00353544	0.00630088	0.00704311	0.00279588	0.00812625	0.00688933	0.00417147	0.00559198	0.00809443	0.00391204	0.00506551	0.000897996	0.00197047	0.00886288	0.00735444	0.00422127	0.00594442	0.00585628	0.00222568	0.00266281	0.00289035	0.0036825	0.00332466	0.00639284	0.0038992	0.00356541	0.004642	0.00279425	0.003285	0.00379103	0.00385757	0.00538028	0.00615903	0.00307257
Clostridium beijerinckii	0.00393664	0.00861052	0.000983685	0.00596725	0.00212246	0.000722364	0.00468627	0.00534068	0.00317797	0.000733911	0.00382818	0.00548974	0.00153438	0.00514927	0.00514238	0.00432339	0.000345532	0.00028416	0.000452275	0.000470791	0.00140225	0.00231402	0.000663983	0.000788951	0.0019821	0.000670587	7.14315e-05	8.08399e-05	0.000437548	0.000346331	0.0062192	0.000627353	0.0028468	0.000606054	0.00415147	0.000627443	0.00189446	0.00285554	0.00156981	0.00216622	0.00299001	0.00391991	0.000644029	0.000391317	0.00127395	0.000582874	0.000401975	0.00195087	0.000555789
Paracoccus everestensis	0.00335803	0.000113841	1.04647e-05	2.0901e-05	6.24252e-05	0.00019607	5.18393e-05	0.000165602	0.00115188	0.000382461	3.08725e-05	5.15953e-05	0.00193068	8.42416e-05	8.34463e-05	0.000196989	1.01627e-05	4.05943e-05	0.000370043	9.21112e-05	1.01613e-05	2.07536e-05	4.14989e-05	5.12306e-05	2.08642e-05	5.15836e-05	4.0818e-05	5.0525e-05	2.03511e-05	2.03724e-05	7.17206e-05	3.08534e-05	3.05014e-05	1.04492e-05	1.04835e-05	3.08578e-05	1.06431e-05	0	8.26216e-05	1.03153e-05	1.0275e-05	0	2.07751e-05	1.02978e-05	1.02738e-05	1.05977e-05	6.18423e-05	1.0214e-05	1.04866e-05
Bacteroides xylanisolvens	0.0033167	0.00862087	0.0104857	0.00635392	0.00831296	0.0472839	0.00587857	0.00845607	0.00894767	0.00501333	0.0163315	0.00734717	0.009125	0.00666561	0.010702	0.0156969	0.00323174	0.00344037	0.00289867	0.00140214	0.0046437	0.0154718	0.00325767	0.00693662	0.0110893	0.0101001	0.00188783	0.0020311	0.0106538	0.00507273	0.00639338	0.00587243	0.0112754	0.00803544	0.00608043	0.0104402	0.0112497	0.00949467	0.0234439	0.00908781	0.00889811	0.0113265	0.0050899	0.00567409	0.0164483	0.00614667	0.00446295	0.0142179	0.00957424
Dioscorea cayenensis	0.00322371	0.000745141	0.000952291	0.000930096	0.000738698	0.000691406	0.000756853	0.00074521	0.000617081	0.000713237	0.00062774	0.00066042	0.00034549	0.000926657	0.00079274	0.00067391	0.000284556	0.000274012	0.00069897	0.000511729	0.000304838	0.000539593	0.000798855	0.00055329	0.000918025	0.000577737	0.000418384	0.0002021	0.000335792	0.000356517	0.000481552	0.000617068	0.000315182	0.000856835	0.000765295	0.000720016	0.00123459	0.000509918	0.00053704	0.00061892	0.000565123	0.000608618	0.000768679	0.000545784	0.000482868	0.00100678	0.000566888	0.000449415	0.000807466
Capsicum annuum	0.00307905	0.00370501	0.00481378	0.00462958	0.00354783	0.00326096	0.00372206	0.00389165	0.00303398	0.00370056	0.00321074	0.00333306	0.00160551	0.00472806	0.00400542	0.00325551	0.00146343	0.00124827	0.00335094	0.0027224	0.00156483	0.00280173	0.00412914	0.00263325	0.00428759	0.00298153	0.00198988	0.000919554	0.00160773	0.0017724	0.00252047	0.00295164	0.0014844	0.00470215	0.0040676	0.00383666	0.00630069	0.00269237	0.00269553	0.00316681	0.00260984	0.00319782	0.00370836	0.00275981	0.00252735	0.00513989	0.00279321	0.00235943	0.00438339
Acinetobacter lwoffii	0.00283108	5.17459e-05	5.23237e-05	5.22526e-05	5.2021e-05	3.09585e-05	6.22071e-05	0.000144902	0.000545088	6.20206e-05	4.11633e-05	0.000206381	0.000335328	7.37114e-05	7.30155e-05	4.14714e-05	6.09762e-05	4.05943e-05	3.08369e-05	6.14075e-05	4.0645e-05	4.15071e-05	4.14989e-05	5.12306e-05	0.000166914	8.25338e-05	2.0409e-05	3.0315e-05	4.07021e-05	5.0931e-05	4.09832e-05	4.11379e-05	4.06686e-05	3.13476e-05	4.1934e-05	0.000401152	4.25722e-05	3.05951e-05	4.13108e-05	3.0946e-05	4.10998e-05	4.12622e-05	8.31005e-05	4.11913e-05	3.08214e-05	5.29886e-05	5.15352e-05	6.12839e-05	7.3406e-05
Ornithinimicrobium sp. HY006	0.00282074	4.13967e-05	3.13942e-05	4.18021e-05	0.00012485	6.19169e-05	4.14714e-05	0.000310504	0.00112103	0.00032044	0.000195526	0.00220828	0.014724	9.47718e-05	6.25848e-05	0.0002903	7.11389e-05	6.08915e-05	0.000143906	6.14075e-05	6.09676e-05	5.18839e-05	4.14989e-05	0.000102461	3.12963e-05	8.25338e-05	3.06135e-05	8.08399e-05	8.14042e-05	8.14896e-05	6.14748e-05	6.17068e-05	6.10029e-05	4.17968e-05	3.14505e-05	0.000102859	2.12861e-05	2.03967e-05	0.000371797	4.12614e-05	3.08249e-05	4.12622e-05	0.000207751	4.11913e-05	5.1369e-05	3.17931e-05	0.000113378	4.08559e-05	3.14597e-05
Blautia obeum	0.00278975	0.00331174	0.00282548	0.00343822	0.00332935	0.00210518	0.0041264	0.0032603	0.00208779	0.00361787	0.00271678	0.00316795	0.00263182	0.00311694	0.00346302	0.00255049	0.00440045	0.00624137	0.00275476	0.0063352	0.00425757	0.00292625	0.00314354	0.0036886	0.00321309	0.00313628	0.000989836	0.00277887	0.00449758	0.0045023	0.00372947	0.00305449	0.00703567	0.00177637	0.00176123	0.00235548	0.00293748	0.00210086	0.00328421	0.00283672	0.00196252	0.00316687	0.00212945	0.00268773	0.00230133	0.00219373	0.00256645	0.00278842	0.00167785
Citrus sinensis	0.00275875	0.00671662	0.0025534	0.00179749	0.00252822	0.00259019	0.0011612	0.00536138	0.00232434	0.00128176	0.00510425	0.00136212	0.00100599	0.0036961	0.00186711	0.00143076	0.000497973	0.000649509	0.00467693	0.00194457	0.00115838	0.0054063	0.00305017	0.0011988	0.00148136	0.00608687	0.00917384	0.00233425	0.000824218	0.00185389	0.00139343	0.00256083	0.00199276	0.00134795	0.0012685	0.000627443	0.00202218	0.000428331	0.00156981	0.00150604	0.00155152	0.000722089	0.00140232	0.00156527	0.00219859	0.00227851	0.000876099	0.000531127	0.00147861
[Ruminococcus] torques	0.00266576	0.00323929	0.00275223	0.00305155	0.00265307	0.00214645	0.00401236	0.0032396	0.0019438	0.00350417	0.00265503	0.00280679	0.00228633	0.00330648	0.00310838	0.00239497	0.00361792	0.00373468	0.002837	0.00512752	0.00430837	0.00246967	0.00275968	0.00362712	0.0031192	0.00315692	0.000520429	0.00193005	0.0037853	0.00343275	0.00241801	0.00274595	0.00480906	0.00167187	0.00167736	0.00182061	0.00195832	0.00180511	0.00281946	0.00231064	0.00191114	0.00312561	0.0020048	0.0023685	0.00221914	0.00249046	0.00212325	0.00274756	0.00143666
Dorea longicatena	0.0025831	0.00353942	0.00244875	0.00270669	0.00259065	0.00202262	0.00391905	0.00316714	0.00162498	0.00305968	0.00234631	0.00220828	0.00186971	0.00282209	0.00295191	0.00220835	0.00365857	0.00411017	0.00275476	0.00595652	0.00418644	0.00226214	0.00280118	0.0035554	0.00268105	0.00298153	0.000479611	0.00349633	0.00389723	0.00322903	0.00262292	0.0029825	0.00522591	0.00138975	0.00143624	0.00163547	0.00186253	0.00169293	0.00229275	0.00210433	0.00154124	0.00287804	0.00193209	0.00201837	0.00206503	0.00162145	0.00188619	0.00236964	0.00125839
Diospyros lotus	0.0025211	0.0101215	0.00509633	0.00328146	0.00294439	0.00625361	0.00156555	0.00247368	0.00685988	0.0012094	0.00362237	0.00271391	0.00131083	0.00463329	0.0051841	0.00151371	0.000762203	0.000761143	0.00731863	0.00229255	0.00107709	0.00289512	0.00317467	0.00169061	0.00228463	0.0033942	0.00595943	0.00194016	0.00124141	0.00227152	0.00136269	0.00269453	0.000833706	0.00115986	0.000933031	0.000843448	0.00139424	0.000540513	0.000970804	0.00103153	0.0010275	0.00118629	0.0015062	0.00129752	0.000636975	0.00129292	0.000597809	0.000551555	0.00100671
Roseburia hominis	0.00251077	0.00357047	0.00291966	0.0039503	0.00354783	0.00234252	0.00462406	0.0032603	0.00232434	0.00437245	0.00303579	0.00372518	0.00293666	0.00365398	0.00350475	0.00222909	0.00375004	0.00420151	0.00248751	0.00341835	0.00455224	0.00671378	0.00317467	0.0044673	0.00329654	0.00613845	0.00112249	0.00217257	0.00435513	0.00423746	0.00278686	0.00349672	0.00371101	0.00169277	0.00188703	0.00212919	0.00292684	0.00172352	0.00282979	0.00314618	0.00245571	0.00349697	0.00228526	0.00302756	0.00307187	0.00202416	0.00295812	0.00272713	0.00145763
Subdoligranulum variabile	0.00251077	0.00347732	0.00310803	0.00367858	0.00466108	0.00289978	0.00359764	0.00391235	0.00267402	0.00374191	0.00272707	0.00278615	0.00200181	0.003138	0.00307708	0.00331771	0.00529477	0.00438418	0.00313509	0.00374585	0.00490789	0.00318567	0.00363116	0.0040882	0.00389117	0.00429176	0.00173476	0.00217257	0.00461969	0.00385039	0.0032889	0.003507	0.00335516	0.00242422	0.00265233	0.00260235	0.00241597	0.00241701	0.00258192	0.00375478	0.00239407	0.00302246	0.00336557	0.00392347	0.00284584	0.00179101	0.00276229	0.00442265	0.00259018
Acinetobacter sp. F9	0.00239712	1.03492e-05	0	0	2.08084e-05	1.03195e-05	1.03679e-05	0.000186303	0.000905052	1.03368e-05	1.02908e-05	0.000361167	0.000751948	6.31812e-05	5.2154e-05	0	0	0	1.0279e-05	0	0	1.03768e-05	0	0	8.34568e-05	0	0	0	0	0	0	0	0	0	0	0.000596585	0	0	2.06554e-05	1.03153e-05	0	0	1.03876e-05	0	0	0	0	0	0
Triticum aestivum	0.00237645	0.00220438	0.00130809	0.00149442	0.00225771	0.00200198	0.000933107	0.00265999	0.00227291	0.00105435	0.00199642	0.000908078	0.000670657	0.00221134	0.00107437	0.00081906	0.000670739	0.000669806	0.00446107	0.000951816	0.000833223	0.00436862	0.00146284	0.000891412	0.00121012	0.00224905	0.00165313	0.000697244	0.000671585	0.000876014	0.000758189	0.0010593	0.000721868	0.000877734	0.000922548	0.000802304	0.00112816	0.000550711	0.000681628	0.000814912	0.000678147	0.000804613	0.000831005	0.000772336	0.00072944	0.00103858	0.0007318	0.000674123	0.00125839
Kocuria rosea	0.00235579	0.000103492	3.13942e-05	4.18021e-05	9.36378e-05	9.28754e-05	7.2575e-05	0.000331205	0.00102847	0.000217072	5.14541e-05	0.000206381	0.00174777	0.000105302	0.00012517	0.000601335	6.09762e-05	8.11886e-05	0.000411159	0.000163753	5.08063e-05	5.18839e-05	6.22484e-05	6.14767e-05	4.17284e-05	4.12669e-05	0.000102045	0.00014147	6.10532e-05	0.000101862	0.000143441	6.17068e-05	7.117e-05	4.17968e-05	4.1934e-05	0.000123431	3.19292e-05	3.05951e-05	0.000464746	4.12614e-05	4.10998e-05	5.15778e-05	7.27129e-05	7.20847e-05	6.16428e-05	3.17931e-05	7.21493e-05	4.08559e-05	2.09732e-05
Mangifera indica	0.00235579	0.00935566	0.00387195	0.00236182	0.00290277	0.0037047	0.00180401	0.00463687	0.00353793	0.00127142	0.004034	0.00210509	0.00112792	0.00406466	0.00289976	0.00236387	0.000711389	0.000690103	0.00697942	0.00311131	0.00145306	0.00538555	0.00322654	0.00160864	0.00209685	0.00544723	0.0142557	0.00548701	0.0014144	0.00210854	0.00157785	0.00310591	0.00376184	0.00167187	0.00176123	0.000833162	0.0024479	0.000764877	0.00356306	0.00289861	0.00372981	0.00114503	0.00231643	0.00355275	0.00326707	0.00288258	0.001175	0.000970328	0.00207634
Lachnoclostridium phocaeense	0.00233512	0.00346698	0.00281501	0.00322921	0.00286116	0.00235284	0.0032244	0.00329135	0.00246832	0.00349383	0.0023566	0.00317827	0.00233714	0.00307482	0.00285804	0.00278895	0.00438013	0.00329829	0.00255946	0.00343882	0.00364789	0.00287437	0.00321617	0.00370909	0.00347389	0.0031466	0.000979632	0.00591142	0.0034495	0.00311698	0.00242825	0.00281794	0.00303998	0.00181816	0.00193945	0.00280806	0.00209668	0.00167253	0.00282979	0.0025582	0.00221939	0.00290899	0.00206712	0.00298637	0.00256845	0.00193938	0.00252523	0.00266585	0.00163591
[Clostridium] scindens	0.00231446	0.00324964	0.00306617	0.00331282	0.00262186	0.00174399	0.00336955	0.00271174	0.00204665	0.00355585	0.0022434	0.00312668	0.00229649	0.00318012	0.00293105	0.00217725	0.00352646	0.004303	0.00561232	0.0118516	0.00366821	0.00307153	0.00262481	0.00309433	0.00271235	0.0028371	0.00139802	0.0111862	0.0033274	0.00343275	0.00263317	0.0027151	0.00378218	0.00166142	0.00186606	0.00189261	0.00219247	0.00168273	0.00296405	0.00227969	0.00223994	0.0031153	0.00232681	0.00249207	0.0025479	0.0023315	0.00288597	0.00235943	0.00167785
Parabacteroides distasonis	0.00230412	0.00584729	0.00428008	0.00507895	0.00616969	0.00853422	0.0044167	0.00583748	0.00676732	0.00387629	0.0144792	0.00445784	0.0070927	0.00565471	0.00723897	0.010513	0.002561	0.00197897	0.00246695	0.000429852	0.00478595	0.0139464	0.00371416	0.00467223	0.00751111	0.00614877	0.000663292	0.00030315	0.0071941	0.00390132	0.00399586	0.00422692	0.00784904	0.0059456	0.00432969	0.00706645	0.00511931	0.00670032	0.00240635	0.00589006	0.00610332	0.0073653	0.00354216	0.00399555	0.01013	0.00399534	0.00312304	0.00799755	0.00587248
Agathobacter rectalis	0.00228346	0.00290812	0.00257433	0.0030202	0.00325652	0.00183687	0.00373243	0.00329135	0.00162498	0.0037109	0.00311812	0.002652	0.00220504	0.00259043	0.00272244	0.00161738	0.00315044	0.00442478	0.00225109	0.00337741	0.00359709	0.00217912	0.00244844	0.00357589	0.00189864	0.00228	0.000489816	0.000909449	0.00278809	0.0034735	0.00195695	0.00234486	0.0028773	0.00123301	0.00185558	0.00361037	0.00169225	0.00114222	0.00246832	0.00160919	0.00170564	0.00269236	0.00151658	0.00175063	0.00149997	0.00219373	0.00352501	0.00191001	0.00136326
Corynebacterium marinum	0.00218013	4.13967e-05	3.13942e-05	4.18021e-05	6.24252e-05	0.000144473	6.22071e-05	0.000196653	0.000802205	8.26942e-05	0.000195526	0.000340529	0.00342441	0.000221134	6.25848e-05	0.000155518	5.08135e-05	0.000131931	9.25107e-05	7.1642e-05	4.0645e-05	4.15071e-05	6.22484e-05	9.2215e-05	4.17284e-05	6.19003e-05	9.18405e-05	8.08399e-05	6.10532e-05	0.000112048	0.000102458	7.19913e-05	6.10029e-05	2.08984e-05	4.1934e-05	9.25735e-05	3.19292e-05	3.05951e-05	0.000299503	5.15767e-05	2.05499e-05	4.12622e-05	0.000394727	4.11913e-05	0.000102738	4.23908e-05	7.21493e-05	3.06419e-05	2.09732e-05
Bacteroides thetaiotaomicron	0.00215947	0.00492621	0.0037987	0.00569553	0.00596161	0.00875093	0.00835649	0.00648954	0.00744611	0.00434144	0.0105995	0.00762579	0.0108016	0.00779234	0.00824033	0.00977688	0.0024797	0.00201957	0.0020044	0.00049126	0.00390192	0.0132615	0.00251069	0.00463124	0.00740679	0.00578768	0.00109188	0.00030315	0.010552	0.0050931	0.00436471	0.00482342	0.00730001	0.00977001	0.00401518	0.00662415	0.00737564	0.0087094	0.00748758	0.00890214	0.0115902	0.00625122	0.00426929	0.00535486	0.0172086	0.0107355	0.00480308	0.0117359	0.00873532
Anaerotruncus colihominis	0.00213881	0.00251485	0.00279409	0.00331282	0.00245539	0.00176463	0.00250902	0.00248403	0.00227291	0.00327676	0.00202729	0.00276551	0.00203229	0.00287474	0.00250339	0.00255049	0.00275409	0.0024864	0.00204552	0.00244606	0.00283499	0.00256306	0.00225132	0.00285867	0.00293142	0.002899	0.000867382	0.000727559	0.00297125	0.00266879	0.00198768	0.00214945	0.0021961	0.00148379	0.00185558	0.00193376	0.00155389	0.00169293	0.00207587	0.0023519	0.00938104	0.00273362	0.00180744	0.00291428	0.00205476	0.00145189	0.00213356	0.00265564	0.00146812
Acutalibacter muris	0.00209748	0.00249415	0.00297199	0.00461913	0.00226812	0.00168208	0.00324514	0.00214248	0.00235519	0.0039073	0.002017	0.00449911	0.0023473	0.00275891	0.00264942	0.00215651	0.00353662	0.00280101	0.00197356	0.0018934	0.00297725	0.00221025	0.00214757	0.00269473	0.00274364	0.00256886	0.000755133	0.000970079	0.00396846	0.00298456	0.0038934	0.00490569	0.00249095	0.00128525	0.00204428	0.00230405	0.00197961	0.00143797	0.00240635	0.00202181	0.00248654	0.00296056	0.00199441	0.00296577	0.00203421	0.00129292	0.00214387	0.00268628	0.00136326
Ornithinimicrobium pratense	0.00205615	2.06984e-05	2.09295e-05	2.0901e-05	8.32336e-05	4.1278e-05	3.11036e-05	0.000248403	0.000802205	0.000227409	0.000154362	0.00163041	0.0111573	6.31812e-05	3.12924e-05	0.000196989	5.08135e-05	2.02972e-05	9.25107e-05	3.07037e-05	3.04838e-05	2.07536e-05	3.11242e-05	7.17228e-05	2.08642e-05	5.15836e-05	3.06135e-05	5.0525e-05	3.05266e-05	4.07448e-05	3.07374e-05	3.08534e-05	4.06686e-05	1.04492e-05	4.1934e-05	8.22876e-05	1.06431e-05	2.03967e-05	0.00026852	3.0946e-05	2.05499e-05	2.06311e-05	0.000155813	4.11913e-05	2.05476e-05	2.11954e-05	8.24564e-05	3.06419e-05	1.04866e-05
Corynebacterium comes	0.00205615	5.17459e-05	2.09295e-05	3.13516e-05	5.2021e-05	0.000103195	2.07357e-05	0.000155252	0.000874198	7.23574e-05	0.000164653	0.000350848	0.00354635	0.000210604	5.2154e-05	0.000124414	3.04881e-05	0.000111634	6.16738e-05	3.07037e-05	3.04838e-05	2.07536e-05	4.14989e-05	8.19689e-05	2.08642e-05	4.12669e-05	6.1227e-05	0.00010105	5.08776e-05	7.13034e-05	8.19664e-05	2.05689e-05	3.05014e-05	4.17968e-05	8.3868e-05	7.20016e-05	2.12861e-05	2.03967e-05	0.000237537	3.0946e-05	1.0275e-05	2.06311e-05	0.000290852	3.08934e-05	6.16428e-05	2.11954e-05	6.18423e-05	3.06419e-05	1.04866e-05
Chryseobacterium faecale	0.00201482	3.10475e-05	3.13942e-05	2.0901e-05	3.12126e-05	4.1278e-05	3.11036e-05	5.17507e-05	0.0034248	0.000227409	5.14541e-05	2.06381e-05	0.00100599	4.21208e-05	8.34463e-05	9.33107e-05	2.03254e-05	2.02972e-05	2.05579e-05	2.04692e-05	2.03225e-05	3.11303e-05	3.11242e-05	3.07383e-05	0.000135617	6.19003e-05	1.02045e-05	1.0105e-05	3.05266e-05	2.03724e-05	3.07374e-05	2.05689e-05	2.03343e-05	3.13476e-05	1.04835e-05	3.08578e-05	3.19292e-05	4.07934e-05	3.09831e-05	3.0946e-05	4.10998e-05	3.09467e-05	2.07751e-05	3.08934e-05	4.10952e-05	3.17931e-05	2.06141e-05	4.08559e-05	3.14597e-05
Corynebacterium occultum	0.00194249	5.17459e-05	2.09295e-05	3.13516e-05	4.16168e-05	6.19169e-05	2.07357e-05	9.31513e-05	0.0012753	4.13471e-05	9.26174e-05	0.000268296	0.000894209	0.000273785	5.2154e-05	6.22071e-05	4.06508e-05	0.000101486	5.13949e-05	3.07037e-05	3.04838e-05	6.22607e-05	3.11242e-05	0.000112707	5.21605e-05	5.15836e-05	3.06135e-05	6.06299e-05	5.08776e-05	6.11172e-05	3.07374e-05	2.05689e-05	3.05014e-05	2.08984e-05	2.0967e-05	4.11438e-05	2.12861e-05	2.03967e-05	0.000320159	3.0946e-05	2.05499e-05	3.09467e-05	0.000228526	4.11913e-05	7.19166e-05	2.11954e-05	6.18423e-05	3.06419e-05	2.09732e-05
Enterocloster bolteae	0.00189083	0.00220438	0.00223945	0.00287389	0.00314207	0.00187815	0.00271638	0.00240123	0.00173811	0.00286329	0.00171857	0.00336402	0.00177826	0.0021271	0.00244081	0.00192842	0.00274393	0.00336933	0.00271365	0.00403242	0.00322112	0.0025008	0.00236544	0.00294063	0.00277494	0.00337357	0.0339504	0.00819515	0.00260494	0.00235301	0.00198768	0.00217002	0.00254179	0.00146289	0.00166688	0.00169718	0.00155389	0.00146856	0.00326355	0.00246537	0.00159262	0.00220753	0.00182821	0.00225522	0.00183901	0.00149428	0.00177281	0.00221643	0.00152055
Prevotella communis	0.00187016	0.00133504	0.000638349	0.000418021	0.000905166	0.00108355	0.000331771	0.00227703	0.00123416	0.000578859	0.00236689	0.000433401	0.00112792	0.000463329	0.000886617	0.0020321	0.000315044	0.0003552	0.0059618	0.00096205	0.000762094	0.013386	0.000487613	0.0015779	0.00160654	0.00179511	0.000183681	0.0002021	0.00107861	0.00171128	0.000604502	0.000802189	0.0013319	0.00402295	0.00334424	0.00160461	0.00134102	0.00176432	0.00110506	0.0057147	0.00238379	0.00100061	0.00386417	0.000875314	0.00588689	0.00199237	0.00603993	0.00201215	0.00286284
Streptomyces prasinus	0.0018495	2.06984e-05	1.04647e-05	2.0901e-05	2.08084e-05	2.0639e-05	2.07357e-05	1.03501e-05	4.11387e-05	2.06735e-05	1.02908e-05	2.06381e-05	4.06459e-05	3.15906e-05	2.08616e-05	2.07357e-05	4.06508e-05	2.02972e-05	1.0279e-05	1.02346e-05	2.03225e-05	3.11303e-05	4.14989e-05	2.04922e-05	2.08642e-05	2.06334e-05	3.06135e-05	2.021e-05	2.03511e-05	3.05586e-05	3.07374e-05	3.08534e-05	5.08357e-05	2.08984e-05	2.0967e-05	1.02859e-05	2.12861e-05	4.07934e-05	2.06554e-05	2.06307e-05	4.10998e-05	2.06311e-05	2.07751e-05	2.05956e-05	4.10952e-05	2.11954e-05	4.12282e-05	3.06419e-05	2.09732e-05
Pisum sativum	0.00183917	0.00328069	0.00312896	0.00264398	0.0024762	0.00203294	0.0020321	0.00245298	0.0020158	0.00202601	0.00211991	0.00207413	0.000914532	0.0028958	0.00243037	0.00196989	0.000853667	0.000771292	0.00339206	0.00166824	0.000995803	0.00197159	0.00243806	0.00164962	0.00252457	0.00216651	0.00166333	0.000717454	0.00105825	0.00108992	0.00141392	0.00188206	0.000904876	0.00244512	0.00240072	0.00207776	0.00325677	0.00159094	0.00143555	0.00175361	0.00143849	0.00182585	0.00205674	0.00157557	0.00143833	0.00288258	0.00174189	0.00136867	0.00238045
Simiaoa sunii	0.00182883	0.00287707	0.00256386	0.00341732	0.00364147	0.00239412	0.00345249	0.00251509	0.00146042	0.00343181	0.00221253	0.00296157	0.00191036	0.00252725	0.00283718	0.00182474	0.0032419	0.00347081	0.00181938	0.00430876	0.0035158	0.00229327	0.00243806	0.00324802	0.00262889	0.00205303	0.000551043	0.00111155	0.00318494	0.00334107	0.00214137	0.00268425	0.00262312	0.00152558	0.00231685	0.00259206	0.0022244	0.0018867	0.0021998	0.00298113	0.00199334	0.0035176	0.00182821	0.00213165	0.00238352	0.00235269	0.00317457	0.00269649	0.00141569
Hungatella hathewayi	0.00180817	0.00243206	0.00240689	0.00284254	0.00256984	0.00185751	0.00276822	0.00227703	0.00178953	0.00308036	0.00189351	0.0028171	0.00212375	0.00239035	0.00258684	0.00187658	0.00293702	0.00336933	0.00251835	0.00271216	0.00305854	0.00255269	0.00228244	0.00266399	0.00261846	0.0022181	0.00101025	0.00316286	0.0029102	0.00270953	0.00212088	0.00207746	0.00297897	0.00157783	0.00159349	0.00173833	0.00185189	0.00158075	0.00277815	0.00231064	0.00249681	0.00269236	0.00186976	0.0023685	0.00207531	0.00164265	0.00222632	0.002339	0.00148909
Butyricimonas virosa	0.0017875	0.000238031	0.00134995	0.00187064	0.000499402	0.00214645	0.00260233	0.000289804	0.000123416	0.00221207	0.00159508	0.000784249	0.000406459	0.00186384	0.000771879	0.000373243	6.09762e-05	0.000405943	0.000236416	0.00342858	0.000203225	0.000415071	0.000259368	0.000266399	0.00189864	0.000392035	3.06135e-05	0.00312244	0.000315441	0.000692662	0.000112704	0.000205689	0.000152507	0.00166142	0.000199186	0.000421724	0.00090466	0.000285554	0.000258192	0.000536398	0.000493198	0.00156796	0.000477828	0.000473699	0.000339035	0.000254345	0.000515352	0.000428987	0.000304111
Luteimonas sp. MC1825	0.00176684	1.03492e-05	1.04647e-05	1.04505e-05	2.08084e-05	2.0639e-05	3.11036e-05	0.000217353	0.0036922	0.000537512	4.11633e-05	4.12763e-05	0.00316022	2.10604e-05	9.38771e-05	0.000114046	4.06508e-05	2.02972e-05	4.11159e-05	1.02346e-05	2.03225e-05	3.11303e-05	1.03747e-05	3.07383e-05	3.12963e-05	7.22171e-05	1.02045e-05	4.042e-05	2.03511e-05	3.05586e-05	2.04916e-05	2.05689e-05	3.05014e-05	1.04492e-05	3.14505e-05	0.000236577	1.06431e-05	1.01984e-05	2.06554e-05	1.03153e-05	2.05499e-05	2.06311e-05	2.07751e-05	2.05956e-05	2.05476e-05	1.05977e-05	0.000195834	1.0214e-05	6.29195e-05
Luteimonas granuli	0.00175651	2.06984e-05	2.09295e-05	2.0901e-05	4.16168e-05	2.0639e-05	3.11036e-05	0.000207003	0.00179982	0.000310103	5.14541e-05	7.22335e-05	0.00389184	3.15906e-05	6.25848e-05	7.2575e-05	3.04881e-05	2.02972e-05	6.16738e-05	5.11729e-05	3.04838e-05	2.07536e-05	3.11242e-05	3.07383e-05	1.04321e-05	2.06334e-05	2.0409e-05	3.0315e-05	3.05266e-05	4.07448e-05	4.09832e-05	4.11379e-05	2.03343e-05	1.04492e-05	4.1934e-05	9.25735e-05	2.12861e-05	2.03967e-05	3.09831e-05	2.06307e-05	2.05499e-05	2.06311e-05	3.11627e-05	5.14891e-05	3.08214e-05	2.11954e-05	0.000154606	2.0428e-05	2.09732e-05
Anaerobutyricum hallii	0.00174617	0.00224577	0.00194644	0.00229911	0.00235135	0.00181623	0.00297557	0.00254614	0.00130615	0.00279093	0.00215078	0.00189871	0.0015547	0.00205339	0.00224262	0.00167959	0.00304881	0.00299383	0.00186049	0.00428829	0.0032516	0.00193008	0.00207495	0.00299186	0.00237852	0.0021562	0.0020307	0.00490092	0.00287967	0.00241413	0.00197744	0.00228315	0.00336533	0.00118076	0.00137334	0.00184118	0.00161774	0.00142777	0.00207587	0.00177424	0.00158234	0.00236226	0.00157891	0.00179182	0.00149997	0.00147308	0.0017522	0.00191001	0.000985738
Citricoccus sp. SGAir0253	0.00168418	3.10475e-05	2.09295e-05	2.0901e-05	3.12126e-05	3.09585e-05	3.11036e-05	9.31513e-05	0.000894767	0.000124041	3.08725e-05	0.000392124	0.000894209	7.37114e-05	4.17232e-05	0.000103679	4.06508e-05	5.07429e-05	7.19528e-05	3.07037e-05	4.0645e-05	3.11303e-05	3.11242e-05	8.19689e-05	2.08642e-05	2.06334e-05	5.10225e-05	0.00010105	5.08776e-05	4.07448e-05	4.09832e-05	4.11379e-05	5.08357e-05	4.17968e-05	3.14505e-05	0.000144003	2.12861e-05	2.03967e-05	0.000247865	2.06307e-05	2.05499e-05	3.09467e-05	9.3488e-05	4.11913e-05	4.10952e-05	2.11954e-05	0.000113378	2.0428e-05	2.09732e-05
Enterocloster asparagiformis	0.00168418	0.00205949	0.00214527	0.00249767	0.00252822	0.00186783	0.00248828	0.00212178	0.00177925	0.00244981	0.00177002	0.00248689	0.0018189	0.0022324	0.00214874	0.00192842	0.00297767	0.00292279	0.00215858	0.00226184	0.00307886	0.00233478	0.00214757	0.0025103	0.00243068	0.00267203	0.00155108	0.00185932	0.00283897	0.00280121	0.00218235	0.00228315	0.00238928	0.00146289	0.00174026	0.00165604	0.00169225	0.00145837	0.00235472	0.00230032	0.00241462	0.00252731	0.00199441	0.00254356	0.0018801	0.00127173	0.00220571	0.00232879	0.00127936
Ruthenibacterium lactatiformans	0.00168418	0.00227682	0.00236503	0.00272759	0.00260105	0.00191943	0.00242608	0.00230808	0.00190267	0.00277025	0.00168769	0.00232179	0.00152422	0.00239035	0.00212788	0.00220835	0.00284556	0.00287205	0.0027856	0.00543456	0.00280451	0.00208573	0.00222019	0.00258202	0.00251414	0.00236253	0.000918405	0.0198866	0.00275757	0.00257711	0.00217211	0.00234486	0.00203343	0.00277949	0.00194993	0.00181033	0.00170289	0.00141757	0.00186931	0.00287798	0.00174674	0.00222816	0.00206712	0.00260535	0.00189038	0.00152607	0.0020511	0.00234922	0.00153104
Solibaculum mannosilyticum	0.00167385	0.00275288	0.00254293	0.00266488	0.00260105	0.00160984	0.00218762	0.00283594	0.00205694	0.0028943	0.00199642	0.00187807	0.00124986	0.00229558	0.00210702	0.00298594	0.00254068	0.00226313	0.00246695	0.00187293	0.00259112	0.00173292	0.00216832	0.00312506	0.00263932	0.00256886	0.000479611	0.000626509	0.00299161	0.00220022	0.00222334	0.00221116	0.00174875	0.00150469	0.0022854	0.00225262	0.00147938	0.00150936	0.00149752	0.00236221	0.00156179	0.00221784	0.00198402	0.00253326	0.00191093	0.00131412	0.00178312	0.0028497	0.00199245
Aristaeella hokkaidonensis	0.00167385	0.00292882	0.00209295	0.00219461	0.00393279	0.00334352	0.00288226	0.00313609	0.00200551	0.00272891	0.00249038	0.00168201	0.000914532	0.00215869	0.00207573	0.0022913	0.00482728	0.0032374	0.00351541	0.00527081	0.00402386	0.00280173	0.00331992	0.00340171	0.00263932	0.00268235	0.000602065	0.000778084	0.00358179	0.00360592	0.0031762	0.00309562	0.00300948	0.00303027	0.00324988	0.00283892	0.00236276	0.00199888	0.00179702	0.00320807	0.00187004	0.00254794	0.00336557	0.00252296	0.00247599	0.00215134	0.00272106	0.00283949	0.00191904
Clostridium perfringens	0.00166352	0.0013247	0.00317082	0.0019229	0.0024658	0.00182655	0.00222909	0.00192513	0.00145014	0.00234645	0.00173915	0.00588187	0.000599526	0.00196915	0.0021696	0.0014826	0.00148375	0.000882926	0.00148017	0.00173988	0.00108725	0.00107919	0.00252106	0.0021107	0.00297315	0.00219746	0.000193885	0.00032336	0.00147545	0.00141588	0.00140367	0.00231401	0.000549026	0.00206894	0.00158301	0.00207776	0.00292684	0.00242721	0.00462681	0.000794281	0.000616497	0.00114503	0.00267999	0.0013902	0.00104793	0.00243747	0.00215417	0.000970328	0.00225461
Dorea formicigenerans	0.00166352	0.00227682	0.00153832	0.00181839	0.00159184	0.00136217	0.00243645	0.00208038	0.00105932	0.001995	0.00155391	0.00146531	0.00113808	0.00182172	0.0019297	0.00150334	0.00211384	0.00249655	0.00182966	0.00360257	0.00253015	0.00136974	0.00170146	0.00219267	0.00162741	0.00191891	0.000346953	0.00185932	0.00242178	0.00202705	0.00164957	0.00184092	0.00294847	0.000961327	0.000995932	0.00111088	0.00117074	0.000989241	0.00154915	0.0012791	0.000924746	0.00181554	0.00123612	0.00127693	0.00131505	0.00111276	0.001175	0.00157295	0.000776007
Zingiber officinale	0.00163252	0.00229752	0.00248014	0.00230957	0.00186235	0.00190911	0.00181437	0.00209073	0.0016764	0.00195365	0.00174944	0.00165105	0.00083324	0.00246407	0.00211745	0.00173143	0.000833342	0.000761143	0.00201468	0.00142261	0.000904352	0.00154614	0.00207495	0.00141396	0.00218031	0.00173321	0.00139802	0.000788189	0.000946324	0.00100843	0.00123974	0.00156324	0.000904876	0.00244512	0.00212815	0.00194404	0.00317163	0.00147876	0.00146653	0.0018155	0.00146932	0.00168144	0.0019217	0.00148289	0.00144861	0.00289318	0.00154606	0.00118482	0.00234899
Blautia hansenii	0.00162219	0.0019146	0.00148599	0.00195425	0.00164386	0.00149633	0.00254012	0.00192513	0.00103875	0.00212938	0.00166711	0.0015685	0.00142261	0.00170589	0.00200271	0.00146187	0.00208335	0.00251685	0.00131571	0.00343882	0.00247935	0.00168104	0.00159771	0.00210045	0.00173173	0.00167131	0.000193885	0.00107113	0.00223862	0.00194556	0.00144466	0.00166608	0.00316198	0.000992675	0.00100642	0.00127546	0.00113881	0.00127479	0.00174538	0.00145446	0.000924746	0.00174333	0.00102837	0.00118425	0.00137669	0.00117635	0.00140176	0.00141974	0.000723574
Tripterygium wilfordii	0.00159119	0.00876576	0.00621606	0.0039921	0.00245539	0.00296169	0.00101605	0.00268069	0.00360992	0.000806268	0.00274765	0.00171296	0.000751948	0.00363292	0.00642537	0.00111973	0.000345532	0.000507429	0.00568427	0.00200598	0.00109742	0.00283286	0.00270781	0.00116806	0.00157525	0.00465284	0.00733703	0.00135407	0.000488425	0.00157886	0.000891384	0.00339387	0.000518525	0.000647851	0.000566109	0.00038058	0.000936589	0.000265157	0.00062999	0.000763335	0.000503473	0.000814929	0.000488215	0.000556082	0.000369857	0.00108097	0.000608116	0.000285992	0.000755034
Aristaeella lactis	0.00153953	0.00278393	0.00194644	0.00213191	0.00378713	0.00295137	0.00263343	0.00306364	0.00190267	0.0026152	0.00229485	0.00163041	0.000965339	0.00197968	0.00197142	0.00222909	0.00453257	0.00295324	0.00332011	0.00482049	0.00382063	0.00262533	0.00300867	0.00330949	0.00267062	0.00273393	0.000489816	0.000677034	0.00337828	0.00331052	0.00282784	0.00290022	0.0028773	0.00275859	0.0029249	0.00259206	0.00220311	0.00191729	0.00173505	0.00306366	0.00171592	0.00235195	0.00313704	0.00253326	0.00236297	0.00201357	0.00256645	0.00272713	0.00204488
Lactuca sativa	0.00151886	0.00225612	0.00272083	0.00243497	0.00179993	0.00183687	0.00189732	0.00196653	0.00157356	0.00188129	0.00175973	0.00167169	0.000853563	0.00246407	0.002034	0.0017729	0.000772366	0.0007104	0.00198384	0.00140214	0.000833223	0.00168104	0.00216832	0.00145495	0.00220117	0.00161973	0.00139802	0.000586089	0.000946324	0.000947317	0.00128072	0.00160438	0.000823539	0.00248691	0.00225395	0.0019749	0.00319292	0.00140737	0.00139424	0.00177424	0.00141794	0.00167112	0.00198402	0.0014314	0.00131505	0.00282959	0.00149452	0.00122568	0.00223364
Luteimonas sp. MC1572	0.0014982	1.03492e-05	1.04647e-05	2.0901e-05	4.16168e-05	1.03195e-05	2.07357e-05	0.000134552	0.00240662	0.00035145	3.08725e-05	4.12763e-05	0.00229649	2.10604e-05	6.25848e-05	5.18393e-05	3.04881e-05	2.02972e-05	3.08369e-05	2.04692e-05	3.04838e-05	2.07536e-05	2.07495e-05	4.09844e-05	1.04321e-05	5.15836e-05	3.06135e-05	6.06299e-05	2.03511e-05	3.05586e-05	3.07374e-05	2.05689e-05	3.05014e-05	1.04492e-05	2.0967e-05	5.14297e-05	2.12861e-05	1.01984e-05	2.06554e-05	2.06307e-05	1.0275e-05	1.03156e-05	2.07751e-05	2.05956e-05	2.05476e-05	2.11954e-05	0.000144299	3.06419e-05	2.09732e-05
Vicia villosa	0.0014982	0.00246311	0.00249061	0.00218416	0.00196639	0.00156856	0.0017107	0.00193548	0.00159413	0.00165388	0.00163624	0.00158914	0.000741787	0.00241141	0.00199228	0.00160702	0.000813016	0.000578469	0.00245667	0.00135096	0.000762094	0.00158765	0.0020542	0.00130126	0.00201339	0.00171258	0.00137761	0.00048504	0.000814042	0.000835269	0.00106556	0.00151182	0.000650697	0.00221523	0.00182413	0.00169718	0.00286298	0.00114222	0.00117736	0.00142352	0.00114052	0.00144418	0.00168278	0.00121514	0.00104793	0.00240568	0.00125746	0.000970328	0.00208683
Faecalibacterium duncaniae	0.00148786	0.00201809	0.00179994	0.00233047	0.00252822	0.00159952	0.0020321	0.00217353	0.00166612	0.0023051	0.00158479	0.00176456	0.00117873	0.00203233	0.00195056	0.00193879	0.00276426	0.00259804	0.00188105	0.00175011	0.00266225	0.00214799	0.00195045	0.00234636	0.00239938	0.0027752	0.000918405	0.000626509	0.00254388	0.00208817	0.00177252	0.00193348	0.00190126	0.0013166	0.00174026	0.00158404	0.00123459	0.00134618	0.00172473	0.00197023	0.00140767	0.00176396	0.00180744	0.00216254	0.00158216	0.00103858	0.00151514	0.00223686	0.00141569
Ruminococcus champanellensis	0.00148786	0.00247345	0.00222899	0.00237227	0.00280913	0.00166144	0.0020632	0.00257719	0.00169697	0.00270823	0.00180089	0.00164073	0.00105679	0.00185331	0.00168979	0.00196989	0.00262198	0.00261833	0.00202496	0.00244606	0.00304838	0.00163953	0.00252106	0.00279719	0.00233679	0.00247601	0.000551043	0.000666929	0.00296108	0.00287251	0.00238727	0.00224201	0.00192159	0.00180771	0.00229589	0.00259206	0.0017561	0.00137678	0.00160079	0.00231064	0.00153097	0.00303277	0.00193209	0.00240969	0.00163353	0.00167444	0.00163882	0.0027782	0.00168834
Blautia wexlerae	0.00147753	0.0019146	0.00169529	0.00197515	0.00184154	0.00141377	0.00239497	0.00198723	0.00111075	0.00222241	0.00143042	0.00179552	0.0015039	0.00170589	0.00198185	0.00143076	0.00203254	0.00303442	0.00146989	0.00302943	0.00230661	0.00167066	0.00163921	0.00203898	0.00174216	0.00172289	0.000459202	0.00172795	0.0023709	0.00241413	0.00197744	0.00169694	0.00330432	0.00101357	0.00103787	0.00137832	0.00152196	0.0012646	0.0017144	0.00151635	0.00143849	0.00179491	0.00125689	0.00135931	0.0012945	0.00114455	0.00130899	0.00151167	0.000755034
Olea europaea	0.00145687	0.00203879	0.00214527	0.0019856	0.00169589	0.00166144	0.00146187	0.00189408	0.00139872	0.00149883	0.00160537	0.00148595	0.000701141	0.0022324	0.00184625	0.00147223	0.00064025	0.000608915	0.00202496	0.00118721	0.000751933	0.00162915	0.00187783	0.00114756	0.00178389	0.00160941	0.00157149	0.000616404	0.000742814	0.0008862	0.00111679	0.00136783	0.000772703	0.00223613	0.001908	0.00162518	0.00279912	0.00127479	0.00121867	0.00139257	0.0011919	0.00126881	0.00151658	0.00121514	0.00117121	0.0027554	0.00111316	0.000980542	0.00218121
Claveliimonas bilis	0.00144654	0.00206984	0.00176854	0.001902	0.00196639	0.00141377	0.00241571	0.00187338	0.0012753	0.00227409	0.00174944	0.00175424	0.00148357	0.0019165	0.00205487	0.00146187	0.00216466	0.0028822	0.00183994	0.00312155	0.00254031	0.0018782	0.00182595	0.00198775	0.00174216	0.00172289	0.000785746	0.00766969	0.00228949	0.00222059	0.00165982	0.00183064	0.00336533	0.00125391	0.00111125	0.00147089	0.00142617	0.0012238	0.00185899	0.00172266	0.0011919	0.00187743	0.00138155	0.00146229	0.00163353	0.00129292	0.00155636	0.00163424	0.00102768
Blautia hydrogenotrophica	0.0014362	0.00135574	0.00182086	0.00273804	0.00101961	0.000619169	0.0011923	0.00124202	0.00143986	0.00222241	0.000926174	0.00285838	0.001636	0.0017796	0.00229477	0.000912371	0.00135164	0.00244581	0.000883992	0.00152495	0.00149371	0.00111032	0.00150434	0.00132175	0.00125185	0.000907872	0.00260215	0.00139449	0.00182142	0.00160942	0.00107581	0.00160438	0.00214527	0.000647851	0.00062901	0.000627443	0.00104302	0.000968844	0.00215849	0.000969642	0.00123299	0.00151639	0.00085178	0.00150348	0.000996558	0.00109156	0.000886406	0.0010214	0.000587248
Ornithinimicrobium flavum	0.0014362	3.10475e-05	3.13942e-05	3.13516e-05	3.12126e-05	2.0639e-05	3.11036e-05	0.000124202	0.000524519	0.000206735	5.14541e-05	0.000454039	0.00308909	4.21208e-05	3.12924e-05	0.000165886	4.06508e-05	8.11886e-05	7.19528e-05	4.09383e-05	4.0645e-05	3.11303e-05	4.14989e-05	6.14767e-05	3.12963e-05	5.15836e-05	3.06135e-05	4.042e-05	3.05266e-05	6.11172e-05	4.09832e-05	4.11379e-05	4.06686e-05	2.08984e-05	4.1934e-05	5.14297e-05	3.19292e-05	2.03967e-05	0.000103277	3.0946e-05	2.05499e-05	2.06311e-05	6.23254e-05	4.11913e-05	4.10952e-05	2.11954e-05	8.24564e-05	4.08559e-05	3.14597e-05
Cannabis sativa	0.0014362	0.00204914	0.00138135	0.00120181	0.00130053	0.00145505	0.000881267	0.00231843	0.000956475	0.000888962	0.00192438	0.000877121	0.000528396	0.00175854	0.00100136	0.00081906	0.000304881	0.000385646	0.00194273	0.000777828	0.000436934	0.00170179	0.00127609	0.000727474	0.00106407	0.00288868	0.00173476	0.00046483	0.000396846	0.0005908	0.000645485	0.000956456	0.000447355	0.00243467	0.00252652	0.00123431	0.00481066	0.000673092	0.00123932	0.00090775	0.000678147	0.000711773	0.000986818	0.000762038	0.000616428	0.00568037	0.00130899	0.000500485	0.00271602
Malania oleifera	0.00141554	0.00192495	0.00217667	0.0020692	0.00165427	0.00151697	0.00166922	0.00181128	0.00147071	0.00165388	0.00153333	0.00145499	0.00076211	0.00220081	0.00178367	0.00149297	0.000650413	0.000598766	0.00176798	0.00124862	0.000741772	0.001432	0.0019712	0.00121929	0.00192994	0.00145466	0.00146945	0.000495145	0.00077334	0.000855641	0.00117827	0.00146039	0.00078287	0.00250781	0.00193945	0.00166632	0.00282041	0.00110142	0.00118769	0.00146478	0.0011508	0.00140292	0.00162046	0.00125633	0.00124313	0.00246927	0.00128838	0.0010929	0.00198196
Papaver somniferum	0.00140521	0.00179041	0.00232317	0.00216326	0.00171669	0.00143441	0.0017729	0.00181128	0.00150156	0.00186062	0.00164653	0.00150658	0.00083324	0.00216922	0.00198185	0.00168996	0.000782528	0.000862629	0.00163436	0.00138167	0.000904352	0.00134898	0.00206457	0.00142421	0.00204469	0.00148561	0.000785746	0.000474935	0.0010379	0.000967689	0.0013422	0.00153239	0.000833706	0.00207939	0.00186606	0.00176918	0.00278848	0.00140737	0.00129096	0.00166077	0.00135629	0.0015886	0.00179705	0.0014005	0.00136641	0.0023315	0.00133992	0.00124611	0.0019505
Blautia sp. SC05B48	0.00135354	0.00202844	0.00250107	0.00262308	0.00126931	0.00127962	0.00195952	0.00194583	0.00151185	0.00260487	0.00139955	0.00165105	0.000955178	0.00172695	0.00148117	0.00124414	0.00153457	0.00229358	0.00108957	0.00154542	0.00164612	0.00117258	0.00142134	0.00178282	0.00190907	0.00157846	0.000469407	0.000687139	0.00147545	0.00144644	0.00169056	0.0019232	0.00183009	0.0013166	0.00128947	0.00238634	0.00191575	0.000826067	0.00132195	0.00173298	0.00125354	0.00373423	0.00155813	0.00158586	0.00142806	0.00125053	0.00179343	0.00220622	0.00317743
Blautia argi	0.00134321	0.00174901	0.00141274	0.00176614	0.00165427	0.00123834	0.00215651	0.00178023	0.00102847	0.001995	0.00152304	0.00154786	0.00131083	0.00148476	0.00185668	0.0014204	0.00201222	0.00233417	0.00124376	0.00311131	0.00228628	0.00163953	0.00160808	0.00188528	0.00162741	0.00147529	0.000306135	0.00115197	0.00223862	0.00197612	0.00151638	0.00161466	0.00318232	0.000909081	0.000985449	0.0014606	0.00127717	0.001234	0.00168341	0.00150604	0.0010686	0.00169175	0.00108031	0.00119455	0.0012534	0.00110216	0.0014636	0.00145039	0.00079698
Citricoccus sp. I39-566	0.00134321	4.13967e-05	3.13942e-05	4.18021e-05	5.2021e-05	4.1278e-05	5.18393e-05	0.000165602	0.0010079	0.000124041	5.14541e-05	0.000464358	0.00131083	8.42416e-05	5.2154e-05	0.000114046	7.11389e-05	0.000131931	9.25107e-05	7.1642e-05	5.08063e-05	5.18839e-05	4.14989e-05	7.17228e-05	3.12963e-05	4.12669e-05	6.1227e-05	8.08399e-05	8.14042e-05	8.14896e-05	6.14748e-05	7.19913e-05	9.15043e-05	5.22461e-05	4.1934e-05	0.000133717	3.19292e-05	3.05951e-05	0.000423436	6.1892e-05	3.08249e-05	5.15778e-05	0.000145426	4.11913e-05	9.24642e-05	3.17931e-05	0.000319518	4.08559e-05	3.14597e-05
Planococcus glaciei	0.00134321	0.000103492	3.13942e-05	4.18021e-05	3.12126e-05	3.09585e-05	4.14714e-05	5.17507e-05	0.000113131	5.16839e-05	8.23265e-05	5.15953e-05	4.06459e-05	4.21208e-05	4.17232e-05	4.14714e-05	6.09762e-05	6.08915e-05	3.08369e-05	3.07037e-05	5.08063e-05	2.07536e-05	5.18737e-05	8.19689e-05	9.38889e-05	4.12669e-05	2.0409e-05	3.0315e-05	8.14042e-05	4.07448e-05	4.09832e-05	4.11379e-05	3.05014e-05	2.08984e-05	4.1934e-05	3.08578e-05	4.25722e-05	4.07934e-05	4.13108e-05	3.0946e-05	3.08249e-05	6.18933e-05	4.15502e-05	4.11913e-05	4.10952e-05	3.17931e-05	4.12282e-05	6.12839e-05	4.19463e-05
Helianthus annuus	0.00134321	0.00170761	0.00227085	0.0020692	0.00152942	0.00146537	0.00163812	0.00179058	0.00138843	0.00172624	0.00140984	0.00149626	0.000751948	0.00225346	0.00175237	0.00146187	0.000701227	0.000669806	0.00155212	0.00124862	0.000751933	0.0012971	0.00186745	0.00134224	0.00196123	0.00135149	0.000918405	0.000454725	0.000814042	0.000876014	0.00112704	0.00148096	0.000681199	0.00229883	0.00205477	0.00198519	0.00305456	0.0012238	0.00127031	0.00146478	0.00120217	0.00149576	0.00168278	0.00130782	0.00117121	0.002766	0.00137084	0.00117461	0.00217072
Berryella intestinalis	0.00133288	0.00120051	0.00158018	0.00172434	0.00224731	0.000949393	0.0026127	0.000962564	0.00191295	0.00157119	0.000895301	0.00198126	0.000599526	0.00168483	0.002034	0.00110936	0.0072765	0.0042827	0.000986781	0.0022209	0.00319064	0.00215837	0.00266631	0.00380131	0.000751111	0.00201176	0.00553084	0.00776063	0.00388705	0.00572465	0.004877	0.00573873	0.00575461	0.00230928	0.00432969	0.00264349	0.00340578	0.000938249	0.00112572	0.000814912	0.00133574	0.00438411	0.00296045	0.00191539	0.0012945	0.00299915	0.00594717	0.00144017	0.00298867
Nicotiana attenuata	0.00130188	0.00173866	0.00194644	0.00188109	0.00153982	0.0012693	0.00153444	0.00165602	0.00128558	0.00145748	0.00140984	0.00136212	0.000670657	0.00200074	0.00167936	0.00139966	0.000691064	0.000700252	0.00162408	0.00117698	0.000741772	0.00128672	0.00158733	0.00136273	0.00182562	0.00136181	0.00100004	0.000454725	0.000783516	0.0008862	0.00106556	0.00135755	0.000772703	0.00213164	0.00174026	0.00158404	0.00263948	0.00108103	0.00109474	0.00134099	0.00114052	0.00129976	0.00149581	0.00120484	0.00119176	0.00240568	0.00124715	0.00107247	0.00198196
Clostridium botulinum	0.00130188	0.00103492	0.0018104	0.00155713	0.00135255	0.00105259	0.00153444	0.00138692	0.00106961	0.00151951	0.00120403	0.00444752	0.000518235	0.00169536	0.00161677	0.00125451	0.000548786	0.000446537	0.000863434	0.000808532	0.000629998	0.000695244	0.00142134	0.00121929	0.00176302	0.00139276	0.000173476	0.00016168	0.000742814	0.000713034	0.0010963	0.00120328	0.000447355	0.00112851	0.00116367	0.0013886	0.00202218	0.00165213	0.00358371	0.00075302	0.000832272	0.000979978	0.00188015	0.00111216	0.000667797	0.00129292	0.00112347	0.000735407	0.00115352
Cajanus cajan	0.00128122	0.00356012	0.00218713	0.00163028	0.00202882	0.00141377	0.00122341	0.00184233	0.00150156	0.00105435	0.00175973	0.00136212	0.000528396	0.00203233	0.00164807	0.00107826	0.000386183	0.000375497	0.00354625	0.000921112	0.000528385	0.00180556	0.00165996	0.000840181	0.00153352	0.00202208	0.00210213	0.000596194	0.000468074	0.000651917	0.00070696	0.001193	0.000508357	0.0013584	0.00113222	0.000997737	0.00174546	0.000754678	0.00076425	0.000856173	0.000719247	0.000845875	0.00108031	0.000772336	0.000688344	0.00155786	0.000773029	0.000582197	0.00121644
Dietzia kunjamensis	0.00127088	6.20951e-05	3.13942e-05	6.27031e-05	6.24252e-05	8.25559e-05	4.14714e-05	0.000124202	0.000339394	0.000113704	6.17449e-05	0.000423082	0.000995824	7.37114e-05	7.30155e-05	9.33107e-05	8.13016e-05	8.11886e-05	0.00010279	5.11729e-05	6.09676e-05	4.15071e-05	6.22484e-05	0.000102461	4.17284e-05	7.22171e-05	6.1227e-05	6.06299e-05	6.10532e-05	0.000112048	0.000102458	7.19913e-05	7.117e-05	6.26953e-05	5.24175e-05	6.17157e-05	3.19292e-05	3.05951e-05	0.000526713	4.12614e-05	4.10998e-05	8.25244e-05	0.000114263	4.11913e-05	6.16428e-05	4.23908e-05	6.18423e-05	5.10699e-05	3.14597e-05
Faecalibacterium sp. I4-3-84	0.00126055	0.00151098	0.00176854	0.00217371	0.0012485	0.000887476	0.00143076	0.00130412	0.00137815	0.00203634	0.00104966	0.00203286	0.00140228	0.00181119	0.00155419	0.00149297	0.00173782	0.00166437	0.00127459	0.000839235	0.00168677	0.00132823	0.00136947	0.00175209	0.00185691	0.00169194	0.000622474	0.000293045	0.00174002	0.00156868	0.00123974	0.00123414	0.0013319	0.000752343	0.000807229	0.00102859	0.000957875	0.000877059	0.00132195	0.00125847	0.000801447	0.00153702	0.000976431	0.00184331	0.00111984	0.000667656	0.000917327	0.00137889	0.000807466
Hevea brasiliensis	0.00123989	0.00186285	0.00185226	0.00166163	0.00136295	0.00134153	0.00129598	0.00158357	0.00124445	0.00127142	0.00135839	0.0011351	0.000640172	0.00192703	0.00154376	0.00117157	0.000518298	0.000487132	0.00162408	0.00104393	0.000619837	0.00136974	0.00154584	0.000993873	0.00152309	0.00129991	0.00147965	0.000495145	0.000641058	0.00072322	0.000881139	0.00117243	0.000701533	0.00190176	0.00146769	0.00133717	0.00235211	0.000999439	0.00106375	0.0012791	0.00101722	0.0011244	0.00125689	0.00100919	0.000945189	0.00209835	0.000999784	0.000817119	0.00164639
Enterococcus faecium	0.00122955	0.00108666	0.00148599	0.0020065	0.000873953	0.000330224	0.00102642	0.00104536	0.00112103	0.00167456	0.000771811	0.0020019	0.00117873	0.00140052	0.00144988	0.000974578	0.0011179	0.00124827	0.00119236	0.00124862	0.00122951	0.000892403	0.00126572	0.00109633	0.000970185	0.000845971	0.0567064	0.0723113	0.00108878	0.000926945	0.00101433	0.00120328	0.00137256	0.00079414	0.00106932	0.000720016	0.00090466	0.00068329	0.00140457	0.000557028	0.000924746	0.000918084	0.00089333	0.00089591	0.00072944	0.000476897	0.00112347	0.000878403	0.000545302
Segatella copri	0.00122955	0.00279428	0.0019883	0.00184974	0.00252822	0.00373566	0.00194916	0.00282559	0.00246832	0.00194331	0.00395167	0.00205349	0.00237778	0.00228505	0.0022009	0.00501804	0.00118904	0.000791589	0.00177826	0.000460556	0.00201193	0.00412996	0.00121384	0.00217218	0.00294185	0.00200144	0.000714315	0.00016168	0.00379547	0.00274009	0.00153687	0.00187177	0.00225711	0.00381396	0.00253701	0.00240691	0.00340578	0.00252919	0.00176604	0.00259947	0.00335991	0.00203216	0.00204635	0.00202867	0.00665742	0.00428148	0.00161821	0.00470865	0.00371225
Comamonas aquatica	0.00122955	8.27935e-05	0.000146506	0.000104505	0.000135255	0.000154792	0.000114046	0.000113852	0.00113131	0.000196399	8.23265e-05	8.25525e-05	0.00102631	0.000136893	0.00012517	0.000103679	0.000203254	0.00014208	7.19528e-05	0.000173988	0.000142258	0.000134898	0.000155621	0.000204922	0.000146049	0.000154751	8.1636e-05	0.000111155	0.000132282	0.000152793	0.000133195	0.000113129	0.000172842	0.000125391	0.000293538	0.000102859	9.57875e-05	7.13885e-05	0.000165243	0.000113469	0.000113025	0.000175364	0.000249301	0.000247148	0.000143833	7.4184e-05	0.000216448	0.000132782	7.3406e-05
Wansuia hejianensis	0.00120889	0.00106597	0.00139181	0.00144217	0.00133174	0.000763642	0.00154481	0.00103501	0.000925621	0.00143681	0.000812975	0.00122797	0.000884048	0.00133733	0.00118911	0.000974578	0.00147359	0.00174555	0.00168575	0.00148401	0.001575	0.00134898	0.00128647	0.00125003	0.00116839	0.00117611	0.000622474	0.0177646	0.00136352	0.001477	0.00117827	0.00107987	0.00166741	0.000741894	0.000859647	0.00102859	0.00109623	0.000836265	0.00110506	0.00117595	0.00166454	0.00150607	0.000997206	0.00110187	0.000914368	0.000805426	0.00106163	0.0010214	0.000671141
Faecalibacterium sp. I3-3-89	0.00118823	0.00176971	0.00150692	0.00178704	0.00203922	0.00140345	0.00187658	0.00193548	0.0012753	0.00164355	0.00140984	0.00133116	0.000945016	0.00160059	0.00151246	0.00160702	0.00258133	0.00199927	0.00163436	0.00184222	0.00249967	0.00154614	0.00175333	0.00207996	0.00206556	0.00209429	0.00119393	0.000454725	0.00224879	0.00194556	0.00174179	0.00184092	0.00160641	0.00130615	0.00148866	0.00150175	0.00124524	0.00139718	0.00128063	0.00172266	0.00114052	0.00165049	0.0016724	0.00205956	0.00131505	0.00100678	0.00172128	0.00214494	0.00121644
Lupinus angustifolius	0.00118823	0.00257695	0.0019883	0.00159893	0.00168548	0.00130026	0.00121304	0.00159392	0.00130615	0.00110603	0.00142013	0.00131052	0.000538558	0.00180066	0.00154376	0.00117157	0.000447159	0.00042624	0.00245667	0.0010644	0.000558869	0.001432	0.00154584	0.000901658	0.00150222	0.00153719	0.00143883	0.000515355	0.000508776	0.000662103	0.000747943	0.00113129	0.000518525	0.00146289	0.00137334	0.0012446	0.00200089	0.00086686	0.000888182	0.000938696	0.000821997	0.000969662	0.00121534	0.000854718	0.000770535	0.00176982	0.000896713	0.000684337	0.00142617
Benincasa hispida	0.00117789	0.0018525	0.00177901	0.00161983	0.00135255	0.00130026	0.00125451	0.00165602	0.00118274	0.00126109	0.00144071	0.00124861	0.000772271	0.0018849	0.00147074	0.00120267	0.000467484	0.000476983	0.00158296	0.00102346	0.000660482	0.00130747	0.00162883	0.000973381	0.00154395	0.00144434	0.00178579	0.00048504	0.000630883	0.000753779	0.000963105	0.00121357	0.00064053	0.00222568	0.00183461	0.00132689	0.00293748	0.000928051	0.00116703	0.00118626	0.000965846	0.00111408	0.00137116	0.00106067	0.000965737	0.00291437	0.00111316	0.000837547	0.00201342
Agathobaculum sp. NTUH-O15-33	0.00117789	0.00168692	0.00165343	0.00187064	0.00165427	0.00131058	0.00176253	0.00146972	0.00129587	0.00177792	0.00150246	0.00144467	0.00105679	0.00157953	0.00153333	0.00150334	0.00208335	0.00214135	0.00148017	0.00148401	0.00199161	0.00135936	0.00152509	0.00180332	0.00171086	0.00159909	0.00148986	0.000727559	0.00172984	0.00174184	0.00149589	0.00148096	0.00157591	0.00109717	0.00134189	0.00123431	0.00120267	0.00113202	0.00123932	0.0015473	0.00117135	0.00160923	0.00141271	0.00197718	0.00127395	0.000943196	0.00156667	0.00168531	0.00100671
Marvinbryantia formatexigens	0.00117789	0.00158342	0.00154878	0.00170344	0.00177912	0.00108355	0.00196989	0.00141797	0.00115188	0.00185028	0.0012349	0.00159946	0.00126002	0.00147423	0.0016272	0.00123377	0.00213417	0.00285175	0.0015624	0.00206738	0.00200177	0.00198197	0.00168071	0.00173159	0.00152309	0.00137212	0.00125515	0.00247572	0.00203511	0.00211873	0.0017008	0.00162495	0.00234861	0.000950878	0.00116367	0.00118288	0.00154324	0.000938249	0.00158014	0.00161951	0.00111997	0.00184648	0.00121534	0.00145199	0.00135614	0.00104917	0.00153575	0.0013891	0.000859899
Emergencia timonensis	0.00115723	0.00138679	0.00119298	0.00111821	0.00137335	0.000784281	0.00127525	0.00117992	0.0010079	0.000940646	0.00102908	0.000866802	0.000447104	0.000947718	0.000938771	0.00110936	0.00118904	0.00137006	0.00206607	0.00201621	0.00127016	0.000892403	0.00104785	0.0011988	0.00104321	0.00132054	0.000214294	0.00032336	0.00114983	0.00129365	0.00128072	0.00124442	0.00085404	0.00114941	0.00116367	0.000925735	0.000702442	0.000948447	0.00076425	0.00147509	0.000750072	0.000907769	0.00141271	0.00106067	0.000924642	0.000953794	0.00161821	0.000878403	0.000597735
Klebsiella pneumoniae	0.00115723	0.00172831	0.00173715	0.00259173	0.0019768	0.00209486	0.00159665	0.00144902	0.00121359	0.00127142	0.00165682	0.000681058	0.00107712	0.00151635	0.00492333	0.00144113	0.00175815	0.00180645	0.00193245	0.00148401	0.00323128	0.00189895	0.00342366	0.00421115	0.00154395	0.00232126	0.00649006	0.00780105	0.00174002	0.00200668	0.00229506	0.00604727	0.00167758	0.00151514	0.00259991	0.00149146	0.00117074	0.000836265	0.00133227	0.00484821	0.00152069	0.00946968	0.00329286	0.00241999	0.00312323	0.00121874	0.00169036	0.00555641	0.00305159
Elaeis guineensis	0.0011469	0.00143854	0.00178947	0.00156758	0.00120689	0.00120738	0.00124414	0.00136622	0.00105932	0.00134378	0.00118344	0.00105254	0.000548719	0.00175854	0.00142902	0.00114046	0.000589437	0.000466834	0.00130543	0.000972285	0.000599514	0.00101692	0.00143171	0.000952888	0.00149179	0.00109357	0.000918405	0.00036378	0.000641058	0.000651917	0.000911876	0.00107987	0.00064053	0.00166142	0.00142576	0.0013166	0.00195832	0.000897456	0.000991459	0.00110374	0.000914471	0.00115534	0.00129844	0.000978292	0.000924642	0.00175922	0.000948248	0.000837547	0.00146812
Massilistercora timonensis	0.00113656	0.00159377	0.00169529	0.00170344	0.00166467	0.00111451	0.00173143	0.00154217	0.00120331	0.00176759	0.00118344	0.00169233	0.00105679	0.00160059	0.00147074	0.00132708	0.00192075	0.0021515	0.00148017	0.00147378	0.00178838	0.00168104	0.00154584	0.00160864	0.00149179	0.00141339	0.00100004	0.00801326	0.00182142	0.00175203	0.00154712	0.00153239	0.00171825	0.00104492	0.00118464	0.00127546	0.0013836	0.000968844	0.00127031	0.00157825	0.00163372	0.00175364	0.00144387	0.00160646	0.00132532	0.000953794	0.00137084	0.00149124	0.000933305
Arthrobacter alpinus	0.00113656	0.000155238	0.000146506	0.000146307	0.000187276	0.000175431	0.000134782	0.000186303	0.000473095	0.000299766	0.000133781	0.000175424	0.000304844	0.000115832	0.000146031	0.000165886	0.000193091	0.000182674	0.000174743	0.00024563	0.000182903	0.000186782	0.000145246	0.000194676	0.000125185	0.000226968	0.000102045	0.000151575	0.000264564	0.000193538	0.000143441	0.000174836	0.000162674	0.000104492	0.000178219	0.000195433	0.000106431	0.000132579	0.00040278	0.000185676	0.00010275	0.000175364	0.000197364	0.000205956	0.000154107	9.53794e-05	0.000206141	0.00015321	0.000167785
Anaerostipes hadrus	0.00112623	0.00135574	0.00119298	0.00129586	0.00125891	0.000794601	0.00180401	0.00137657	0.000730212	0.00137479	0.00128635	0.00100095	0.000965339	0.00116885	0.001356	0.00102642	0.00161587	0.00181659	0.00112041	0.00244606	0.00182903	0.00108956	0.00119309	0.00159839	0.00117883	0.00122769	0.000265317	0.000575984	0.00164844	0.00134458	0.00108605	0.00129584	0.00226727	0.000616503	0.000775779	0.000853734	0.000957875	0.000785274	0.00120834	0.00100059	0.000698697	0.00110376	0.000831005	0.000834123	0.000986284	0.000858415	0.000937941	0.00103161	0.000576762
Ziziphus jujuba	0.0011159	0.00196634	0.00119298	0.0010137	0.00112365	0.00108355	0.000787957	0.00190443	0.000905052	0.000754584	0.0016774	0.000784249	0.000426782	0.00153741	0.000897048	0.000694646	0.000294718	0.000314606	0.00166519	0.00071642	0.000447095	0.00148388	0.00119309	0.000614767	0.000907592	0.00222841	0.00206131	0.000555774	0.000407021	0.000611172	0.000635239	0.000935887	0.000549026	0.00245556	0.00307167	0.00125489	0.0060559	0.0006221	0.000991459	0.000825227	0.000708972	0.000660195	0.000986818	0.000762038	0.00072944	0.00707927	0.00150483	0.000490271	0.00293624
Pseudomonas aeruginosa	0.00109523	0.000683046	0.000879038	0.00126451	0.00110285	0.000753323	0.00102642	0.00107642	0.00171754	0.001013	0.000926174	0.00473645	0.00118889	0.000958248	0.000865756	0.00151371	0.00183945	0.00128887	0.000657854	0.000992754	0.00205257	0.00222063	0.00143171	0.00175209	0.00151265	0.00108326	0.000418384	0.000687139	0.00132282	0.00161961	0.00128072	0.00134727	0.0021656	0.000720996	0.00141527	0.00100802	0.000787586	0.000540513	0.000950148	0.00090775	0.00183922	0.00116566	0.00124651	0.00126663	0.0018801	0.000794828	0.00150483	0.00113375	0.00211829
Stenotrophomonas maltophilia	0.00109523	0.000372571	0.000345336	0.000355318	0.000405764	0.000309585	0.000321403	0.000382955	0.0011416	0.000547849	0.000370469	0.000278615	0.00165632	0.000379087	0.000333785	0.000414714	0.0005996	0.000456686	0.000308369	0.000399148	0.000508063	0.000415071	0.000404615	0.000502059	0.00039642	0.000464253	0.000275521	0.00030315	0.000498601	0.000438007	0.000430323	0.000411379	0.000437187	0.000282129	0.000534658	0.000349722	0.000266076	0.000265157	0.000330486	0.000381668	0.000339074	0.000330098	0.000488215	0.000411913	0.000462321	0.00027554	0.000556581	0.000428987	0.000482383
Dietzia sp. B32	0.00109523	3.10475e-05	2.09295e-05	4.18021e-05	5.2021e-05	4.1278e-05	4.14714e-05	8.28012e-05	0.000257117	8.26942e-05	4.11633e-05	0.000299253	0.000823079	6.31812e-05	4.17232e-05	6.22071e-05	3.04881e-05	5.07429e-05	6.16738e-05	3.07037e-05	5.08063e-05	2.07536e-05	8.29979e-05	6.14767e-05	2.08642e-05	3.09502e-05	5.10225e-05	5.0525e-05	3.05266e-05	6.11172e-05	8.19664e-05	4.11379e-05	4.06686e-05	2.08984e-05	3.14505e-05	4.11438e-05	2.12861e-05	1.01984e-05	0.000278848	2.06307e-05	1.0275e-05	3.09467e-05	6.23254e-05	4.11913e-05	5.1369e-05	3.17931e-05	4.12282e-05	4.08559e-05	1.04866e-05
Monoglobus pectinilyticus	0.00109523	0.00172831	0.00182086	0.00197515	0.0012381	0.000856518	0.00157591	0.00171812	0.00136786	0.00185028	0.00129664	0.00119701	0.000670657	0.0016743	0.00124126	0.00128561	0.00135164	0.00131931	0.00113069	0.00104393	0.00154451	0.00139049	0.00149396	0.0015779	0.00163784	0.00156814	0.000224499	0.000586089	0.00107861	0.00136495	0.00155736	0.00172779	0.00131156	0.00138975	0.00136285	0.0032195	0.00149003	0.000530315	0.00089851	0.00125847	0.00129464	0.00215595	0.00132961	0.00128723	0.00115067	0.00107037	0.00139145	0.00145039	0.00162542
Eggerthella lenta	0.00109523	0.00112806	0.00155925	0.00211101	0.00219529	0.00108355	0.00257123	0.000890113	0.00197466	0.00150917	0.000730648	0.00190903	0.000497912	0.00157953	0.00196099	0.00105752	0.0067582	0.00586588	0.00209691	0.00240513	0.00308902	0.00217912	0.00331992	0.00410869	0.00064679	0.00183638	0.00688804	0.00833662	0.00397863	0.00578576	0.00504093	0.00564617	0.00535809	0.00196445	0.00456032	0.00262292	0.00419336	0.00080567	0.00119801	0.000711758	0.00133574	0.00443569	0.00289813	0.00219343	0.00114039	0.00340187	0.00601932	0.00125632	0.00321938
Faecalibacterium sp. IP-3-29	0.00107457	0.00141784	0.00129763	0.00152578	0.00160225	0.00120738	0.00176253	0.00164567	0.00104904	0.00168489	0.000926174	0.00116605	0.000782433	0.00134787	0.00147074	0.00108862	0.00207319	0.00157303	0.00115124	0.00128956	0.00191032	0.00198197	0.00149396	0.00153692	0.00181518	0.00203239	0.00050002	0.000333465	0.00189265	0.00144644	0.00103483	0.00139869	0.00160641	0.000835937	0.000912064	0.000750874	0.000755657	0.000928051	0.00100179	0.00124816	0.000914471	0.00126881	0.00105953	0.00133872	0.00117121	0.000582874	0.000958555	0.00159338	0.000461409
Pseudoxanthomonas daejeonensis	0.00107457	2.06984e-05	2.09295e-05	2.0901e-05	2.08084e-05	2.0639e-05	2.07357e-05	2.07003e-05	0.000257117	9.30309e-05	2.05816e-05	2.06381e-05	0.000335328	2.10604e-05	2.08616e-05	2.07357e-05	3.04881e-05	3.04457e-05	2.05579e-05	3.07037e-05	3.04838e-05	2.07536e-05	2.07495e-05	2.04922e-05	2.08642e-05	2.06334e-05	1.02045e-05	2.021e-05	4.07021e-05	3.05586e-05	3.07374e-05	3.08534e-05	5.08357e-05	1.04492e-05	2.0967e-05	2.05719e-05	1.06431e-05	1.01984e-05	2.06554e-05	1.03153e-05	1.0275e-05	2.06311e-05	2.07751e-05	3.08934e-05	3.08214e-05	1.05977e-05	3.09211e-05	2.0428e-05	1.04866e-05
Faecalibacterium sp. IP-1-18	0.00106424	0.00107631	0.00123484	0.00138992	0.0014774	0.00103195	0.00149297	0.00143867	0.00111075	0.00151951	0.000926174	0.00139307	0.00118889	0.00143211	0.00139773	0.00117157	0.00176831	0.00166437	0.0011718	0.00103369	0.00154451	0.00113107	0.00125534	0.00148569	0.00154395	0.00157846	0.000846973	0.000656824	0.00167896	0.00152793	0.00102458	0.00114158	0.00123022	0.000909081	0.000943515	0.000946307	0.000989804	0.00104023	0.00111539	0.00128942	0.00157207	0.00126881	0.000997206	0.00149318	0.000996558	0.000635863	0.0010204	0.00133803	0.000534815
Propioniciclava sp. MC1595	0.00106424	6.20951e-05	5.23237e-05	7.31537e-05	0.000114446	7.22364e-05	8.29428e-05	0.000227703	0.00017484	0.000124041	3.08725e-05	7.22335e-05	0.000914532	6.31812e-05	8.34463e-05	0.000186621	0.000142278	0.00014208	0.00010279	9.21112e-05	0.000111774	8.30142e-05	0.000134872	0.000112707	6.25926e-05	8.25338e-05	0.00020409	0.000191995	0.000142457	0.000152793	0.000163933	0.000143983	0.000111839	6.26953e-05	0.00020967	8.22876e-05	6.38583e-05	5.09918e-05	9.29493e-05	6.1892e-05	4.10998e-05	8.25244e-05	0.000145426	0.000133872	9.24642e-05	8.47817e-05	0.000164913	0.000122568	7.3406e-05
Blautia parvula	0.0010539	0.00143854	0.00134995	0.00147352	0.00164386	0.000990671	0.0017729	0.00139727	0.000997614	0.00162287	0.00114228	0.00141371	0.00104663	0.00133733	0.00141859	0.00108862	0.0019614	0.00231388	0.00279588	0.00188316	0.0017579	0.00135936	0.00131759	0.00155741	0.00152309	0.00143402	0.000438793	0.00196037	0.00174002	0.00165017	0.00135245	0.00131641	0.00235878	0.000856835	0.00102738	0.00122403	0.00125588	0.000877059	0.00127031	0.00129973	0.00101722	0.00143386	0.00110108	0.00127693	0.00111984	0.00214074	0.0011647	0.00127675	0.00111158
Bacillus cereus	0.00104357	0.000724443	0.000962756	0.000909195	0.000967591	0.000371502	0.00101605	0.000921163	0.000617081	0.000940646	0.000854138	0.000619144	0.000396297	0.0019165	0.000949202	0.00106789	0.000630088	0.000395794	0.000421438	0.000890408	0.000619837	0.000632984	0.00118272	0.000594274	0.00140833	0.000784071	0.000112249	0.000131365	0.000814042	0.000855641	0.00114753	0.000935887	0.000965879	0.000898632	0.000933031	0.000720016	0.0013091	0.000479323	0.000547368	0.000701443	0.000606223	0.000753035	0.00106992	0.000906208	0.000678071	0.000763035	0.000649344	0.000704765	0.000838926
Luteimonas sp. YGD11-2	0.00104357	3.10475e-05	1.04647e-05	2.0901e-05	6.24252e-05	3.09585e-05	3.11036e-05	0.000134552	0.000802205	0.000103368	0.000617449	0.000134148	0.00603591	4.21208e-05	6.25848e-05	6.22071e-05	2.03254e-05	3.04457e-05	4.11159e-05	2.04692e-05	5.08063e-05	3.11303e-05	5.18737e-05	3.07383e-05	2.08642e-05	3.09502e-05	2.0409e-05	1.0105e-05	3.05266e-05	2.03724e-05	5.1229e-05	4.11379e-05	3.05014e-05	3.13476e-05	5.24175e-05	4.11438e-05	2.12861e-05	2.03967e-05	4.13108e-05	2.06307e-05	1.0275e-05	3.09467e-05	4.15502e-05	5.14891e-05	3.08214e-05	2.11954e-05	0.00144299	4.08559e-05	2.09732e-05
Staphylococcus aureus	0.00103324	0.000952125	0.0012767	0.00150488	0.00100921	0.000670767	0.00100568	0.00117992	0.000894767	0.00105435	0.000987919	0.000866802	0.000497912	0.00136893	0.000886617	0.000974578	0.000467484	0.000456686	0.000770923	0.000624309	0.000619837	0.000715998	0.00116197	0.000829935	0.00114753	0.000897555	0.000255112	0.00022231	0.000620707	0.000641731	0.00138318	0.000997593	0.000610029	0.00115986	0.00115318	0.00103888	0.00163903	0.000662893	0.00103277	0.000845858	0.000626772	0.00117597	0.00131922	0.000782634	0.000708892	0.00102798	0.00140176	0.000837547	0.000954279
Triticum dicoccoides	0.00103324	0.000921077	0.000826714	0.000836042	0.000957187	0.000825559	0.000642807	0.00105571	0.000925621	0.000754584	0.000812975	0.000588187	0.000426782	0.00100037	0.000709294	0.000570232	0.000477647	0.000588617	0.00144933	0.000685717	0.000558869	0.0013386	0.000829979	0.000635259	0.000751111	0.000887238	0.000673497	0.000394095	0.000488425	0.0005908	0.000543027	0.000699344	0.000477856	0.000815039	0.000702394	0.000668587	0.000787586	0.000520116	0.000506057	0.000660182	0.000595948	0.000598302	0.000664804	0.000576678	0.000647249	0.00074184	0.000587502	0.000541341	0.000692114
Enterocloster clostridioformis	0.00102291	0.00133504	0.00132902	0.00145262	0.00132133	0.0021155	0.00165886	0.00111782	0.00104904	0.00181927	0.00105995	0.00197094	0.00122954	0.00172695	0.00136643	0.00102642	0.00151424	0.00178615	0.0074317	0.00140214	0.00151403	0.00132823	0.0011516	0.00134224	0.00128315	0.00129991	0.00284705	0.0277887	0.00162808	0.00148719	0.00111679	0.00124442	0.00143357	0.000877734	0.000880614	0.000936021	0.000947232	0.00080567	0.00259225	0.00122753	0.00176729	0.00149576	0.00105953	0.00123574	0.00126368	0.000805426	0.00126777	0.00114397	0.000650168
Actinidia eriantha	0.00102291	0.00156273	0.0014232	0.00120181	0.00134214	0.00102163	0.00096421	0.00131447	0.000874198	0.000909636	0.00115257	0.000856482	0.000426782	0.00161112	0.00112653	0.0008709	0.000528461	0.000578469	0.00182966	0.00229255	0.000711288	0.00118295	0.00156659	0.00125003	0.00111623	0.00136181	0.00512266	0.00152585	0.000620707	0.00124272	0.000778681	0.00154267	0.00078287	0.00122256	0.00104835	0.000833162	0.00171353	0.000611901	0.000660973	0.000814912	0.000678147	0.000794298	0.000862167	0.000926803	0.000606154	0.00147308	0.000659651	0.000531127	0.00111158
Luteimonas yindakuii	0.00102291	4.13967e-05	1.04647e-05	2.0901e-05	4.16168e-05	3.09585e-05	3.11036e-05	0.000186303	0.000915337	9.30309e-05	0.000823265	0.000154786	0.0107813	3.15906e-05	9.38771e-05	6.22071e-05	2.03254e-05	6.08915e-05	5.13949e-05	2.04692e-05	3.04838e-05	3.11303e-05	2.07495e-05	3.07383e-05	3.12963e-05	2.06334e-05	1.02045e-05	2.021e-05	3.05266e-05	2.03724e-05	3.07374e-05	3.08534e-05	3.05014e-05	3.13476e-05	3.14505e-05	5.14297e-05	2.12861e-05	2.03967e-05	3.09831e-05	3.0946e-05	2.05499e-05	3.09467e-05	3.11627e-05	2.05956e-05	2.05476e-05	2.11954e-05	0.00326733	3.06419e-05	3.14597e-05
Intestinibacillus sp. NTUH-41-i26	0.00101257	0.001304	0.00129763	0.00151533	0.00138376	0.000949393	0.00138929	0.00119027	0.00104904	0.00149883	0.00110112	0.00124861	0.000955178	0.00140052	0.0012517	0.00118194	0.00166668	0.0017963	0.0011718	0.00117698	0.00159532	0.00108956	0.00118272	0.0015779	0.00182562	0.00139276	0.00142863	0.000727559	0.00142457	0.00145663	0.00111679	0.00120328	0.00117939	0.00079414	0.000933031	0.000977165	0.000894016	0.000764877	0.0010431	0.00119658	0.000955571	0.00128944	0.00104914	0.00154467	0.000955463	0.000667656	0.00153575	0.00128696	0.000744547
Gossypium hirsutum	0.00101257	0.00142819	0.00152785	0.00137947	0.00107163	0.00103195	0.00105752	0.00135587	0.000925621	0.00107502	0.00114228	0.000969992	0.00048775	0.00162165	0.00115782	0.00100568	0.000447159	0.000375497	0.00123348	0.000798297	0.000436934	0.00104805	0.00133834	0.000799197	0.00125185	0.00113484	0.00104086	0.000394095	0.000518952	0.000580614	0.000717206	0.000977024	0.000518525	0.00155693	0.0013314	0.0011726	0.00200089	0.000877059	0.000867527	0.00102122	0.000821997	0.000897453	0.00114263	0.000865016	0.00081163	0.0018334	0.000824564	0.000653695	0.00139471
Sellimonas intestinalis	0.00100224	0.00123155	0.00117205	0.00136902	0.000967591	0.000773962	0.0014515	0.00116957	0.000853628	0.00150917	0.000864429	0.00128988	0.000934855	0.00124256	0.0012204	0.000933107	0.00146343	0.00156288	0.00157268	0.00175011	0.00151403	0.00115182	0.00109972	0.00138323	0.00105364	0.00104199	0.00122454	0.00163701	0.0014958	0.00135477	0.00104507	0.0010593	0.00186059	0.000679199	0.000712878	0.000894878	0.000915303	0.000632298	0.0011567	0.00109343	0.000811722	0.00126881	0.000831005	0.000957697	0.00102738	0.00074184	0.00109255	0.00101118	0.000576762
Aminipila luticellarii	0.00100224	0.00154203	0.000910432	0.00170344	0.0019872	0.000939074	0.00155518	0.00131447	0.00101818	0.00162287	0.00133781	0.00134148	0.00076211	0.000979308	0.000980494	0.00096421	0.00140245	0.0024864	0.00151101	0.00154542	0.00135145	0.00103768	0.000995975	0.00222341	0.00135617	0.00110389	0.000142863	0.000232415	0.00202493	0.00114085	0.00111679	0.00151182	0.00144374	0.00130615	0.00171929	0.000956593	0.00117074	0.00112182	0.000919165	0.00175361	0.00122272	0.00170207	0.00129844	0.00174033	0.00118149	0.00131412	0.0017522	0.00178745	0.000608221
Magnolia sinica	0.00099191	0.00133504	0.00164296	0.00150488	0.00116527	0.00112482	0.00120267	0.00129377	0.00106961	0.00127142	0.00109083	0.000969992	0.000599526	0.00153741	0.00131428	0.00111973	0.000609762	0.000578469	0.0012232	0.000972285	0.000650321	0.000985794	0.00134872	0.000973381	0.00135617	0.00106262	0.000836769	0.000434515	0.000671585	0.000733407	0.000922122	0.00109015	0.000691366	0.00156738	0.00134189	0.00118288	0.00191575	0.000968844	0.000867527	0.00115532	0.000976121	0.00109345	0.00120496	0.00100919	0.000934915	0.00188639	0.00101009	0.000857975	0.00178272
Agrococcus sp. REN33	0.000981577	4.13967e-05	4.1859e-05	4.18021e-05	4.16168e-05	4.1278e-05	6.22071e-05	8.28012e-05	0.000370248	0.000186062	4.11633e-05	8.25525e-05	0.000396297	5.2651e-05	5.2154e-05	9.33107e-05	0.000132115	4.05943e-05	6.16738e-05	6.14075e-05	4.0645e-05	6.22607e-05	0.000114122	9.2215e-05	2.08642e-05	5.15836e-05	6.1227e-05	9.09449e-05	7.12287e-05	0.000101862	7.17206e-05	7.19913e-05	9.15043e-05	5.22461e-05	6.2901e-05	5.14297e-05	5.32153e-05	2.03967e-05	5.16385e-05	5.15767e-05	2.05499e-05	5.15778e-05	5.19378e-05	6.17869e-05	5.1369e-05	3.17931e-05	0.000113378	4.08559e-05	4.19463e-05
Salmonella enterica	0.000981577	0.00146958	0.00284641	0.00309335	0.00250741	0.00195038	0.00258159	0.00191478	0.00104904	0.00268756	0.002017	0.000815206	0.00115841	0.00163218	0.00128299	0.00358728	0.00320125	0.00176585	0.000976502	0.00217996	0.00251999	0.00146313	0.00229282	0.00182381	0.00159611	0.00229031	0.00112249	0.000697244	0.00168914	0.00244469	0.00210039	0.00261225	0.00180975	0.00122256	0.00192896	0.000997737	0.00113881	0.00120341	0.00105343	0.00186708	0.00205499	0.00269236	0.00243069	0.00130782	0.00155134	0.00168504	0.00531844	0.00203258	0.00249581
Hordeum vulgare	0.000981577	0.00113841	0.00147553	0.00146307	0.00116527	0.00125898	0.00128561	0.00123167	0.00110046	0.00127142	0.00109083	0.000980311	0.000670657	0.00142158	0.0012517	0.0011301	0.000833342	0.00078144	0.00107929	0.00116674	0.000823062	0.000996171	0.00134872	0.00113732	0.00135617	0.000949139	0.000571452	0.00050525	0.000895446	0.000937131	0.00104507	0.00117243	0.000793038	0.00146289	0.00137334	0.00120346	0.00147938	0.000917852	0.000939821	0.0012791	0.000986396	0.00116566	0.00132961	0.00117395	0.00107875	0.00143069	0.00109255	0.0010214	0.00137374
Bacteroides uniformis	0.000981577	0.00337383	0.00201969	0.00367858	0.00290277	0.0037047	0.00303778	0.0037778	0.00317797	0.00339046	0.00713154	0.0026004	0.00521283	0.0033486	0.00344216	0.0063866	0.00525412	0.00135991	0.00237444	0.000296803	0.00274354	0.00576949	0.00222019	0.00225414	0.00322352	0.00343547	0.0116433	0.000293045	0.00381582	0.00257711	0.00198768	0.00229344	0.00285697	0.00278994	0.00278861	0.00345608	0.00472552	0.00486462	0.00319126	0.00391983	0.00402778	0.00316687	0.00276309	0.00342917	0.00875327	0.0032217	0.0019068	0.00650631	0.0049182
Cicer arietinum	0.000971245	0.00219403	0.00172668	0.00132722	0.00141497	0.00111451	0.000974578	0.00132482	0.0011416	0.000971657	0.00117315	0.00118669	0.000447104	0.00155847	0.001356	0.000922739	0.000335369	0.000314606	0.00228193	0.000808532	0.000447095	0.00124521	0.00129684	0.000778704	0.0013979	0.00133086	0.00120413	0.00038399	0.000417197	0.000488938	0.000604502	0.000946171	0.000437187	0.00113896	0.00119512	0.000977165	0.00171353	0.000662893	0.000712611	0.000794281	0.000667872	0.00083556	0.000872555	0.000679656	0.000606154	0.00145189	0.000700879	0.000531127	0.00114304
Herbaspirillum huttiense	0.000960913	0.000641649	0.00141274	0.00111821	0.00139416	0.000928754	0.000984946	0.000921163	0.000997614	0.00128176	0.000607158	0.00159946	0.000711303	0.00142158	0.00113696	0.00114046	0.000172766	0.000131931	0.000832597	0.000173988	0.000182903	0.00104805	0.000155621	0.000174184	0.000918025	0.000784071	4.0818e-05	0.00014147	0.00018316	0.000183352	0.00012295	0.000174836	0.000162674	0.000752343	0.000859647	0.000606871	0.000915303	0.000989241	0.000247865	0.000195991	0.000184949	5.15778e-05	6.23254e-05	0.000267743	5.1369e-05	0.00103858	9.27634e-05	0.000132782	0.00139471
Planococcus antarcticus	0.00095058	4.13967e-05	2.09295e-05	4.18021e-05	3.12126e-05	2.0639e-05	3.11036e-05	5.17507e-05	0.000257117	5.16839e-05	3.08725e-05	5.15953e-05	0.000172745	4.21208e-05	4.17232e-05	5.18393e-05	2.03254e-05	2.02972e-05	4.11159e-05	6.14075e-05	3.04838e-05	2.07536e-05	3.11242e-05	4.09844e-05	4.17284e-05	3.09502e-05	0	2.021e-05	4.07021e-05	2.03724e-05	3.07374e-05	5.14223e-05	3.05014e-05	2.08984e-05	3.14505e-05	6.17157e-05	3.19292e-05	3.05951e-05	3.09831e-05	3.0946e-05	2.05499e-05	4.12622e-05	2.07751e-05	3.08934e-05	3.08214e-05	5.29886e-05	4.12282e-05	3.06419e-05	3.14597e-05
Impatiens glandulifera	0.00095058	0.00113841	0.00144413	0.00134812	0.000998804	0.000897796	0.00103679	0.00114887	0.000843344	0.00108536	0.000957046	0.000939035	0.000426782	0.00141105	0.00114739	0.00101605	0.000355695	0.0003552	0.000986781	0.00071642	0.000396289	0.000809389	0.00122422	0.000727474	0.00121012	0.000876921	0.000806155	0.00026273	0.000417197	0.000499124	0.000686468	0.000863895	0.000386352	0.00152558	0.00115318	0.00109031	0.00185189	0.000764877	0.000836544	0.000959327	0.000760347	0.000897453	0.00109069	0.000803229	0.000688344	0.00156846	0.000773029	0.000582197	0.00131082
Acinetobacter baumannii	0.00095058	0.000413967	0.000470913	0.000501625	0.000488998	0.000361182	0.000404346	0.000558908	0.00065822	0.000454818	0.000473378	0.000268296	0.000254037	0.000494919	0.000458955	0.000487289	0.00037602	0.000253714	0.000205579	0.00035821	0.000284515	0.000415071	0.000601735	0.000399598	0.000521605	0.000464253	0.000112249	7.07349e-05	0.000366319	0.000336145	0.000430323	0.000411379	0.000274513	0.000449316	0.000775779	0.000473154	0.000564082	0.000458926	0.000247865	0.000433244	0.000390448	0.000422938	0.000394727	0.000514891	0.000410952	0.000476897	0.00045351	0.000428987	0.000482383
Microbacterium proteolyticum	0.000940248	0.000745141	0.00138135	0.00124361	0.00139416	0.00101131	0.0011301	0.00105571	0.000946191	0.00138513	0.00062774	0.00138275	0.000660495	0.00136893	0.00118911	0.00107826	0.000670739	0.000446537	0.000955944	0.000593605	0.000579192	0.00093391	0.000487613	0.000799197	0.000959753	0.000876921	0.000163272	0.000626509	0.000885271	0.000926945	0.000409832	0.000853611	0.000772703	0.000731445	0.000765295	0.000576013	0.000808872	0.000938249	0.000939821	0.000794281	0.000924746	3.09467e-05	5.19378e-05	0.00118425	5.1369e-05	0.00107037	5.15352e-05	0.000439201	0.00118498
Lotus japonicus	0.000940248	0.00352907	0.00168482	0.00114956	0.00178952	0.00108355	0.0008709	0.00138692	0.00130615	0.000651217	0.0013481	0.00105254	0.00034549	0.00149529	0.00132471	0.000756853	0.000284556	0.000294309	0.00367987	0.000788062	0.000467418	0.00157727	0.00112047	0.000665997	0.0011371	0.00173321	0.00186742	0.000555774	0.000366319	0.000550055	0.000450815	0.000935887	0.000396519	0.000762792	0.00062901	0.000545155	0.000989804	0.000407934	0.000444091	0.000546713	0.000410998	0.000526093	0.000529766	0.000483997	0.000421226	0.000794828	0.000474124	0.000428987	0.000650168
Slackia heliotrinireducens	0.000940248	0.000921077	0.00130809	0.00164073	0.00192478	0.000939074	0.00236387	0.000796961	0.00158384	0.00124041	0.000679194	0.00145499	0.000447104	0.00131627	0.00178367	0.00102642	0.00663625	0.00460745	0.00133627	0.00287592	0.00237773	0.00197159	0.00280118	0.00338122	0.000730247	0.00159909	0.00677579	0.00653793	0.00305266	0.00474677	0.00391389	0.00460744	0.00446338	0.00173457	0.00307167	0.00174861	0.00343771	0.000713885	0.00101211	0.000835543	0.00126382	0.00374455	0.00230604	0.00210075	0.000934915	0.0023315	0.00421558	0.00116439	0.00198196
Solanum dulcamara	0.000940248	0.00111771	0.0014546	0.00137947	0.00105082	0.000990671	0.00105752	0.00119027	0.000915337	0.00106469	0.0010085	0.000928716	0.000477589	0.00141105	0.00120997	0.000974578	0.000457322	0.000385646	0.00104846	0.000829001	0.000457257	0.000809389	0.00121384	0.000778704	0.00135617	0.000949139	0.000683701	0.000272835	0.000508776	0.000519496	0.000737697	0.000884464	0.000447355	0.0013584	0.00117415	0.00111088	0.0017561	0.000877059	0.00080556	0.000959327	0.000821997	0.00102124	0.00110108	0.000803229	0.000698618	0.00151547	0.000814257	0.000694551	0.00125839
Alistipes senegalensis	0.000929915	0.00147993	0.00236503	0.000543427	0.000967591	0.000856518	0.00335918	0.00159392	0.00152213	0.00282194	0.00299463	0.00152722	0.00232698	0.00153741	0.0019297	0.00172106	0.000955294	0.00304457	0.00105873	0.000675482	0.001575	0.00350735	0.000850728	0.00116806	0.00254543	0.00406479	0.0387159	0.00179869	0.00124141	0.000967689	0.00140367	0.00157352	0.00169791	0.00108672	0.00161446	0.00435096	0.00453394	0.000897456	0.00181767	0.00188771	0.00109942	0.00189806	0.00190092	0.0014108	0.00232188	0.00144129	0.00209233	0.00262499	0.00443582
Paracoccus yeei	0.000929915	8.27935e-05	8.37179e-05	9.40547e-05	9.36378e-05	9.28754e-05	0.000103679	9.31513e-05	0.000318825	0.000144715	6.17449e-05	0.000123829	0.000609688	8.42416e-05	7.30155e-05	8.29428e-05	0.000162603	0.000121783	0.000143906	0.00011258	0.000111774	7.26375e-05	0.000165996	0.000112707	7.30247e-05	8.25338e-05	8.1636e-05	8.08399e-05	0.000111931	0.000132421	0.000133195	0.000102845	0.000101671	9.40429e-05	0.00024112	0.000133717	5.32153e-05	0.000142777	0.000103277	9.28381e-05	9.24746e-05	8.25244e-05	0.000186976	0.000102978	0.000113012	8.47817e-05	0.000412282	8.17119e-05	0.000136326
Ornithinimicrobium avium	0.000919583	2.06984e-05	3.13942e-05	2.0901e-05	5.2021e-05	2.0639e-05	3.11036e-05	7.2451e-05	0.000318825	0.000144715	3.08725e-05	0.000278615	0.00185955	4.21208e-05	3.12924e-05	8.29428e-05	6.09762e-05	9.13372e-05	6.16738e-05	5.11729e-05	4.0645e-05	3.11303e-05	4.14989e-05	8.19689e-05	3.12963e-05	3.09502e-05	7.14315e-05	8.08399e-05	5.08776e-05	8.14896e-05	6.14748e-05	4.11379e-05	5.08357e-05	3.13476e-05	3.14505e-05	3.08578e-05	2.12861e-05	1.01984e-05	7.22939e-05	2.06307e-05	2.05499e-05	4.12622e-05	7.27129e-05	4.11913e-05	3.08214e-05	2.11954e-05	6.18423e-05	2.0428e-05	4.19463e-05
Solanum stenotomum	0.000898918	0.000952125	0.00136042	0.00127496	0.00103002	0.000990671	0.00096421	0.00107642	0.00079192	0.00096132	0.00088501	0.000949354	0.000457266	0.00131627	0.00115782	0.000984946	0.000426834	0.000334903	0.00099706	0.000839235	0.000447095	0.000809389	0.0011516	0.000747966	0.00123099	0.000845971	0.000551043	0.00026273	0.000427372	0.00050931	0.000717206	0.000822757	0.000437187	0.0013375	0.00117415	0.00108002	0.00158581	0.000775075	0.000712611	0.000918065	0.000739797	0.0009284	0.00103876	0.000731145	0.000688344	0.0013989	0.000845178	0.000714979	0.00119547
Eubacterium callanderi	0.000898918	0.000941776	0.00105694	0.00106595	0.00142538	0.000743003	0.00124414	0.000952213	0.000822774	0.00124041	0.000802684	0.000846163	0.00048775	0.000968778	0.00092834	0.000953842	0.000934969	0.00100471	0.00135682	0.000910877	0.0013108	0.00136974	0.00129684	0.000952888	0.00104321	0.00108326	0.000397975	0.000687139	0.00111931	0.000906572	0.000942613	0.000946171	0.0013319	0.00079414	0.000849163	0.000874306	0.000851444	0.000632298	0.000774577	0.000835543	0.000729522	0.00140292	0.000862167	0.00106067	0.000945189	0.000625265	0.000793643	0.000929472	0.000671141
[Clostridium] innocuum	0.000898918	0.00109701	0.00128716	0.00138992	0.00104042	0.000887476	0.00138929	0.00108677	0.000946191	0.00147816	0.000905592	0.00120733	0.00083324	0.00114779	0.00111609	0.00102642	0.00113822	0.0010859	0.00125403	0.00137143	0.00126	0.00090278	0.0010271	0.00115781	0.00128315	0.00115547	0.0169089	0.00114186	0.00127194	0.00122234	0.00108605	0.00102845	0.000965879	0.000783691	0.000828196	0.00102859	0.00114945	0.00080567	0.000950148	0.00137194	0.00151042	0.00118629	0.00089333	0.00113276	0.000924642	0.000816024	0.00106163	0.000919258	0.000650168
Faecalibacterium sp. I3-3-33	0.000888586	0.00117981	0.00111973	0.00129586	0.00152942	0.000887476	0.0011923	0.00124202	0.000905052	0.00133344	0.000957046	0.00106286	0.000772271	0.00115832	0.00113696	0.0011301	0.00165652	0.00145125	0.00101762	0.00118721	0.00159532	0.00113107	0.00119309	0.00136273	0.0014292	0.00140307	0.000857178	0.000313255	0.0015365	0.00136495	0.00108605	0.00118271	0.00119972	0.00079414	0.000849163	0.00086402	0.000840801	0.000846464	0.000919165	0.001145	0.000729522	0.00111408	0.00105953	0.00135931	0.000965737	0.00060407	0.000968862	0.00136867	0.000870386
Collinsella aerofaciens	0.000888586	0.0012626	0.0012767	0.00135857	0.00195599	0.00118674	0.00165886	0.00121097	0.00126502	0.00133344	0.000977628	0.00105254	0.000619849	0.00145317	0.00128299	0.00125451	0.00309962	0.00707356	0.00157268	0.00302943	0.0020729	0.00141124	0.00264556	0.00233611	0.00115796	0.00156814	0.0038471	0.00173806	0.00211651	0.00364666	0.00289956	0.00230372	0.0027858	0.00103447	0.00175074	0.00127546	0.00146874	0.000989241	0.00127031	0.00142352	0.00116107	0.0016608	0.0018386	0.00279071	0.00103765	0.00133531	0.00207172	0.00155253	0.00128985
Corynebacterium efficiens	0.000878253	3.10475e-05	2.09295e-05	3.13516e-05	3.12126e-05	6.19169e-05	3.11036e-05	0.000113852	0.000257117	6.20206e-05	0.00012349	0.000381805	0.00146325	0.000189544	5.2154e-05	4.14714e-05	3.04881e-05	0.000162377	0.00010279	2.04692e-05	3.04838e-05	5.18839e-05	4.14989e-05	5.12306e-05	3.12963e-05	3.09502e-05	5.10225e-05	5.0525e-05	5.08776e-05	5.0931e-05	7.17206e-05	5.14223e-05	3.05014e-05	2.08984e-05	4.1934e-05	0.000113145	2.12861e-05	2.03967e-05	0.0010431	4.12614e-05	3.08249e-05	3.09467e-05	0.000353177	4.11913e-05	8.21904e-05	3.17931e-05	0.000154606	4.08559e-05	8.38926e-05
Ruminococcus albus	0.000878253	0.00146958	0.00143367	0.00151533	0.00162306	0.00101131	0.0017729	0.00154217	0.0011416	0.00156085	0.00118344	0.00109382	0.000538558	0.00113726	0.00101179	0.00120267	0.00147359	0.00158318	0.00112041	0.00191387	0.00171725	0.000913157	0.00164958	0.00182381	0.00149179	0.00139276	0.00040818	0.000737664	0.00156703	0.00144644	0.00144466	0.00143983	0.00109805	0.000888183	0.00159349	0.00154289	0.00102173	0.000785274	0.000939821	0.00139257	0.000811722	0.00155765	0.00110108	0.00156527	0.000996558	0.00130352	0.00158729	0.00163424	0.00108012
Denitrobacterium detoxificans	0.000878253	0.000745141	0.00118252	0.00158848	0.00135255	0.000970032	0.00193879	0.000589958	0.00135758	0.00105435	0.00050425	0.00114542	0.000325167	0.00115832	0.0012517	0.00102642	0.00500005	0.00386661	0.00103818	0.00205715	0.00200177	0.00166028	0.00277005	0.00258202	0.000469444	0.00143402	0.00452059	0.00499187	0.00252353	0.00444118	0.00352455	0.0039698	0.00384318	0.00172412	0.00270474	0.00132689	0.00289491	0.000581306	0.000929493	0.000526082	0.000986396	0.00270267	0.00191131	0.0018742	0.000760261	0.00210894	0.00342194	0.000868189	0.00177223
Solanum pennellii	0.000867921	0.000931426	0.00136042	0.00126451	0.000936378	0.000835879	0.000902003	0.00106606	0.000802205	0.00096132	0.000823265	0.000897759	0.00041662	0.00134787	0.00105351	0.000974578	0.000386183	0.000345052	0.000883992	0.000706186	0.000426773	0.000757505	0.00112047	0.000706982	0.00114753	0.000753121	0.000469407	0.000232415	0.000468074	0.000448193	0.000635239	0.000802189	0.000396519	0.00123301	0.00117415	0.00100802	0.00167096	0.000795472	0.000743594	0.000897435	0.000688422	0.000907769	0.00103876	0.000762038	0.000606154	0.00134591	0.000824564	0.000582197	0.00113255
Dietzia psychralcaliphila	0.000857589	3.10475e-05	2.09295e-05	3.13516e-05	3.12126e-05	4.1278e-05	3.11036e-05	8.28012e-05	0.000380533	0.000113704	4.11633e-05	0.000340529	0.000894209	5.2651e-05	4.17232e-05	7.2575e-05	3.04881e-05	6.08915e-05	7.19528e-05	5.11729e-05	3.04838e-05	2.07536e-05	3.11242e-05	6.14767e-05	2.08642e-05	3.09502e-05	3.06135e-05	4.042e-05	3.05266e-05	6.11172e-05	5.1229e-05	5.14223e-05	6.10029e-05	2.08984e-05	2.0967e-05	5.14297e-05	2.12861e-05	3.05951e-05	0.000237537	2.06307e-05	2.05499e-05	2.06311e-05	5.19378e-05	4.11913e-05	3.08214e-05	2.11954e-05	4.12282e-05	3.06419e-05	4.19463e-05
Ruminococcus bicirculans (ex Wegman et al. 2014)	0.000857589	0.00140749	0.00128716	0.00129586	0.00141497	0.0012693	0.00123377	0.00144902	0.0010079	0.00168489	0.000967337	0.000825525	0.000457266	0.00109514	0.000813602	0.00120267	0.00109757	0.00119753	0.000894271	0.00207762	0.00141242	0.00061223	0.00149396	0.00172135	0.00152309	0.00123801	0.000306135	0.00046483	0.00125159	0.00121216	0.001209	0.001193	0.000884542	0.000992675	0.00146769	0.0014606	0.000830158	0.000591505	0.000712611	0.00129973	0.000770622	0.00132039	0.000820617	0.00121514	0.000760261	0.00116575	0.00128838	0.00142996	0.000954279
Roseburia rectibacter	0.000857589	0.00127295	0.000889503	0.00118091	0.00107163	0.000773962	0.0014204	0.00106606	0.000596511	0.00136445	0.00107025	0.00102159	0.000873886	0.00104249	0.00102222	0.00072575	0.00127034	0.00134976	0.000894271	0.00155566	0.00146322	0.00103768	0.00107897	0.00158815	0.000855432	0.00105231	0.000234703	0.000575984	0.00161791	0.00137514	0.000891384	0.00125471	0.00166741	0.00039707	0.000534658	0.000648015	0.000702442	0.000530315	0.000826216	0.000825227	0.000595948	0.00102124	0.000540153	0.000669358	0.000616428	0.00060407	0.000814257	0.000674123	0.000356544
Faecalibacterium sp. HTF-F	0.000857589	0.00129365	0.000983685	0.00120181	0.00155023	0.000928754	0.00122341	0.00133517	0.000874198	0.00115772	0.000998209	0.000856482	0.000619849	0.0010109	0.00105351	0.00122341	0.0017988	0.00133961	0.00109985	0.00117698	0.00165629	0.00111032	0.00127609	0.00138323	0.00141877	0.00141339	0.000969427	0.00028294	0.00154668	0.00128346	0.001209	0.00126499	0.00108788	0.000856835	0.0010169	0.00103888	0.000862087	0.000877059	0.000784905	0.00122753	0.000873371	0.00104187	0.00112186	0.00136961	0.00089382	0.000699449	0.00106163	0.00150146	0.000922819
Paracoccus sanguinis	0.000847256	3.10475e-05	2.09295e-05	2.0901e-05	3.12126e-05	3.09585e-05	2.07357e-05	5.17507e-05	0.000236548	7.23574e-05	2.05816e-05	6.19144e-05	0.000630011	3.15906e-05	4.17232e-05	5.18393e-05	4.06508e-05	8.11886e-05	4.11159e-05	5.11729e-05	3.04838e-05	3.11303e-05	4.14989e-05	4.09844e-05	4.17284e-05	3.09502e-05	3.06135e-05	2.021e-05	4.07021e-05	4.07448e-05	5.1229e-05	5.14223e-05	3.05014e-05	3.13476e-05	3.14505e-05	5.14297e-05	4.25722e-05	2.03967e-05	4.13108e-05	3.0946e-05	2.05499e-05	3.09467e-05	3.11627e-05	3.08934e-05	4.10952e-05	2.11954e-05	0.00035044	2.0428e-05	3.14597e-05
Coprococcus catus	0.000847256	0.00131435	0.00100461	0.0010764	0.00135255	0.000939074	0.00146187	0.00125237	0.000689074	0.00130243	0.00102908	0.00101127	0.000802756	0.00104249	0.00118911	0.000860532	0.00143294	0.00160347	0.000883992	0.00205715	0.00156483	0.00111032	0.00114122	0.00137298	0.00108494	0.00113484	0.000234703	0.000616404	0.00144492	0.00131402	0.00100409	0.00110044	0.00181992	0.000647851	0.000796746	0.000946307	0.00087273	0.000764877	0.000960476	0.00108311	0.000729522	0.00124818	0.000789455	0.000916505	0.000791082	0.000826621	0.0010307	0.00103161	0.000545302
Asparagus officinalis	0.000847256	0.00100387	0.00138135	0.00125406	0.000967591	0.000877157	0.000953842	0.00104536	0.000822774	0.000930309	0.000854138	0.000835844	0.000467427	0.00129521	0.00110566	0.000922739	0.000426834	0.000385646	0.00101762	0.00073689	0.000538547	0.000882026	0.00103747	0.000768458	0.0011371	0.000897555	0.000561247	0.00028294	0.000498601	0.000560241	0.000655731	0.000822757	0.000467689	0.00125391	0.00115318	0.00100802	0.00167096	0.000724083	0.000743594	0.000928381	0.000750072	0.000814929	0.000945268	0.000762038	0.000708892	0.00152607	0.000793643	0.000623053	0.00131082
Eubacterium ventriosum	0.000847256	0.00103492	0.00079532	0.000961448	0.00113406	0.000732684	0.00118194	0.00112817	0.000503949	0.00107502	0.000915883	0.000691377	0.000518235	0.000852946	0.000876187	0.00081906	0.00107725	0.000964115	0.000750365	0.00151472	0.00127016	0.000591477	0.000944101	0.00136273	0.000928457	0.000794388	6.1227e-05	0.000272835	0.00119054	0.000906572	0.000768435	0.00112101	0.00111839	0.000595605	0.00062901	0.000915449	0.000681155	0.000520116	0.000681628	0.00061892	0.000493198	0.0009284	0.000540153	0.000648762	0.000575333	0.000763035	0.000680265	0.000735407	0.000492869
Butyrivibrio crossotus	0.000836924	0.00120051	0.000983685	0.0010973	0.00152942	0.000918435	0.00136856	0.00123167	0.000617081	0.00149883	0.0010085	0.000897759	0.00069098	0.00103196	0.000990925	0.000881267	0.00129066	0.00123813	0.000863434	0.001658	0.00181887	0.000705621	0.00101672	0.00143446	0.000928457	0.000990405	0.000173476	0.00044462	0.00122106	0.0011103	0.00090163	0.0010593	0.00141323	0.000574707	0.000754812	0.000894878	0.000776943	0.000591505	0.000929493	0.00075302	0.000637047	0.00113471	0.000623254	0.00075174	0.000698618	0.000932599	0.000876099	0.00089883	0.000503356
Vigna unguiculata	0.000826591	0.0012212	0.00128716	0.00116001	0.000977995	0.000908115	0.0008709	0.00104536	0.00081249	0.000868289	0.000854138	0.000846163	0.000396297	0.00126362	0.00105351	0.000808692	0.000294718	0.000253714	0.00127459	0.000593605	0.000335322	0.00087165	0.00103747	0.000655751	0.00106407	0.000897555	0.000693906	0.00026273	0.000356143	0.000438007	0.000553273	0.000761051	0.000366017	0.00119121	0.000995932	0.000915449	0.00140488	0.000703687	0.000609334	0.000825227	0.000626772	0.000825244	0.00089333	0.000669358	0.00059588	0.00129292	0.000577195	0.000520913	0.00104866
Maliibacterium massiliense	0.000826591	0.00125225	0.00104647	0.00128541	0.00151901	0.00105259	0.0011301	0.00116957	0.00104904	0.00131277	0.00087472	0.00119701	0.000731626	0.00107408	0.00105351	0.00124414	0.00169717	0.00122798	0.00121292	0.00163753	0.00135145	0.00109994	0.00124497	0.00140372	0.00126228	0.00117611	0.000397975	0.00150564	0.00140422	0.00144644	0.00130122	0.00126499	0.00111839	0.00122256	0.00137334	0.00114174	0.000915303	0.000856662	0.000991459	0.00110374	0.000863096	0.00127913	0.00143348	0.00147259	0.00145888	0.000932599	0.00137084	0.00106225	0.000901846
Gordonibacter pamelaeae	0.000816259	0.000827935	0.00114066	0.00146307	0.00176871	0.000701725	0.00190768	0.000610659	0.00151185	0.00118873	0.000545413	0.00139307	0.000365813	0.00123203	0.00140816	0.00072575	0.00474598	0.00346066	0.000770923	0.00171941	0.0023879	0.00150463	0.00229282	0.00305334	0.000417284	0.00127927	0.00671456	0.00701286	0.00318494	0.00421709	0.0037807	0.0048337	0.00442271	0.00154648	0.00360632	0.00208805	0.00289491	0.000571108	0.000867527	0.000484821	0.000945296	0.00343508	0.00221255	0.0014005	0.000821904	0.00284019	0.00458664	0.000939686	0.00236997
Altererythrobacter sp. TH136	0.000816259	1.03492e-05	1.04647e-05	2.0901e-05	2.08084e-05	1.03195e-05	3.11036e-05	4.14006e-05	0.000185124	0.000124041	2.05816e-05	1.03191e-05	0.00145309	2.10604e-05	3.12924e-05	0.00014515	2.03254e-05	2.02972e-05	2.05579e-05	1.02346e-05	2.03225e-05	1.03768e-05	2.07495e-05	3.07383e-05	2.08642e-05	3.09502e-05	1.02045e-05	2.021e-05	2.03511e-05	2.03724e-05	1.02458e-05	3.08534e-05	2.03343e-05	1.04492e-05	2.0967e-05	2.05719e-05	1.06431e-05	1.01984e-05	2.06554e-05	2.06307e-05	1.0275e-05	1.03156e-05	2.07751e-05	2.05956e-05	2.05476e-05	1.05977e-05	3.09211e-05	1.0214e-05	1.04866e-05
Bacillus licheniformis	0.000816259	0.00104527	0.000449984	0.000731537	7.28294e-05	0.000722364	4.14714e-05	0.000838362	0.00048338	0.00147816	0.000915883	3.09572e-05	3.04844e-05	0.000315906	0.000813602	0.000176253	0.000345532	3.04457e-05	0.0010279	3.07037e-05	0.000335322	4.15071e-05	0.000383865	0.00130126	7.30247e-05	4.12669e-05	1.02045e-05	1.0105e-05	0.000641058	0.000926945	8.19664e-05	0.000822757	4.06686e-05	0.000585156	7.33845e-05	5.14297e-05	0.000723728	0.000611901	0.000371797	0.000691128	0.000113025	4.12622e-05	9.3488e-05	0.00032953	0.000647249	3.17931e-05	2.06141e-05	0.000388131	3.14597e-05
Pseudomonas putida	0.000805927	0.000683046	0.000742996	0.000668833	0.00103002	0.000546933	0.000715382	0.000610659	0.00103875	0.000775258	0.000648322	0.000392124	0.000751948	0.000642342	0.000667571	0.000808692	0.00115855	0.00107575	0.00059618	0.00096205	0.000934836	0.000674491	0.000892227	0.000942642	0.000782407	0.000825338	0.000591861	0.000394095	0.00100738	0.000896386	0.000809418	0.000894749	0.000843873	0.000762792	0.000912064	0.000586299	0.000574725	0.0006221	0.0006713	0.000825227	0.000667872	0.000701458	0.000924493	0.00114306	0.00072944	0.000519288	0.000989477	0.000857975	0.000723574
Bacteroides faecium	0.000805927	0.000703744	0.000732532	0.000658383	0.000561827	0.000990671	0.000912371	0.00114887	0.000761066	0.00103368	0.00154362	0.000866802	0.000873886	0.000716053	0.000907479	0.00152407	0.000813016	0.00101486	0.000318648	8.18766e-05	0.000823062	0.00104805	0.000539486	0.000461075	0.000667654	0.000918188	0.000214294	8.08399e-05	0.000793691	0.000651917	0.000594256	0.000503939	0.00104722	0.000773242	0.000482241	0.00076116	0.00120267	0.000989241	0.0006713	0.000845858	0.000945296	0.000907769	0.000488215	0.000731145	0.00185956	0.000529886	0.000267983	0.00137889	0.00115352
Blautia pseudococcoides	0.000805927	0.000983172	0.000941827	0.00100325	0.00110285	0.000629489	0.00114046	0.000931513	0.000699358	0.0012094	0.000854138	0.00100095	0.000823079	0.000895067	0.00101179	0.00072575	0.00129066	0.00160347	0.000914828	0.00142261	0.00130064	0.000996171	0.000933726	0.00110658	0.000970185	0.000897555	0.000591861	0.00200079	0.00131264	0.00132421	0.000963105	0.00102845	0.00184025	0.000512011	0.000618526	0.000740588	0.00087273	0.0006221	0.00100179	0.000969642	0.000770622	0.00102124	0.000768679	0.000834123	0.000739713	0.000593472	0.000896713	0.000878403	0.000566275
Qiania dongpingensis	0.000795594	0.000900379	0.000962756	0.0010555	0.00103002	0.000825559	0.00117157	0.000900463	0.000719928	0.00114738	0.000833556	0.00105254	0.000701141	0.00105302	0.000938771	0.000808692	0.0011179	0.00128887	0.000781202	0.00103369	0.00127016	0.00119333	0.000912977	0.00112707	0.000949321	0.000969772	0.000387771	0.000949869	0.00106843	0.00106955	0.000819664	0.000884464	0.00111839	0.000522461	0.000639493	0.000884592	0.000787586	0.00056091	0.000867527	0.000938696	0.000770622	0.0012585	0.000789455	0.000854718	0.000821904	0.000625265	0.000917327	0.000857975	0.000534815
Devosia sp. SD17-2	0.000785262	5.17459e-05	3.13942e-05	3.13516e-05	7.28294e-05	6.19169e-05	4.14714e-05	6.21009e-05	0.000257117	0.000103368	3.08725e-05	4.12763e-05	0.000650334	4.21208e-05	4.17232e-05	7.2575e-05	6.09762e-05	3.04457e-05	8.22318e-05	5.11729e-05	6.09676e-05	4.15071e-05	9.33726e-05	5.12306e-05	3.12963e-05	5.15836e-05	3.06135e-05	3.0315e-05	5.08776e-05	5.0931e-05	8.19664e-05	4.11379e-05	5.08357e-05	4.17968e-05	4.1934e-05	4.11438e-05	2.12861e-05	5.09918e-05	4.13108e-05	5.15767e-05	3.08249e-05	4.12622e-05	4.15502e-05	5.14891e-05	4.10952e-05	3.17931e-05	8.24564e-05	5.10699e-05	6.29195e-05
Chordicoccus furentiruminis	0.000785262	0.00109701	0.00114066	0.00116001	0.00291318	0.000908115	0.00152407	0.00102466	0.000915337	0.00116806	0.000761521	0.00106286	0.000670657	0.000968778	0.00115782	0.00132708	0.00218498	0.00365349	0.00243612	0.00153519	0.00150387	0.00199234	0.00175333	0.00181356	0.00112667	0.00109357	0.00596963	0.00356706	0.00147545	0.00179277	0.00162908	0.0016558	0.00161658	0.00125391	0.00124754	0.000977165	0.00110688	0.000764877	0.00100179	0.00183613	0.000852822	0.00109345	0.00128806	0.00137991	0.00124313	0.00122933	0.00155636	0.00122568	0.000954279
Clostridium sp. C1	0.000785262	0.000796887	0.00122437	0.0010346	0.00105082	0.000650128	0.000933107	0.00101431	0.000740497	0.001013	0.000812975	0.000815206	0.000315005	0.00128468	0.000698863	0.00123377	0.000396345	0.000274012	0.000812039	0.000644778	0.000355644	0.000332057	0.000715857	0.000584028	0.000928457	0.000649954	0.000755133	0.00022231	0.00056983	0.000325959	0.00117827	0.000812473	0.00028468	0.000825488	0.000786262	0.000709731	0.00133038	0.000438529	0.000371797	0.00046419	0.000390448	0.000670511	0.000862167	0.00042221	0.000431499	0.00108097	0.000505045	0.000398345	0.000650168
Variovorax paradoxus	0.000774929	0.000227682	0.00021976	0.000261263	0.000364147	0.000216709	0.0002903	0.000248403	0.000925621	0.000423808	0.000236689	0.000237339	0.000751948	0.000252725	0.000239908	0.000321403	0.000497973	0.000416092	0.000256974	0.000327506	0.000396289	0.000269796	0.000352741	0.000399598	0.000271235	0.000299185	0.000183681	0.000272835	0.000366319	0.000478752	0.000348357	0.00039081	0.000386352	0.000303027	0.000335472	0.000267435	0.000319292	0.00018357	0.000258192	0.000278514	0.000318524	0.000319782	0.000353177	0.000370721	0.000359583	0.000222552	0.000463817	0.000296206	0.000388003
Ethanoligenens harbinense	0.000774929	0.00111771	0.00126623	0.00126451	0.00104042	0.000825559	0.00114046	0.00102466	0.000997614	0.00132311	0.000812975	0.00106286	0.000721464	0.00106355	0.000949202	0.00103679	0.00132115	0.00119753	0.00107929	0.000951816	0.00118887	0.000799012	0.000995975	0.00125003	0.00116839	0.00102136	0.000448998	0.00046483	0.00119054	0.00113067	0.00101433	0.00107987	0.00099638	0.000679199	0.000995932	0.000956593	0.000745014	0.0006221	0.000836544	0.00108311	0.000976121	0.00115534	0.000945268	0.00131812	0.000904094	0.000625265	0.00105132	0.00118482	0.000755034
Flavobacterium dauae	0.000774929	3.10475e-05	3.13942e-05	4.18021e-05	3.12126e-05	4.1278e-05	4.14714e-05	5.17507e-05	0.00063765	8.26942e-05	4.11633e-05	4.12763e-05	0.00121938	3.15906e-05	4.17232e-05	6.22071e-05	1.01627e-05	1.01486e-05	1.0279e-05	1.02346e-05	2.03225e-05	3.11303e-05	3.11242e-05	2.04922e-05	4.17284e-05	2.06334e-05	1.02045e-05	1.0105e-05	2.03511e-05	3.05586e-05	1.02458e-05	4.11379e-05	2.03343e-05	7.31445e-05	2.0967e-05	4.11438e-05	4.25722e-05	0.000101984	2.06554e-05	7.22074e-05	3.08249e-05	2.06311e-05	2.07751e-05	5.14891e-05	6.16428e-05	3.17931e-05	2.06141e-05	7.14979e-05	5.24329e-05
[Ruminococcus] lactaris	0.000764597	0.00102457	0.000784855	0.000930096	0.00084274	0.000701725	0.00108862	0.000921163	0.000545088	0.00099233	0.000720357	0.00077393	0.000650334	0.000842416	0.00092834	0.000705014	0.00117887	0.00135991	0.000904549	0.00157612	0.0013108	0.000840519	0.000881853	0.00110658	0.000824136	0.000835655	0.000183681	0.0010206	0.00130247	0.00108992	0.000840155	0.000833042	0.00176908	0.000470215	0.000545142	0.000617157	0.000670512	0.000530315	0.00076425	0.000722074	0.000565123	0.000949031	0.000654416	0.000669358	0.000667797	0.000614667	0.000669958	0.000796691	0.00039849
Agrococcus sp. SCSIO52902	0.000764597	2.06984e-05	2.09295e-05	2.0901e-05	3.12126e-05	1.03195e-05	3.11036e-05	6.21009e-05	0.000277686	0.000134378	1.02908e-05	5.15953e-05	0.000335328	3.15906e-05	3.12924e-05	6.22071e-05	4.06508e-05	3.04457e-05	7.19528e-05	4.09383e-05	3.04838e-05	2.07536e-05	2.07495e-05	4.09844e-05	1.04321e-05	3.09502e-05	7.14315e-05	7.07349e-05	2.03511e-05	5.0931e-05	3.07374e-05	4.11379e-05	5.08357e-05	4.17968e-05	3.14505e-05	2.05719e-05	1.06431e-05	1.01984e-05	4.13108e-05	2.06307e-05	1.0275e-05	3.09467e-05	3.11627e-05	3.08934e-05	6.16428e-05	1.05977e-05	5.15352e-05	1.0214e-05	2.09732e-05
[Clostridium] hylemonae	0.000764597	0.00108666	0.000983685	0.000982349	0.000863549	0.000722364	0.00118194	0.000931513	0.000668504	0.00108536	0.000720357	0.000939035	0.000609688	0.000979308	0.000938771	0.000777589	0.00110773	0.00126857	0.00105873	0.00153519	0.00124983	0.00090278	0.000881853	0.0010451	0.000907592	0.000876921	0.000346953	0.00215236	0.00114983	0.00104918	0.000881139	0.000905033	0.0013929	0.000512011	0.00062901	0.000709731	0.0007663	0.000662893	0.000877854	0.000845858	0.000554848	0.00108313	0.000779067	0.000885612	0.000791082	0.000625265	0.000762721	0.000878403	0.000524329
Phaseolus vulgaris	0.000754265	0.0012212	0.0012453	0.0010973	0.000946783	0.000784281	0.000850164	0.000952213	0.000781636	0.000806268	0.000782102	0.000784249	0.000355651	0.00120044	0.000970064	0.000787957	0.000284556	0.00028416	0.00121292	0.000573136	0.000314999	0.000819766	0.00101672	0.000594274	0.00100148	0.000794388	0.000673497	0.00026273	0.000356143	0.000397262	0.000543027	0.000699344	0.000345683	0.00106582	0.000922548	0.000792018	0.00140488	0.000611901	0.000619662	0.000680812	0.000565123	0.000773666	0.000820617	0.000576678	0.000575333	0.00115515	0.000577195	0.000480057	0.00100671
Lycium ferocissimum	0.000754265	0.000817585	0.00099415	0.000961448	0.000707486	0.000629489	0.000746485	0.000838362	0.00065822	0.000785595	0.000720357	0.000650101	0.000355651	0.000979308	0.000865756	0.000787957	0.000325207	0.000345052	0.000719528	0.000532198	0.000386128	0.0005811	0.000840354	0.000614767	0.000886728	0.000639637	0.000448998	0.0002021	0.000396846	0.000417634	0.000553273	0.000658206	0.00035585	0.00101357	0.000807229	0.000822876	0.00120267	0.00049972	0.000557696	0.000701443	0.000595948	0.000691142	0.000737517	0.000597273	0.000544511	0.00113396	0.000639037	0.000510699	0.000891359
Paracoccus sp. S3-43	0.000754265	5.17459e-05	3.13942e-05	3.13516e-05	5.2021e-05	5.15975e-05	3.11036e-05	5.17507e-05	0.000205694	8.26942e-05	5.14541e-05	5.15953e-05	0.000426782	4.21208e-05	4.17232e-05	6.22071e-05	5.08135e-05	3.04457e-05	8.22318e-05	3.07037e-05	3.04838e-05	5.18839e-05	3.11242e-05	3.07383e-05	3.12963e-05	3.09502e-05	4.0818e-05	4.042e-05	5.08776e-05	6.11172e-05	3.07374e-05	3.08534e-05	2.03343e-05	2.08984e-05	3.14505e-05	4.11438e-05	3.19292e-05	5.09918e-05	4.13108e-05	3.0946e-05	3.08249e-05	3.09467e-05	5.19378e-05	3.08934e-05	4.10952e-05	4.23908e-05	0.000144299	3.06419e-05	3.14597e-05
Medicago truncatula	0.0007336	0.00165587	0.0012767	0.00102415	0.00113406	0.000835879	0.000787957	0.000952213	0.000863913	0.0007029	0.000905592	0.000804887	0.00034549	0.00118991	0.00103265	0.00072575	0.000274393	0.00028416	0.00171659	0.000665247	0.00032516	0.00090278	0.000933726	0.000543044	0.000949321	0.00100072	0.000897996	0.000272835	0.000315441	0.000397262	0.000450815	0.000689059	0.00028468	0.000982226	0.000796746	0.000730302	0.00117074	0.000530315	0.000568023	0.000587974	0.000472648	0.000587987	0.000664804	0.000514891	0.000472595	0.00108097	0.000525659	0.000408559	0.000891359
Anaeromicropila herbilytica	0.000723268	0.000776189	0.000669743	0.000783789	0.000728294	0.000588211	0.000933107	0.000807311	0.000411387	0.000816605	0.000699776	0.000567549	0.000467427	0.000726583	0.000730155	0.000611703	0.000711389	0.00078144	0.000575622	0.000951816	0.00101613	0.000539593	0.000653608	0.0010451	0.000688518	0.00069122	5.10225e-05	8.08399e-05	0.000814042	0.000702848	0.000614748	0.000771335	0.00105738	0.000313476	0.000461274	0.000504012	0.00062794	0.000356943	0.000547368	0.000453875	0.000359624	0.000691142	0.000436278	0.000442806	0.000452047	0.000498092	0.000535966	0.000582197	0.00033557
Solanum lycopersicum	0.000723268	0.000827935	0.00119298	0.0010973	0.00084274	0.000835879	0.000829428	0.000931513	0.000699358	0.000909636	0.000720357	0.000753292	0.000396297	0.00120044	0.00100136	0.000829428	0.000304881	0.000294309	0.000842876	0.000614075	0.000345483	0.000622607	0.00100635	0.000625013	0.00101191	0.000701537	0.000448998	0.000191995	0.000376495	0.000387076	0.000532781	0.000689059	0.000305014	0.00122256	0.000943515	0.000925735	0.00134102	0.000642497	0.000619662	0.000763335	0.000606223	0.000753035	0.00085178	0.000648762	0.00059588	0.00120814	0.000639037	0.000561769	0.0010172
Lycium barbarum	0.000723268	0.000952125	0.00116159	0.0010555	0.000811528	0.000773962	0.000912371	0.000941863	0.000719928	0.000888962	0.000761521	0.000712016	0.000386136	0.00106355	0.000897048	0.000808692	0.000386183	0.000324754	0.000842876	0.000685717	0.000396289	0.000632984	0.000954476	0.000655751	0.000949321	0.000670587	0.000469407	0.00032336	0.000427372	0.000458379	0.000614748	0.000761051	0.000396519	0.00112851	0.00102738	0.00081259	0.00143681	0.000632298	0.000660973	0.000866489	0.000647322	0.000804613	0.00089333	0.000669358	0.000626702	0.00128232	0.000680265	0.000633267	0.00102768
Camelina sativa	0.000712935	0.000672697	0.000899968	0.000909195	0.000686677	0.000598531	0.000705014	0.00073486	0.000586227	0.000775258	0.000607158	0.000650101	0.000325167	0.000895067	0.000824033	0.000642807	0.000294718	0.00028416	0.000709249	0.000573136	0.000335322	0.000508462	0.00076773	0.000584028	0.000803272	0.00062932	0.000428589	0.0002021	0.000356143	0.000346331	0.000522536	0.000606784	0.000345683	0.000898632	0.000817713	0.000781732	0.00119202	0.000591505	0.000578351	0.000691128	0.000513748	0.000618933	0.000716742	0.000525188	0.00051369	0.000996185	0.000515352	0.000500485	0.00082844
Pseudobutyrivibrio xylanivorans	0.000712935	0.00101422	0.000732532	0.000940547	0.00109244	0.000753323	0.00115083	0.00103501	0.000555373	0.000930309	0.000915883	0.000681058	0.000599526	0.000789765	0.000740586	0.00067391	0.00113822	0.00107575	0.00230249	0.00147378	0.0013108	0.00136974	0.000912977	0.00125003	0.000834568	0.000876921	0.000173476	0.00034357	0.00101755	0.000926945	0.000747943	0.000884464	0.00124039	0.000501562	0.000608043	0.000874306	0.000681155	0.000479323	0.000650645	0.00206307	0.000554848	0.000897453	0.000592091	0.000607571	0.000678071	0.000752437	0.000783336	0.000776263	0.000450923
Arabiibacter massiliensis	0.000712935	0.000683046	0.000941827	0.00111821	0.00127972	0.000598531	0.00158628	0.000548558	0.00115188	0.000940646	0.000524832	0.00105254	0.000335328	0.00109514	0.00112653	0.000611703	0.00320125	0.00334903	0.000740086	0.0016273	0.00224564	0.0013386	0.00191933	0.00230538	0.000459012	0.00113484	0.00387771	0.00501208	0.00238107	0.00338182	0.00283809	0.00370241	0.0034975	0.00118076	0.00250556	0.00158404	0.00188382	0.000520116	0.000712611	0.000422929	0.000708972	0.00256857	0.00165162	0.00118425	0.000739713	0.00211954	0.00347347	0.000909044	0.00184564
Cynara cardunculus	0.000702603	0.000910728	0.0010674	0.00106595	0.000821932	0.000846198	0.000860532	0.000941863	0.000730212	0.000878626	0.000740939	0.000712016	0.000375974	0.00113726	0.000938771	0.000839796	0.000345532	0.000294309	0.000883992	0.000706186	0.000416612	0.000705621	0.000995975	0.000645505	0.000949321	0.000722171	0.000602065	0.00026273	0.000396846	0.000448193	0.00058401	0.000719913	0.000396519	0.00103447	0.000964482	0.000853734	0.00139424	0.000601703	0.000588679	0.000783966	0.000647322	0.000773666	0.000841392	0.000638464	0.000626702	0.00122933	0.000700879	0.000571983	0.00103817
Alistipes onderdonkii	0.000702603	0.00309441	0.00503354	0.0010764	0.00214327	0.00194006	0.00302741	0.00316714	0.00323967	0.00380393	0.0059378	0.00276551	0.00445072	0.00288527	0.00341087	0.00434413	0.000985782	0.00474953	0.00410131	0.000286568	0.00227612	0.00840519	0.00120347	0.00253079	0.00558117	0.00788198	0.000775542	0.000111155	0.00303231	0.00202705	0.00247948	0.00360985	0.00334499	0.00169277	0.00331279	0.00828019	0.0047468	0.00218245	0.00282979	0.00429118	0.00240434	0.0045079	0.0036772	0.00274952	0.00503416	0.0027766	0.00374146	0.00541341	0.00761326
Bacteroides fragilis	0.000702603	0.00284602	0.00212434	0.00261263	0.00230973	0.00343639	0.00475884	0.0034466	0.00310597	0.00258419	0.0048161	0.0120733	0.0108626	0.00267467	0.0027433	0.00446854	0.00123985	0.00115694	0.0081615	0.000337741	0.00234725	0.00418184	0.00141096	0.00137298	0.019967	0.00280615	0.0215723	0.000313255	0.00330705	0.00205761	0.00179301	0.0017895	0.003528	0.00357363	0.00168784	0.00240691	0.00322485	0.00662893	0.0425914	0.00837606	0.00804529	0.00197027	0.00169317	0.00249207	0.00646222	0.00222552	0.0170788	0.00697615	0.00756082
Ruminococcus gauvreauii	0.000702603	0.00089003	0.00079532	0.000919646	0.000894761	0.000557253	0.000943474	0.000838362	0.000586227	0.00103368	0.000740939	0.000825525	0.000599526	0.000831885	0.000813602	0.000642807	0.0010366	0.0014005	0.000904549	0.00147378	0.00106693	0.000850896	0.000850728	0.000993873	0.000782407	0.000753121	0.000459202	0.00375906	0.00121089	0.00103899	0.000840155	0.000915318	0.00156574	0.000480664	0.000566109	0.000637729	0.000755657	0.000509918	0.000846871	0.000794281	0.000472648	0.00103156	0.000633641	0.000700251	0.000647249	0.000582874	0.00080395	0.000735407	0.000440436
Planococcus sp. N056	0.00069227	3.10475e-05	3.13942e-05	4.18021e-05	3.12126e-05	3.09585e-05	2.07357e-05	3.10504e-05	5.14234e-05	3.10103e-05	3.08725e-05	3.09572e-05	3.04844e-05	3.15906e-05	3.12924e-05	3.11036e-05	3.04881e-05	2.02972e-05	2.05579e-05	4.09383e-05	4.0645e-05	5.18839e-05	3.11242e-05	4.09844e-05	2.08642e-05	2.06334e-05	0	2.021e-05	5.08776e-05	3.05586e-05	2.04916e-05	3.08534e-05	3.05014e-05	2.08984e-05	2.0967e-05	3.08578e-05	3.19292e-05	2.03967e-05	3.09831e-05	4.12614e-05	2.05499e-05	3.09467e-05	2.07751e-05	3.08934e-05	3.08214e-05	2.11954e-05	3.09211e-05	3.06419e-05	2.09732e-05
Adlercreutzia equolifaciens	0.000681938	0.000827935	0.000941827	0.00126451	0.00132133	0.000784281	0.00186621	0.000631359	0.00129587	0.001013	0.000524832	0.00110414	0.000335328	0.00107408	0.00126213	0.000684278	0.00461387	0.00308517	0.000760644	0.00207762	0.00200177	0.00140087	0.00191933	0.00256153	0.000490309	0.00127927	0.00332667	0.00503229	0.00242178	0.00355499	0.00306349	0.00353786	0.00323315	0.00155693	0.00348052	0.00192347	0.00285234	0.000642497	0.000815888	0.000515767	0.000832272	0.00270267	0.00196325	0.00133872	0.00089382	0.00298855	0.00389606	0.000990756	0.00253775
Bacillus velezensis	0.000681938	0.000848633	0.000868573	0.000898745	0.00171669	0.000505655	0.00115083	0.00100396	0.000843344	0.000826942	0.00062774	0.00054691	0.000538558	0.000821355	0.000844894	0.00126488	0.00132115	0.00113664	0.000411159	0.00116674	0.00135145	0.000975417	0.00122422	0.000952888	0.000918025	0.00121737	8.1636e-05	8.08399e-05	0.00113966	0.0008862	0.00102458	0.000925602	0.00123022	0.000616503	0.000712878	0.000565727	0.000659869	0.000438529	0.000495729	0.000711758	0.000585673	0.000845875	0.000986818	0.00065906	0.000749987	0.000413311	0.000948248	0.00116439	0.000849413
Physcomitrium patens	0.000671606	0.000620951	0.00101508	0.0010346	0.000686677	0.000701725	0.000808692	0.000817661	0.000606796	0.000775258	0.000576286	0.000691377	0.000335328	0.00112673	0.000844894	0.000777589	0.000304881	0.000233417	0.000585901	0.000481025	0.000304838	0.000487709	0.000850728	0.000532798	0.000938889	0.000588053	0.000326544	0.00016168	0.000305266	0.000336145	0.000471307	0.000637637	0.000274513	0.000909081	0.000817713	0.000822876	0.00121331	0.000601703	0.00062999	0.000649866	0.000524023	0.000711773	0.000820617	0.000545784	0.000523964	0.000932599	0.000556581	0.000459629	0.000817953
Bacteroides caecimuris	0.000671606	0.00157308	0.00168482	0.00104505	0.00105082	0.00237348	0.00127525	0.00192513	0.00175868	0.00106469	0.00315928	0.00109382	0.00152422	0.00143211	0.0013873	0.00237424	0.000457322	0.000761143	0.000472833	9.21112e-05	0.00124983	0.00225176	0.00078848	0.00133199	0.00218031	0.00163004	0.000193885	6.06299e-05	0.00158738	0.00138532	0.0012295	0.000884464	0.00194193	0.00198535	0.00127899	0.00134746	0.00219247	0.00214166	0.00105343	0.00201149	0.00157207	0.00171238	0.00116341	0.00148289	0.00342117	0.000858415	0.000443203	0.0025535	0.00235948
Faecalibacterium sp. I4-1-79	0.000661273	0.00103492	0.000763926	0.000930096	0.00116527	0.000722364	0.00102642	0.00107642	0.000750782	0.000909636	0.000771811	0.00077393	0.000467427	0.000810825	0.000782309	0.000808692	0.00137197	0.00099456	0.000832597	0.00096205	0.00130064	0.000819766	0.000954476	0.00107584	0.00106407	0.00104199	0.000765337	0.00028294	0.00118036	0.00101862	0.000973351	0.00104902	0.00078287	0.000783691	0.000786262	0.000750874	0.000649226	0.000724083	0.000691956	0.000979957	0.000719247	0.000783982	0.000799842	0.00105038	0.000698618	0.000487495	0.000721493	0.00118482	0.00073406
Sphingomonas glaciei	0.000661273	1.03492e-05	1.04647e-05	1.04505e-05	2.08084e-05	2.0639e-05	3.11036e-05	3.10504e-05	0.000102847	8.26942e-05	1.02908e-05	2.06381e-05	0.000254037	2.10604e-05	2.08616e-05	9.33107e-05	2.03254e-05	2.02972e-05	4.11159e-05	2.04692e-05	2.03225e-05	2.07536e-05	2.07495e-05	2.04922e-05	1.04321e-05	2.06334e-05	1.02045e-05	3.0315e-05	2.03511e-05	2.03724e-05	3.07374e-05	2.05689e-05	2.03343e-05	1.04492e-05	1.04835e-05	3.08578e-05	1.06431e-05	1.01984e-05	4.13108e-05	1.03153e-05	1.0275e-05	1.03156e-05	2.07751e-05	2.05956e-05	2.05476e-05	1.05977e-05	8.24564e-05	1.0214e-05	1.04866e-05
Paracoccus sp. AK26	0.000661273	3.10475e-05	2.09295e-05	3.13516e-05	4.16168e-05	4.1278e-05	4.14714e-05	4.14006e-05	0.00017484	7.23574e-05	4.11633e-05	4.12763e-05	0.000355651	3.15906e-05	2.08616e-05	5.18393e-05	4.06508e-05	5.07429e-05	8.22318e-05	4.09383e-05	4.0645e-05	3.11303e-05	3.11242e-05	3.07383e-05	3.12963e-05	3.09502e-05	1.02045e-05	3.0315e-05	3.05266e-05	4.07448e-05	3.07374e-05	4.11379e-05	4.06686e-05	2.08984e-05	4.1934e-05	4.11438e-05	2.12861e-05	4.07934e-05	3.09831e-05	3.0946e-05	3.08249e-05	3.09467e-05	4.15502e-05	3.08934e-05	4.10952e-05	2.11954e-05	9.27634e-05	3.06419e-05	4.19463e-05
Kineothrix sp. MB12-C1	0.000661273	0.00106597	0.000858109	0.00117046	0.00113406	0.00103195	0.00118194	0.000972914	0.000514234	0.00144715	0.000771811	0.00117637	0.000782433	0.000937187	0.00123083	0.000653175	0.00109757	0.00107575	0.000709249	0.00149425	0.001575	0.00104805	0.00096485	0.00108609	0.000845	0.000619003	0.000132658	0.00034357	0.00116001	0.00117141	0.000717206	0.000915318	0.00099638	0.000512011	0.000702394	0.00100802	0.000862087	0.000703687	0.00107408	0.00108311	0.000863096	0.00120692	0.000602478	0.00075174	0.000760261	0.000985587	0.000948248	0.000684337	0.00042995
Zea mays	0.000650941	0.000827935	0.000962756	0.000919646	0.000884357	0.000753323	0.000767221	0.000796961	0.000750782	0.000775258	0.000771811	0.000608825	0.000426782	0.00112673	0.000803171	0.000632439	0.000619925	0.00078144	0.000966223	0.000869939	0.000934836	0.00093391	0.00187783	0.00112707	0.000907592	0.000670587	0.0043063	0.000909449	0.000702111	0.00127328	0.000922122	0.00184092	0.000803205	0.000867285	0.00103787	0.000771446	0.00136231	0.000601703	0.000599006	0.000691128	0.000647322	0.000691142	0.00081023	0.00065906	0.000698618	0.00116575	0.000773029	0.000571983	0.000891359
Thermomonas carbonis	0.000650941	1.03492e-05	1.04647e-05	1.04505e-05	2.08084e-05	2.0639e-05	4.14714e-05	3.10504e-05	0.00081249	0.000165388	2.05816e-05	2.06381e-05	0.000802756	1.05302e-05	3.12924e-05	9.33107e-05	2.03254e-05	1.01486e-05	2.05579e-05	2.04692e-05	3.04838e-05	1.03768e-05	2.07495e-05	2.04922e-05	2.08642e-05	2.06334e-05	1.02045e-05	2.021e-05	2.03511e-05	3.05586e-05	2.04916e-05	3.08534e-05	3.05014e-05	1.04492e-05	2.0967e-05	2.05719e-05	2.12861e-05	1.01984e-05	2.06554e-05	2.06307e-05	1.0275e-05	1.03156e-05	2.07751e-05	1.02978e-05	1.02738e-05	2.11954e-05	5.15352e-05	1.0214e-05	1.04866e-05
Amaranthus tricolor	0.000640608	0.000693395	0.000973221	0.000930096	0.000665869	0.000650128	0.000715382	0.00070381	0.000575942	0.000733911	0.000607158	0.000629463	0.000325167	0.000916127	0.000782309	0.000705014	0.000304881	0.000243566	0.000637296	0.000562902	0.000304838	0.000529216	0.000809229	0.000543044	0.000834568	0.000588053	0.000428589	0.00014147	0.000315441	0.000315772	0.000450815	0.000565646	0.000264346	0.000846386	0.000859647	0.000792018	0.00116009	0.00056091	0.000495729	0.000649866	0.000544573	0.00064988	0.000727129	0.000556082	0.000493142	0.000985587	0.000525659	0.000459629	0.000870386
Agrococcus sp. Marseille-Q4369	0.000640608	2.06984e-05	2.09295e-05	2.0901e-05	2.08084e-05	1.03195e-05	4.14714e-05	5.17507e-05	0.000215978	9.30309e-05	2.05816e-05	4.12763e-05	0.000264198	4.21208e-05	2.08616e-05	5.18393e-05	4.06508e-05	4.05943e-05	3.08369e-05	6.14075e-05	3.04838e-05	2.07536e-05	4.14989e-05	5.12306e-05	2.08642e-05	2.06334e-05	4.0818e-05	7.07349e-05	5.08776e-05	4.07448e-05	4.09832e-05	4.11379e-05	5.08357e-05	2.08984e-05	4.1934e-05	4.11438e-05	2.12861e-05	2.03967e-05	6.19662e-05	2.06307e-05	2.05499e-05	3.09467e-05	5.19378e-05	3.08934e-05	5.1369e-05	2.11954e-05	7.21493e-05	2.0428e-05	2.09732e-05
Telopea speciosissima	0.000640608	0.000838284	0.000931362	0.000846492	0.000697082	0.000619169	0.000808692	0.000807311	0.000596511	0.000733911	0.000668903	0.000650101	0.000355651	0.000926657	0.000782309	0.000694646	0.000325207	0.000304457	0.000729807	0.000573136	0.000386128	0.000570723	0.000819604	0.000573782	0.000792839	0.00066027	0.000561247	0.000313255	0.000417197	0.000427821	0.000553273	0.000699344	0.000386352	0.000867285	0.000859647	0.000720016	0.00113881	0.000458926	0.00053704	0.000783966	0.000554848	0.000629249	0.000789455	0.000597273	0.000554785	0.00105977	0.000649344	0.000551555	0.000922819
Blautia luti	0.000640608	0.000827935	0.000606955	0.000752438	0.000873953	0.000526294	0.00106789	0.000848712	0.000462811	0.000785595	0.000699776	0.000681058	0.000589365	0.000726583	0.000761448	0.000590968	0.00110773	0.0017557	0.00080176	0.00177058	0.00119903	0.000695244	0.000829979	0.000881166	0.000792839	0.000773754	0.00029593	0.000808399	0.00114983	0.00120197	0.000932367	0.000802189	0.00208427	0.000386621	0.000429823	0.000586299	0.000787586	0.00056091	0.000846871	0.000742704	0.000441823	0.000753035	0.000560928	0.00056638	0.000554785	0.000551081	0.000577195	0.000684337	0.000293624
Salvia splendens	0.000640608	0.000869331	0.00113019	0.000971899	0.000801124	0.000794601	0.000808692	0.000817661	0.000668504	0.000764921	0.000648322	0.000712016	0.000335328	0.0010109	0.000865756	0.00072575	0.000335369	0.000294309	0.000760644	0.000583371	0.000355644	0.000601853	0.000871478	0.000625013	0.000886728	0.000649954	0.000479611	0.000191995	0.000366319	0.000397262	0.000532781	0.000617068	0.000325349	0.000982226	0.000807229	0.000946307	0.00126652	0.000652695	0.000588679	0.000711758	0.000595948	0.000711773	0.000820617	0.000597273	0.000554785	0.00112336	0.000546273	0.000490271	0.000870386
Amedibacterium intestinale	0.000640608	0.000600253	0.00079532	0.000867393	0.000967591	0.000990671	0.00096421	0.000807311	0.000565657	0.000878626	0.000730648	0.000608825	0.000325167	0.000863476	0.000625848	0.000881267	0.000497973	0.000629212	0.000668133	0.0013919	0.00048774	0.000549969	0.000612109	0.000594274	0.000678086	0.000680904	0.000224499	0.00052546	0.00068176	0.000458379	0.000604502	0.000761051	0.000518525	0.0006583	0.000576592	0.000637729	0.000776943	0.000285554	0.000423436	0.000979957	0.000421273	0.000660195	0.000727129	0.000483997	0.000523964	0.00074184	0.000535966	0.000520913	0.000545302
uncultured Bacteroides sp.	0.000630276	0.00295987	0.0027313	0.00364723	0.00224731	0.00401428	0.00350433	0.00474037	0.00307512	0.00266689	0.00578344	0.00210509	0.00328215	0.00274838	0.00373422	0.00524613	0.0014431	0.00158318	0.00131571	0.000307037	0.00317031	0.00397431	0.00190895	0.00191602	0.00285839	0.00336325	0.00103065	0.000232415	0.00299161	0.00262804	0.00234629	0.00199519	0.00421937	0.00362588	0.00214912	0.00286978	0.00404436	0.003702	0.00230308	0.00368258	0.00345239	0.00189806	0.0020048	0.00320262	0.0072533	0.00243747	0.00124715	0.00581176	0.00472945
Xiamenia xianingshaonis	0.000630276	0.000558856	0.00079532	0.000982349	0.00113406	0.000536614	0.00134782	0.000486457	0.00103875	0.000775258	0.00038076	0.00100095	0.000264198	0.000810825	0.00105351	0.000549496	0.00445126	0.00260818	0.000627017	0.00125885	0.0016258	0.00118295	0.00167033	0.00217218	0.000302531	0.00102136	0.00335728	0.00437546	0.00204528	0.00325959	0.00274587	0.00324989	0.00329416	0.00108672	0.0023483	0.00139889	0.00225633	0.000458926	0.000578351	0.000340406	0.000637047	0.00237258	0.00153736	0.00102978	0.000616428	0.00166384	0.00328795	0.000684337	0.00170931
Ramlibacter tataouinensis	0.000630276	9.31426e-05	0.000104647	9.40547e-05	0.000135255	8.25559e-05	8.29428e-05	0.000124202	0.000668504	0.000206735	9.26174e-05	0.000103191	0.000538558	0.000105302	0.000104308	0.000134782	0.000182929	0.000202972	9.25107e-05	0.000133049	0.000142258	0.000114145	0.000124497	0.000163938	9.38889e-05	0.000113484	8.1636e-05	0.000171785	0.000162808	0.000162979	0.000143441	0.000123414	0.000162674	0.000114941	0.000125802	0.000123431	8.51444e-05	9.17852e-05	0.000103277	0.000113469	0.00010275	0.000103156	0.000135038	0.000164765	0.000143833	8.47817e-05	0.000185527	0.000112354	0.000146812
Manihot esculenta	0.000619944	0.000983172	0.00099415	0.000846492	0.000728294	0.000691406	0.000694646	0.000817661	0.00063765	0.000630543	0.000740939	0.000608825	0.000294683	0.000968778	0.000834463	0.000642807	0.000254068	0.000233417	0.000853155	0.000521963	0.000304838	0.000695244	0.00076773	0.000502059	0.000761543	0.000742804	0.00081636	0.00028294	0.000325617	0.000397262	0.000409832	0.000627353	0.00035585	0.00102402	0.00083868	0.000699445	0.00127717	0.000428331	0.000547368	0.00059829	0.000544573	0.000598302	0.000727129	0.000525188	0.000585606	0.00117635	0.000535966	0.000439201	0.000880872
Prunus mume	0.000619944	0.00216298	0.000826714	0.000616581	0.00132133	0.00107323	0.00043545	0.00134552	0.000596511	0.00035145	0.00113199	0.000577868	0.000213391	0.00138999	0.000604986	0.000300668	0.000182929	0.000334903	0.00313509	0.000511729	0.000477579	0.00144237	0.000881853	0.000440583	0.000573765	0.00154751	0.00223479	0.000646719	0.000345968	0.0005908	0.000573765	0.000863895	0.000376184	0.000355273	0.000356439	0.000216005	0.0013836	0.000173372	0.00026852	0.000299145	0.000205499	0.00018568	0.000249301	0.000226552	0.000184928	0.000635863	0.000267983	0.00020428	0.000388003
Butyrivibrio fibrisolvens	0.000619944	0.000993521	0.000732532	0.000856943	0.00126931	0.000918435	0.00106789	0.000983264	0.000545088	0.00100267	0.000720357	0.000670739	0.00048775	0.000747644	0.00079274	0.00072575	0.00112806	0.00127872	0.00173715	0.00144308	0.00139209	0.0047837	0.000975225	0.0011988	0.000824136	0.000856288	0.000183681	0.000555774	0.00109896	0.00102881	0.000809418	0.000987309	0.00106755	0.000637402	0.000712878	0.000894878	0.0007663	0.00049972	0.000650645	0.00124816	0.000554848	0.00108313	0.000675191	0.000700251	0.000749987	0.000869012	0.00108224	0.000837547	0.000545302
Corynebacterium faecale	0.000619944	0.00012419	4.1859e-05	4.18021e-05	7.28294e-05	0.00019607	4.14714e-05	0.00068311	0.00143986	0.000175725	0.000483668	0.00338465	0.0159433	0.00168483	0.000281631	0.000134782	8.13016e-05	0.000558172	0.000154185	6.14075e-05	7.11288e-05	8.30142e-05	6.22484e-05	9.2215e-05	5.21605e-05	8.25338e-05	5.10225e-05	0.00012126	9.15798e-05	0.000193538	9.22122e-05	7.19913e-05	8.13372e-05	5.22461e-05	7.33845e-05	0.000102859	3.19292e-05	3.05951e-05	0.000485402	7.22074e-05	6.16497e-05	6.18933e-05	0.000602478	6.17869e-05	0.000113012	4.23908e-05	0.000123685	7.14979e-05	0.000104866
Adlercreutzia hattorii	0.000619944	0.000838284	0.00100461	0.00126451	0.00130053	0.000773962	0.00149297	0.000621009	0.00112103	0.000940646	0.000473378	0.000949354	0.000355651	0.00105302	0.00109523	0.000663542	0.00409557	0.00241536	0.000894271	0.00126909	0.00185951	0.00117258	0.00258331	0.00240784	0.000500741	0.00120706	0.00357157	0.0042542	0.00228949	0.00333089	0.00270489	0.00323961	0.00288747	0.00117031	0.00257894	0.00158404	0.00269269	0.000479323	0.000712611	0.000474506	0.000729522	0.0031153	0.0019217	0.00116365	0.000698618	0.00226791	0.00332918	0.000878403	0.0017932
Streptococcus suis	0.000619944	0.000620951	0.000627884	0.000679284	0.000905166	0.000598531	0.000746485	0.000755561	0.000545088	0.000971657	0.00113199	0.000712016	0.000386136	0.000884536	0.000625848	0.000705014	0.000660576	0.000436389	0.000493391	0.00073689	0.000721449	0.000664114	0.000944101	0.000942642	0.000719815	0.000711854	0.000153067	0.000717454	0.00111931	0.000539869	0.000819664	0.000637637	0.000752369	0.00180771	0.00062901	0.000730302	0.000617297	0.0006221	0.000650645	0.000835543	0.00634992	0.000711773	0.00137116	0.000967994	0.000852725	0.000699449	0.000793643	0.000663909	0.000597735
Carya illinoinensis	0.000609611	0.000827935	0.000920897	0.000898745	0.00071789	0.000588211	0.000715382	0.000776261	0.000606796	0.000744248	0.000699776	0.000598506	0.000304844	0.000968778	0.000782309	0.000611703	0.000243905	0.000274012	0.000791481	0.000583371	0.000314999	0.000622607	0.000778105	0.000522552	0.000761543	0.000639637	0.000591861	0.000232415	0.00038667	0.000356517	0.000450815	0.00057593	0.000325349	0.000950878	0.000828196	0.000740588	0.00131974	0.000520116	0.00053704	0.000629236	0.000524023	0.000629249	0.000695967	0.000545784	0.000493142	0.00122933	0.000566888	0.000408559	0.000933305
Clostridium estertheticum	0.000609611	0.000558856	0.000763926	0.000752438	0.000665869	0.000423099	0.000767221	0.00072451	0.00048338	0.000651217	0.000638031	0.000897759	0.000243875	0.000768704	0.000688432	0.000715382	0.000315044	0.000294309	0.000421438	0.000542433	0.000426773	0.000373564	0.000612109	0.000594274	0.000771975	0.000577737	0.000112249	0.000131365	0.000437548	0.000366703	0.000655731	0.000596499	0.000325349	0.000616503	0.000587076	0.000617157	0.0007663	0.000520116	0.0006713	0.000350722	0.000328799	0.000505462	0.000560928	0.000381019	0.000318488	0.000593472	0.000484431	0.000367703	0.000524329
Ricinus communis	0.000609611	0.000983172	0.000858109	0.00080469	0.000665869	0.000691406	0.000570232	0.000869412	0.000575942	0.000620206	0.000740939	0.00055723	0.00027436	0.000947718	0.000688432	0.000549496	0.00022358	0.000253714	0.000832597	0.000481025	0.000274354	0.000674491	0.000778105	0.000430337	0.000688518	0.000763438	0.000877587	0.00028294	0.000254388	0.000366703	0.000409832	0.00057593	0.000315182	0.00092998	0.000828196	0.000606871	0.00123459	0.000377339	0.000547368	0.000526082	0.000452098	0.000577671	0.000644029	0.000473699	0.00051369	0.00115515	0.000484431	0.000357489	0.000870386
Clostridium sp. SY8519	0.000599279	0.00089003	0.000858109	0.000877844	0.00143578	0.00060885	0.00109899	0.000828012	0.00063765	0.000930309	0.000679194	0.000856482	0.000508073	0.000821355	0.000865756	0.000705014	0.00142278	0.00161362	0.00129515	0.00111557	0.00114822	0.001432	0.00122422	0.00110658	0.000813704	0.000907872	0.00189804	0.0016269	0.00110913	0.00121216	0.000932367	0.00100788	0.00135223	0.000647851	0.000670944	0.000637729	0.000808872	0.00049972	0.000712611	0.0010728	0.000575398	0.00083556	0.000882943	0.000885612	0.000791082	0.00064646	0.00115439	0.000766049	0.000597735
Macadamia integrifolia	0.000599279	0.000807236	0.000920897	0.000909195	0.000697082	0.00060885	0.000756853	0.000776261	0.000647935	0.000764921	0.000648322	0.000588187	0.00034549	0.000989838	0.000813602	0.000632439	0.000345532	0.00042624	0.000688691	0.000542433	0.000386128	0.000591477	0.000809229	0.00055329	0.000813704	0.000619003	0.000448998	0.00026273	0.000396846	0.000407448	0.000522536	0.000647922	0.000396519	0.000825488	0.000765295	0.000792018	0.00112816	0.000550711	0.000516385	0.000701443	0.000554848	0.000660195	0.000695967	0.000762038	0.000544511	0.000985587	0.000546273	0.000480057	0.000807466
Vigna radiata	0.000599279	0.000900379	0.00107787	0.000909195	0.000759507	0.000629489	0.000746485	0.000817661	0.00063765	0.000744248	0.000689485	0.000732654	0.000304844	0.000968778	0.00079274	0.000653175	0.000243905	0.000223269	0.000883992	0.000521963	0.000264193	0.0005811	0.000829979	0.000512306	0.000918025	0.000649954	0.000438793	0.00018189	0.000305266	0.000325959	0.000481552	0.00057593	0.000274513	0.000971777	0.000807229	0.000709731	0.00121331	0.00056091	0.000547368	0.000567344	0.000472648	0.000618933	0.000737517	0.000494295	0.000462321	0.000953794	0.000525659	0.000428987	0.00082844
Populus trichocarpa	0.000588946	0.00120051	0.00108833	0.000888294	0.000790719	0.000887476	0.000684278	0.000890113	0.000678789	0.000661553	0.000802684	0.000608825	0.000315005	0.00105302	0.00079274	0.000642807	0.000254068	0.000274012	0.00100734	0.000573136	0.000375967	0.000830142	0.000881853	0.000502059	0.000845	0.000866605	0.000979632	0.00032336	0.000345968	0.000417634	0.000440569	0.000678775	0.000376184	0.00092998	0.000859647	0.00106974	0.00131974	0.000438529	0.000557696	0.000660182	0.000534298	0.000567355	0.000695967	0.000525188	0.000503416	0.00128232	0.000556581	0.000377917	0.000933305
Eggerthella guodeyinii	0.000588946	0.000538157	0.000763926	0.00100325	0.00113406	0.000485016	0.00133745	0.000434706	0.00102847	0.000795931	0.00038076	0.00099063	0.000254037	0.000842416	0.000949202	0.000539128	0.00265247	0.00237477	0.00050367	0.00118721	0.00174774	0.00113107	0.00145246	0.00222341	0.000333827	0.000866605	0.00335728	0.00522428	0.00220809	0.00282158	0.00256145	0.00343501	0.00309081	0.00115986	0.00226444	0.00136803	0.00184125	0.000418133	0.000588679	0.000340406	0.000626772	0.00256857	0.00144387	0.000947399	0.000544511	0.00172743	0.00310242	0.000653695	0.00158347
Bacteroides sp. PHL 2737	0.000588946	0.00209053	0.000209295	0.00256038	0.00108204	0.00202262	0.00187658	0.00477142	0.00356878	0.00194331	0.00396197	0.00122797	0.00184939	0.00148476	0.00268071	0.00561938	0.000254068	0.000984412	0.000380322	0	0.0029366	0.00207536	0.00218907	0.000932396	0.00157525	0.00147529	0.000142863	0	0.000844569	0.00215948	0.00171105	0.00274595	0.00262312	0.00282129	0.000796746	0.00165604	0.00118138	0.00136658	0.00211718	0.00188771	0.00280506	0.00115534	0.00193209	0.00247148	0.0038013	0.00329589	0.000927634	0.00227772	0.00342911
Trifolium pratense	0.000588946	0.00139714	0.00104647	0.000846492	0.000946783	0.000598531	0.000642807	0.000786611	0.000709643	0.000558186	0.000699776	0.000712016	0.000284521	0.000968778	0.000824033	0.000611703	0.000213417	0.000202972	0.00149045	0.000552667	0.000294677	0.000757505	0.000819604	0.000481567	0.000782407	0.000835655	0.000806155	0.000252625	0.000264564	0.000336145	0.000409832	0.000617068	0.000274513	0.000783691	0.000681427	0.000565727	0.00102173	0.000458926	0.000423436	0.000546713	0.000400723	0.000515778	0.000571316	0.000442806	0.000400678	0.000847817	0.00045351	0.000326847	0.00073406
Lachnospira eligens	0.000588946	0.00103492	0.000732532	0.000836042	0.00121729	0.000753323	0.00102642	0.00105571	0.000493665	0.00112671	0.00075123	0.000639782	0.00048775	0.000726583	0.000771879	0.000684278	0.000934969	0.00103515	0.00080176	0.00151472	0.00128032	0.000684868	0.00078848	0.00123978	0.000751111	0.000722171	0.000132658	0.000454725	0.0009565	0.000855641	0.000676223	0.000833042	0.000864208	0.000470215	0.00062901	0.000802304	0.000830158	0.00049972	0.000681628	0.000629236	0.000503473	0.000959346	0.000498603	0.000576678	0.000523964	0.00074184	0.000762721	0.000704765	0.000471896
Babesia bigemina	0.000578614	0.000486412	0.000345336	0.000480724	0.000176871	0.00040246	0.000393978	0.000165602	0.00106961	0.00105435	0.000216107	0.00127956	0.000447104	0.0011162	0.00053197	0.000684278	6.09762e-05	5.07429e-05	0.000123348	0.00011258	5.08063e-05	0.000155652	0.000124497	9.2215e-05	0.000365123	0.000433302	1.02045e-05	2.021e-05	7.12287e-05	9.16758e-05	7.17206e-05	0.000113129	0.00014234	4.17968e-05	4.1934e-05	0.000174861	0.000191575	0.000254959	0.00254061	0.000794281	0.00132547	0.000701458	0.00144387	0.00145199	0.000482868	0.000180161	5.15352e-05	0.000234922	0.000115352
Faecalibacterium sp. I2-3-92	0.000578614	0.000910728	0.000847644	0.000950998	0.00113406	0.000763642	0.0008709	0.000879762	0.000627365	0.00111637	0.000648322	0.000732654	0.000467427	0.000747644	0.000698863	0.000694646	0.00106708	0.00102501	0.000791481	0.00124862	0.00114822	0.00064336	0.000705482	0.00101437	0.000824136	0.00121737	0.000367362	0.000151575	0.00112948	0.000845455	0.000850401	0.000863895	0.000671032	0.000731445	0.000807229	0.00076116	0.000542796	0.000571108	0.00062999	0.000876804	0.000739797	0.00101092	0.000768679	0.00118425	0.000554785	0.00074184	0.000680265	0.00110311	0.000755034
Brevundimonas sp. M20	0.000578614	2.06984e-05	3.13942e-05	2.0901e-05	4.16168e-05	2.0639e-05	2.07357e-05	5.17507e-05	0.000339394	7.23574e-05	2.05816e-05	3.09572e-05	0.000995824	3.15906e-05	4.17232e-05	7.2575e-05	3.04881e-05	4.05943e-05	4.11159e-05	4.09383e-05	3.04838e-05	2.07536e-05	3.11242e-05	4.09844e-05	2.08642e-05	5.15836e-05	2.0409e-05	2.021e-05	4.07021e-05	5.0931e-05	4.09832e-05	4.11379e-05	4.06686e-05	2.08984e-05	2.0967e-05	7.20016e-05	3.19292e-05	2.03967e-05	3.09831e-05	3.0946e-05	2.05499e-05	2.06311e-05	3.11627e-05	4.11913e-05	3.08214e-05	1.05977e-05	4.12282e-05	3.06419e-05	2.09732e-05
Mercurialis annua	0.000568282	0.000869331	0.000879038	0.000773339	0.000645061	0.000577892	0.000601335	0.000765911	0.000586227	0.00060987	0.00062774	0.000526272	0.000294683	0.000884536	0.000719725	0.000559864	0.000233742	0.00021312	0.000740086	0.00049126	0.000284515	0.00061223	0.00076773	0.000450829	0.000751111	0.000742804	0.000744928	0.00028294	0.000264564	0.000346331	0.000430323	0.000555361	0.000345683	0.000940429	0.000765295	0.000658301	0.00120267	0.000469124	0.000506057	0.000577659	0.000493198	0.000567355	0.000654416	0.000514891	0.000493142	0.00102798	0.000484431	0.000377917	0.000807466
Gemmatirosa kalamazoonensis	0.000568282	8.27935e-05	5.23237e-05	6.27031e-05	7.28294e-05	5.15975e-05	6.22071e-05	7.2451e-05	0.000164555	0.000113704	6.17449e-05	8.25525e-05	0.000670657	6.31812e-05	5.2154e-05	9.33107e-05	0.000101627	0.000111634	6.16738e-05	7.1642e-05	7.11288e-05	0.000103768	8.29979e-05	0.000102461	5.21605e-05	6.19003e-05	7.14315e-05	0.000131365	9.15798e-05	0.000101862	9.22122e-05	0.000123414	0.000111839	7.31445e-05	0.000125802	7.20016e-05	6.38583e-05	5.09918e-05	5.16385e-05	8.25227e-05	5.13748e-05	0.000113471	0.000103876	9.26803e-05	0.000123286	5.29886e-05	0.000154606	7.14979e-05	9.43792e-05
Lolium rigidum	0.000568282	0.000600253	0.00081625	0.000773339	0.000645061	0.000660447	0.000715382	0.000652059	0.000555373	0.000682227	0.000535123	0.00054691	0.000386136	0.000737114	0.000751017	0.0005806	0.000548786	0.000466834	0.000627017	0.000614075	0.000508063	0.000487709	0.00100635	0.000604521	0.000698951	0.000577737	0.000357157	0.000313255	0.000498601	0.000539869	0.000594256	0.000658206	0.000467689	0.000752343	0.000744328	0.000637729	0.000798229	0.000509918	0.000547368	0.000680812	0.000534298	0.000660195	0.000768679	0.000617869	0.000575333	0.000752437	0.000618423	0.000551555	0.000660654
Bibersteinia trehalosi	0.000568282	0.00134539	0.000973221	0.000961448	0.000967591	0.000598531	0.00096421	0.00104536	0.000863913	0.00124041	0.00124519	0.000361167	0.000355651	0.000968778	0.000709294	0.00107826	0.000894318	0.000507429	0.000678412	0.000347976	0.0014429	0.000923534	0.000674358	0.00092215	0.000469444	0.00110389	4.0818e-05	7.07349e-05	0.000590181	0.000580614	0.000942613	0.000833042	0.000701533	0.000313476	0.00062901	0.000195433	0.000691798	0.000163174	0.00053704	0.000660182	0.000421273	0.00102124	0.000758292	0.000432508	0.00142806	0.000423908	0.000556581	0.000847761	0.000880872
Xanthomonas citri	0.000568282	0.000144889	0.000104647	0.000449372	0.000187276	8.25559e-05	9.33107e-05	0.000155252	0.000267402	0.000237746	0.000144071	0.000134148	0.000355651	6.31812e-05	0.000146031	0.000155518	0.000762203	0.000314606	0.000133627	0.00011258	0.000518224	0.000570723	0.000529112	0.000122953	0.000146049	0.000206334	0.000132658	0.000131365	0.000559654	0.000132421	9.22122e-05	8.22757e-05	0.000152507	9.40429e-05	0.000283054	0.000164575	0.000117074	0.000132579	0.000113605	0.000165045	0.000277424	0.0004642	9.3488e-05	0.000288339	0.000277393	0.000286138	0.000206141	0.000612839	0.000157299
Ruminococcus bovis	0.000568282	0.00129365	0.000952291	0.000836042	0.00110285	0.000970032	0.000974578	0.00123167	0.000689074	0.00132311	0.00087472	0.000567549	0.000304844	0.000747644	0.000709294	0.00127525	0.000934969	0.000608915	0.000688691	0.00138167	0.00140225	0.000487709	0.00127609	0.00177258	0.00112667	0.00100072	9.18405e-05	0.000111155	0.000976851	0.000835269	0.000870893	0.00130613	0.000742202	0.000773242	0.0012056	0.00122403	0.000564082	0.000428331	0.000526713	0.000938696	0.000472648	0.00083556	0.00089333	0.000813527	0.000585606	0.00105977	0.000659651	0.0010929	0.000891359
Vigna angularis	0.000568282	0.000900379	0.00099415	0.000961448	0.000749103	0.000701725	0.000746485	0.000796961	0.000647935	0.0007029	0.000648322	0.00066042	0.000315005	0.00100037	0.000751017	0.000642807	0.000213417	0.000192823	0.000842876	0.000532198	0.000274354	0.000539593	0.000778105	0.000522552	0.000876296	0.000619003	0.000459202	0.000151575	0.000264564	0.000315772	0.000440569	0.00057593	0.000274513	0.000888183	0.000744328	0.000689159	0.00111752	0.000469124	0.000547368	0.000567344	0.000482923	0.000577671	0.000685579	0.000463402	0.000431499	0.000974989	0.000535966	0.000367703	0.000807466
Lachnoclostridium phytofermentans	0.000568282	0.000817585	0.000575561	0.000762888	0.000749103	0.000495336	0.000881267	0.000765911	0.000401103	0.000754584	0.000699776	0.000536591	0.000467427	0.000663402	0.000719725	0.000518393	0.000813016	0.00078144	0.000452275	0.00111557	0.000995803	0.000487709	0.000684733	0.000850427	0.000678086	0.000619003	8.1636e-05	0.00018189	0.000793691	0.00072322	0.00051229	0.000689059	0.000945545	0.000355273	0.000513691	0.000617157	0.000702442	0.000438529	0.000588679	0.000505452	0.000380173	0.00074272	0.000415502	0.000453104	0.000452047	0.000572276	0.000587502	0.000541341	0.00033557
Erigeron canadensis	0.000557949	0.00121085	0.000910432	0.000825591	0.000655465	0.000567572	0.000632439	0.00073486	0.000514234	0.000630543	0.000545413	0.000598506	0.000284521	0.000852946	0.000719725	0.000642807	0.000254068	0.000263863	0.000606459	0.00049126	0.000254031	0.000466955	0.000736606	0.000461075	0.000771975	0.000526153	0.000377566	0.00016168	0.000305266	0.000305586	0.000461061	0.000534792	0.000244012	0.000898632	0.000733845	0.000709731	0.00108559	0.000581306	0.000506057	0.000546713	0.000482923	0.000629249	0.000675191	0.000494295	0.000421226	0.000932599	0.000515352	0.000377917	0.00079698
Phocaeicola vulgatus	0.000557949	0.00162482	0.00153832	0.00265443	0.00142538	0.00224965	0.00307925	0.00347765	0.00196437	0.0023051	0.00319015	0.00144467	0.00240827	0.00244301	0.00239908	0.00433376	0.00120936	0.00116709	0.000832597	0.000122815	0.00213386	0.00269796	0.00120347	0.00118855	0.00156481	0.00200144	0.000673497	0.000131365	0.00203511	0.00175203	0.00146515	0.00131641	0.00252145	0.00243467	0.00102738	0.00167661	0.00278848	0.00255979	0.00169374	0.00220748	0.00214747	0.00111408	0.00114263	0.0019051	0.00592798	0.00143069	0.000659651	0.00355447	0.00316695
Streptomyces coelicolor	0.000557949	0.000310475	0.00039766	0.000491175	0.00115487	0	0.000393978	0	0.000421672	0.000599533	0.000421924	0	0.000619849	0.000273785	0.000417232	0.000445818	0.000884155	0.00352156	0.000215858	0.000910877	0.000345483	0	0.000601735	0.000276645	0.000323395	0.000288868	0.000255112	0	0.000254388	0.000702848	0.000686468	0.000318819	0.00028468	0.000626953	0.000555625	0	0.000319292	0.000479323	0	0.000226937	0	0.00037136	0.00050899	0.000720847	0.000390404	0.00023315	0.000566888	0.000398345	0.00042995
Bacillus subtilis	0.000557949	0.000538157	0.000544166	0.000762888	0.000613848	0.00019607	0.000559864	0.000558908	0.000514234	0.000558186	0.000473378	0.000877121	0.000355651	0.0010109	0.00053197	0.000622071	0.000457322	0.00056832	0.000411159	0.000706186	0.000447095	0.000404694	0.000902602	0.000409844	0.000605062	0.000763438	6.1227e-05	0.000151575	0.000468074	0.000438007	0.00104507	0.00106958	0.000457522	0.000334375	0.000555625	0.000545155	0.000457651	0.000234562	0.000320159	0.000371352	0.000339074	0.000484831	0.000457053	0.000700251	0.000585606	0.00260704	0.000577195	0.000418773	0.00039849
Ruminococcus sp. SR1/5	0.000557949	0.000786538	0.000627884	0.000825591	0.000582635	0.000577892	0.000756853	0.00074521	0.000503949	0.000847615	0.000493959	0.00066042	0.000467427	0.000800295	0.000730155	0.000570232	0.000731715	0.00078144	0.000493391	0.000695951	0.000711288	0.000684868	0.000539486	0.000778704	0.000761543	0.000701537	0.000214294	0.000212205	0.000834393	0.000600986	0.000624994	0.000689059	0.000610029	0.000501562	0.000471757	0.000390866	0.000329935	0.000336546	0.000547368	0.000505452	0.000369898	0.000722089	0.000373952	0.000586975	0.000410952	0.000466299	0.000690572	0.000571983	0.000419463
Ipomoea triloba	0.000557949	0.000703744	0.000910432	0.000752438	0.000613848	0.000639808	0.000642807	0.00070381	0.000514234	0.00060987	0.000565995	0.000495315	0.00027436	0.000852946	0.000709294	0.0005806	0.000254068	0.000253714	0.000719528	0.000501494	0.000294677	0.000508462	0.000695107	0.000450829	0.000698951	0.000608687	0.00050002	0.000232415	0.00029509	0.000336145	0.000430323	0.000534792	0.000294847	0.000710546	0.000765295	0.000689159	0.000915303	0.000448728	0.000454419	0.000546713	0.000503473	0.000546724	0.000664804	0.000473699	0.000472595	0.000869012	0.00045351	0.000367703	0.000713087
Gossypium arboreum	0.000557949	0.000765839	0.00081625	0.000689734	0.000613848	0.000526294	0.000611703	0.000776261	0.000534803	0.000620206	0.00062774	0.000526272	0.000254037	0.000863476	0.000667571	0.000539128	0.00022358	0.000243566	0.000657854	0.000521963	0.00024387	0.000549969	0.000705482	0.000471321	0.000709383	0.00066027	0.000653088	0.0002021	0.000274739	0.000325959	0.000409832	0.000565646	0.000274513	0.000783691	0.000670944	0.000648015	0.00112816	0.000407934	0.000464746	0.000515767	0.000441823	0.000505462	0.000592091	0.000453104	0.000462321	0.000932599	0.000463817	0.000347275	0.000723574
Pseudoxanthomonas mexicana	0.000547617	8.27935e-05	7.32532e-05	8.36042e-05	0.000104042	7.22364e-05	0.000114046	0.000124202	0.000524519	0.000155052	8.23265e-05	7.22335e-05	0.00083324	6.31812e-05	7.30155e-05	0.000114046	0.00011179	0.000121783	9.25107e-05	0.000102346	9.14513e-05	0.000103768	0.000103747	8.19689e-05	7.30247e-05	8.25338e-05	5.10225e-05	7.07349e-05	0.000111931	0.000122234	0.000102458	7.19913e-05	0.000132173	8.35937e-05	0.000125802	6.17157e-05	5.32153e-05	6.11901e-05	5.16385e-05	9.28381e-05	7.19247e-05	9.284e-05	0.000124651	0.000102978	9.24642e-05	5.29886e-05	0.000144299	5.10699e-05	0.000178272
Beta vulgaris	0.000547617	0.000693395	0.000858109	0.00079424	0.000582635	0.000588211	0.000653175	0.00069346	0.000534803	0.000651217	0.000617449	0.000588187	0.000294683	0.000863476	0.000667571	0.000590968	0.000284556	0.000243566	0.000575622	0.000481025	0.000294677	0.000477332	0.000705482	0.000491813	0.000761543	0.000546786	0.000377566	0.000171785	0.00029509	0.000325959	0.000450815	0.000545077	0.000264346	0.000846386	0.000712878	0.000678873	0.00111752	0.000509918	0.000506057	0.00059829	0.000503473	0.000598302	0.000675191	0.000504593	0.000482868	0.000996185	0.000525659	0.000418773	0.00079698
Gordonibacter urolithinfaciens	0.000547617	0.000569205	0.00079532	0.000961448	0.00106123	0.000495336	0.00127525	0.000445056	0.00101818	0.000764921	0.00038076	0.0010835	0.000264198	0.000874006	0.00103265	0.000518393	0.00390248	0.00256759	0.000524228	0.00118721	0.00169693	0.00113107	0.00135909	0.00220291	0.000365123	0.000918188	0.00336748	0.00514344	0.00219791	0.00282158	0.00256145	0.00349672	0.00321282	0.00115986	0.00253701	0.00155318	0.00197961	0.000458926	0.000588679	0.000350722	0.000688422	0.00267173	0.00153736	0.00098859	0.000647249	0.0018334	0.00344255	0.000704765	0.00168834
Bifidobacterium longum	0.000547617	0.000703744	0.000648814	0.000700185	0.000749103	0.000495336	0.000922739	0.000538208	0.000575942	0.000682227	0.000586577	0.000474677	0.000406459	0.000673933	0.000500678	0.0005806	0.00075204	0.000750995	0.00059618	0.000941581	0.000934836	0.0005811	0.000736606	0.000870919	0.000490309	0.000546786	0.00061227	0.000293045	0.000742814	0.00105937	0.000727452	0.00096674	0.00109805	0.000501562	0.000691911	0.000627443	0.000500224	0.000438529	0.000578351	0.000526082	0.000462373	0.000722089	0.000862167	0.000782634	0.000554785	0.00050869	0.000948248	0.000755835	0.000618708
Chryseobacterium sp.	0.000547617	8.27935e-05	8.37179e-05	5.22526e-05	8.32336e-05	5.15975e-05	6.22071e-05	0.000124202	0.00081249	0.000196399	0.000133781	7.22335e-05	0.00121938	9.47718e-05	0.0001356	0.000176253	3.04881e-05	3.04457e-05	4.11159e-05	3.07037e-05	8.12901e-05	0.000114145	6.22484e-05	7.17228e-05	8.34568e-05	0.000123801	1.02045e-05	1.0105e-05	6.10532e-05	5.0931e-05	4.09832e-05	7.19913e-05	8.13372e-05	0.000104492	5.24175e-05	9.25735e-05	8.51444e-05	8.15869e-05	5.16385e-05	9.28381e-05	8.21997e-05	8.25244e-05	6.23254e-05	6.17869e-05	0.000133559	7.4184e-05	5.15352e-05	0.000142996	8.38926e-05
Wujia chipingensis	0.000547617	0.000838284	0.00059649	0.000783789	0.000821932	0.000577892	0.00081906	0.000848712	0.000431957	0.000919973	0.000638031	0.000588187	0.000447104	0.000652872	0.000688432	0.000518393	0.000823179	0.00101486	0.000565343	0.00110533	0.000995803	0.000529216	0.000674358	0.00101437	0.00059463	0.00062932	0.000142863	0.00034357	0.00100738	0.000763965	0.000717206	0.000730197	0.00101671	0.000407519	0.000503208	0.000534869	0.000649226	0.000377339	0.000640317	0.000557028	0.000431548	0.000783982	0.000436278	0.000556082	0.000441773	0.000763035	0.000690572	0.000684337	0.000408977
Stenotrophomonas acidaminiphila	0.000547617	6.20951e-05	0.00019883	8.36042e-05	0.000104042	0.000216709	0.000196989	0.000124202	0.000555373	0.000175725	8.23265e-05	8.25525e-05	0.000924693	0.000105302	0.000104308	0.000134782	0.000121952	0.000111634	7.19528e-05	0.000122815	0.000172741	8.30142e-05	0.000155621	0.000102461	7.30247e-05	8.25338e-05	8.1636e-05	6.06299e-05	0.000132282	0.000132421	0.000133195	0.000164551	0.000101671	5.22461e-05	0.000115318	0.000174861	9.57875e-05	4.07934e-05	9.29493e-05	9.28381e-05	7.19247e-05	9.284e-05	0.000114263	0.000154467	8.21904e-05	4.23908e-05	0.000164913	0.00010214	5.24329e-05
Eucalyptus grandis	0.000547617	0.000724443	0.000753461	0.000710635	0.000551423	0.000495336	0.000559864	0.00070381	0.000534803	0.000578859	0.000607158	0.000484996	0.00027436	0.000716053	0.000615417	0.000487289	0.000274393	0.00028416	0.000668133	0.00332624	0.000314999	0.000549969	0.000653608	0.000491813	0.000667654	0.000619003	0.000571452	0.00022231	0.000325617	0.000397262	0.000420078	0.000514223	0.000325349	0.000689648	0.000681427	0.000627443	0.00103238	0.000418133	0.000464746	0.000567344	0.000431548	0.000495147	0.000581703	0.000494295	0.000472595	0.000922001	0.000505045	0.000449415	0.00076552
Caproicibacter fermentans	0.000537284	0.000703744	0.000742996	0.000898745	0.000728294	0.000526294	0.000684278	0.000641709	0.000606796	0.000868289	0.00050425	0.00077393	0.000528396	0.000642342	0.000688432	0.000684278	0.000772366	0.000791589	0.000729807	0.000614075	0.000823062	0.000726375	0.000674358	0.000809443	0.000709383	0.000825338	0.000265317	0.000272835	0.000834393	0.000763965	0.000635239	0.000709628	0.000630363	0.000407519	0.000524175	0.000514297	0.00048958	0.000418133	0.000588679	0.000691128	0.000626772	0.000732404	0.000592091	0.000906208	0.00059588	0.000434506	0.000608116	0.000694551	0.000377517
Nocardioides sp. S5	0.000537284	5.17459e-05	6.27884e-05	4.18021e-05	7.28294e-05	5.15975e-05	5.18393e-05	6.21009e-05	0.000246832	0.000237746	4.11633e-05	6.19144e-05	0.000193068	6.31812e-05	4.17232e-05	7.2575e-05	0.000101627	5.07429e-05	6.16738e-05	0.000296803	5.08063e-05	3.11303e-05	9.33726e-05	8.19689e-05	3.12963e-05	7.22171e-05	7.14315e-05	0.000131365	8.14042e-05	9.16758e-05	0.000102458	8.22757e-05	8.13372e-05	5.22461e-05	5.24175e-05	5.14297e-05	4.25722e-05	4.07934e-05	8.26216e-05	5.15767e-05	3.08249e-05	4.12622e-05	7.27129e-05	5.14891e-05	6.16428e-05	4.23908e-05	0.00010307	4.08559e-05	4.19463e-05
Novisyntrophococcus fermenticellae	0.000537284	0.000683046	0.000606955	0.000783789	0.000676273	0.000505655	0.000777589	0.000652059	0.000442241	0.000878626	0.000545413	0.000629463	0.000518235	0.000600221	0.000730155	0.000518393	0.00086383	0.000984412	0.000627017	0.000951816	0.000955158	0.000757505	0.000643234	0.000809443	0.000667654	0.00066027	0.000316339	0.000798294	0.000885271	0.000753779	0.000594256	0.000606784	0.00115905	0.000428418	0.000398373	0.000555441	0.000553439	0.000458926	0.000702283	0.000649866	0.000503473	0.000732404	0.000477828	0.00056638	0.000565059	0.000476897	0.000680265	0.000592411	0.00033557
Phoenix dactylifera	0.000526952	0.000807236	0.00081625	0.000752438	0.000530614	0.000505655	0.0005806	0.00069346	0.000555373	0.000620206	0.000596867	0.000505634	0.000304844	0.000821355	0.000667571	0.000601335	0.000274393	0.000294309	0.000627017	0.000542433	0.000294677	0.000529216	0.000684733	0.000471321	0.000688518	0.000577737	0.000551043	0.000252625	0.000315441	0.000366703	0.000409832	0.000565646	0.000366017	0.00079414	0.000702394	0.000606871	0.000936589	0.000448728	0.000464746	0.000567344	0.000472648	0.000536409	0.000623254	0.000494295	0.000462321	0.00087961	0.000525659	0.000408559	0.000702601
Caproiciproducens sp. NJN-50	0.000526952	0.000724443	0.000753461	0.000846492	0.000853145	0.000588211	0.000808692	0.00071416	0.000606796	0.000816605	0.000617449	0.000701696	0.000447104	0.000673933	0.00065714	0.000684278	0.000914643	0.000862629	0.000729807	0.000675482	0.000863707	0.000622607	0.000674358	0.000819689	0.000719815	0.000722171	0.000377566	0.00036378	0.000854744	0.000835269	0.000768435	0.000843326	0.000671032	0.000480664	0.000649977	0.000658301	0.000510867	0.000469124	0.00053704	0.000794281	0.000534298	0.000711773	0.000675191	0.000865016	0.000636975	0.000582874	0.000700879	0.000776263	0.000608221
Olsenella timonensis	0.000526952	0.000517459	0.000606955	0.000522526	0.00106123	0.000361182	0.000808692	0.000382955	0.000689074	0.000682227	0.000339597	0.000629463	0.000304844	0.00131627	0.000542401	0.000559864	0.00193091	0.00833198	0.000894271	0.00344905	0.00124983	0.000653737	0.00282193	0.00273571	0.000459012	0.00056742	0.00594922	0.00208163	0.0014551	0.00512366	0.00334013	0.00170722	0.00223677	0.000459765	0.00112173	0.000534869	0.000617297	0.000285554	0.00113605	0.000742704	0.000575398	0.000691142	0.00123612	0.00274952	0.000544511	0.000858415	0.0020511	0.000633267	0.000608221
Pseudomonas sp. NIBR-H-19	0.000526952	1.03492e-05	0	1.04505e-05	1.04042e-05	1.03195e-05	1.03679e-05	1.03501e-05	4.11387e-05	2.06735e-05	1.02908e-05	1.03191e-05	2.03229e-05	1.05302e-05	1.04308e-05	1.03679e-05	1.01627e-05	2.02972e-05	2.05579e-05	2.04692e-05	1.01613e-05	1.03768e-05	2.07495e-05	1.02461e-05	1.04321e-05	1.03167e-05	1.02045e-05	1.0105e-05	1.01755e-05	1.01862e-05	2.04916e-05	1.02845e-05	1.01671e-05	1.04492e-05	1.04835e-05	0	0	1.01984e-05	1.03277e-05	1.03153e-05	0	1.03156e-05	1.03876e-05	1.02978e-05	1.02738e-05	1.05977e-05	1.0307e-05	1.0214e-05	1.04866e-05
Lysobacter enzymogenes	0.000526952	8.27935e-05	9.41827e-05	9.40547e-05	0.000104042	7.22364e-05	0.000103679	8.28012e-05	0.000442241	0.000144715	9.26174e-05	0.00011351	0.000802756	0.000105302	9.38771e-05	0.000103679	0.000152441	0.000111634	7.19528e-05	0.000122815	0.000111774	7.26375e-05	8.29979e-05	0.000122953	6.25926e-05	0.000113484	7.14315e-05	0.00012126	0.000111931	0.000173165	0.000112704	0.000133698	0.000111839	8.35937e-05	0.000115318	7.20016e-05	7.45014e-05	8.15869e-05	9.29493e-05	0.000113469	6.16497e-05	0.000113471	0.000103876	9.26803e-05	0.000154107	9.53794e-05	0.00017522	0.000112354	0.000115352
Anaerocolumna sp. AGMB13025	0.000526952	0.000724443	0.000554631	0.000679284	0.000665869	0.000495336	0.000808692	0.000662409	0.000370248	0.0007029	0.000545413	0.000536591	0.000406459	0.000579161	0.000625848	0.000497657	0.000741877	0.000801737	0.000441996	0.00102346	0.000873868	0.000477332	0.000663983	0.000768458	0.000563333	0.000546786	0.000102045	0.000272835	0.000742814	0.000662103	0.000522536	0.000658206	0.000935378	0.000313476	0.00045079	0.000493726	0.00048958	0.000418133	0.000588679	0.000526082	0.000349349	0.000598302	0.00038434	0.000432508	0.000441773	0.000455702	0.000515352	0.000531127	0.000314597
Parvimonas micra	0.00051662	0.000486412	0.00061742	0.000721086	0.000530614	0.000237348	0.000642807	0.000662409	0.000401103	0.000516839	0.000463087	0.000350848	0.000203229	0.000579161	0.000448524	0.000559864	0.000243905	0.000192823	0.000308369	0.000337741	0.000355644	0.000373564	0.000508362	0.000471321	0.000698951	0.000464253	3.06135e-05	4.042e-05	0.000305266	0.000315772	0.000665977	0.000524508	0.000193176	0.000323926	0.000597559	0.000524583	0.000596011	0.000244761	0.000247865	0.00030946	0.000297974	0.000422938	0.000550541	0.000370721	0.00029794	0.000466299	0.000587502	0.000357489	0.000461409
Streptomyces lividans	0.00051662	0.000289777	0.000334872	0.00019856	0.000561827	0	0.000238461	0.000113852	0.000277686	0	0.000216107	0.000309572	0.00048775	0.000210604	0.000187754	0.000425082	0.000213417	0.000192823	0.000277532	0.000460556	0.000447095	8.30142e-05	0.000352741	0.000399598	0	0.000361085	4.0818e-05	9.09449e-05	7.12287e-05	0.000132421	0.000327865	0.000277681	0.000457522	0.000804589	0	0.000627443	0.000319292	0.000132579	0.000278848	0.000783966	0.000729522	0.000381675	0.000373952	0.000792932	0.000390404	0.000784231	0.000876099	0.000367703	0.000209732
Gossypium raimondii	0.00051662	0.000672697	0.000742996	0.000679284	0.000551423	0.000464377	0.000518393	0.000672759	0.00048338	0.000516839	0.000514541	0.000484996	0.000243875	0.000768704	0.000594555	0.000508025	0.000203254	0.000192823	0.000585901	0.000460556	0.000223548	0.000508462	0.000643234	0.00036886	0.00064679	0.000526153	0.000551043	0.00016168	0.000234037	0.000264841	0.000368849	0.000493654	0.000233844	0.000637402	0.00062901	0.000534869	0.000936589	0.000418133	0.00040278	0.000495136	0.000421273	0.000474515	0.000592091	0.000432508	0.000441773	0.000847817	0.000412282	0.000347275	0.00073406
Comamonas kerstersii	0.00051662	4.13967e-05	4.1859e-05	4.18021e-05	6.24252e-05	4.1278e-05	3.11036e-05	4.14006e-05	0.000473095	4.13471e-05	4.11633e-05	3.09572e-05	0.00041662	3.15906e-05	4.17232e-05	5.18393e-05	6.09762e-05	7.104e-05	3.08369e-05	3.07037e-05	6.09676e-05	5.18839e-05	5.18737e-05	6.14767e-05	5.21605e-05	5.15836e-05	1.02045e-05	2.021e-05	6.10532e-05	6.11172e-05	4.09832e-05	5.14223e-05	4.06686e-05	3.13476e-05	6.2901e-05	2.05719e-05	3.19292e-05	3.05951e-05	2.06554e-05	4.12614e-05	4.10998e-05	3.09467e-05	5.19378e-05	5.14891e-05	3.08214e-05	5.29886e-05	8.24564e-05	7.14979e-05	5.24329e-05
Caproicibacterium lactatifermentans	0.00051662	0.000786538	0.000711602	0.00079424	0.000832336	0.000526294	0.00081906	0.000807311	0.000617081	0.000837279	0.000617449	0.000577868	0.00034549	0.000589691	0.000615417	0.00072575	0.000873993	0.000893075	0.000770923	0.000706186	0.000873868	0.000674491	0.000736606	0.000891412	0.000865864	0.000742804	0.000285726	0.00026273	0.00086492	0.00080471	0.000758189	0.000771335	0.000671032	0.000491113	0.000597559	0.000678873	0.00048958	0.000479323	0.000475074	0.000814912	0.000513748	0.000701458	0.000592091	0.000731145	0.000523964	0.000434506	0.000669958	0.000868189	0.000492869
Cucumis melo	0.00051662	0.00075549	0.000858109	0.000773339	0.000624252	0.000526294	0.000663542	0.00071416	0.000555373	0.000682227	0.000596867	0.000515953	0.000243875	0.000831885	0.000667571	0.000570232	0.00022358	0.000192823	0.000668133	0.000460556	0.000264193	0.000508462	0.000736606	0.000430337	0.000709383	0.00059837	0.000571452	0.000171785	0.000274739	0.000305586	0.000461061	0.000555361	0.000254179	0.000741894	0.000786262	0.000678873	0.00112816	0.000397736	0.000526713	0.000526082	0.000503473	0.000587987	0.000675191	0.000494295	0.000421226	0.00104917	0.000443203	0.000367703	0.000880872
Daucus carota	0.00051662	0.000972823	0.000837179	0.000783789	0.000749103	0.000701725	0.000632439	0.00072451	0.000545088	0.000599533	0.000596867	0.000629463	0.00027436	0.000831885	0.000782309	0.000539128	0.000233742	0.000274012	0.00069897	0.00049126	0.000294677	0.000570723	0.000726231	0.000471321	0.000771975	0.00056742	0.000571452	0.00016168	0.000315441	0.000336145	0.000450815	0.000555361	0.000305014	0.000982226	0.00106932	0.000648015	0.00133038	0.000469124	0.000526713	0.000557028	0.000462373	0.000526093	0.000654416	0.000473699	0.000452047	0.00114455	0.00062873	0.000377917	0.000922819
Arthrobacter sp. PAMC 25486	0.00051662	4.13967e-05	4.1859e-05	4.18021e-05	3.12126e-05	3.09585e-05	4.14714e-05	3.10504e-05	0.000185124	9.30309e-05	3.08725e-05	3.09572e-05	0.000111776	4.21208e-05	3.12924e-05	3.11036e-05	4.06508e-05	5.07429e-05	2.05579e-05	3.07037e-05	4.0645e-05	3.11303e-05	3.11242e-05	4.09844e-05	3.12963e-05	5.15836e-05	2.0409e-05	4.042e-05	4.07021e-05	5.0931e-05	5.1229e-05	3.08534e-05	5.08357e-05	3.13476e-05	3.14505e-05	5.14297e-05	2.12861e-05	3.05951e-05	7.22939e-05	3.0946e-05	2.05499e-05	3.09467e-05	4.15502e-05	3.08934e-05	4.10952e-05	2.11954e-05	5.15352e-05	5.10699e-05	3.14597e-05
Agrococcus carbonis	0.00051662	3.10475e-05	2.09295e-05	2.0901e-05	4.16168e-05	3.09585e-05	3.11036e-05	4.14006e-05	0.000246832	0.000103368	2.05816e-05	5.15953e-05	0.000223552	4.21208e-05	3.12924e-05	3.11036e-05	4.06508e-05	0.000101486	4.11159e-05	0.000102346	3.04838e-05	6.22607e-05	6.22484e-05	6.14767e-05	2.08642e-05	3.09502e-05	5.10225e-05	4.042e-05	4.07021e-05	5.0931e-05	7.17206e-05	5.14223e-05	5.08357e-05	3.13476e-05	5.24175e-05	6.17157e-05	4.25722e-05	2.03967e-05	4.13108e-05	2.06307e-05	2.05499e-05	5.15778e-05	4.15502e-05	4.11913e-05	7.19166e-05	3.17931e-05	9.27634e-05	3.06419e-05	7.3406e-05
Panicum virgatum	0.00051662	0.000579554	0.000722067	0.000710635	0.000624252	0.000536614	0.000611703	0.000579608	0.000534803	0.000630543	0.000463087	0.000526272	0.000365813	0.000694993	0.000667571	0.000622071	0.000457322	0.000375497	0.000544785	0.000573136	0.000467418	0.000456578	0.000736606	0.000594274	0.00064679	0.000484886	0.000459202	0.000293045	0.00047825	0.000560241	0.00058401	0.000606784	0.000416853	0.000689648	0.000712878	0.000617157	0.000851444	0.000458926	0.000495729	0.00061892	0.000503473	0.000577671	0.000664804	0.000607571	0.00059588	0.00074184	0.000566888	0.000531127	0.000702601
Faecalibacillus intestinalis	0.00051662	0.000331174	0.000575561	0.000543427	0.000384956	0.000577892	0.000705014	0.000486457	0.00032911	0.000496165	0.000452796	0.000309572	0.000182906	0.000589691	0.000438093	0.000414714	0.000193091	0.000152229	0.00040088	0.000399148	0.000274354	0.00029055	0.00037349	0.000327876	0.000521605	0.000340452	0.000540838	0.00014147	0.000223862	0.00021391	0.000522536	0.000442232	0.000183009	0.000250781	0.000335472	0.000349722	0.000596011	0.000203967	0.000247865	0.000391983	0.000205499	0.000391991	0.000301239	0.000195658	0.000195202	0.000339127	0.000267983	0.000234922	0.000314597
Clostridium bornimense	0.000506287	0.000476062	0.000565096	0.000668833	0.00059304	0.000423099	0.0005806	0.00072451	0.000390818	0.000568522	0.000761521	0.00146531	0.000254037	0.000610751	0.000636278	0.000539128	0.000315044	0.000253714	0.000493391	0.000307037	0.000467418	0.00029055	0.000622484	0.000768458	0.000584197	0.000474569	6.1227e-05	8.08399e-05	0.00056983	0.000397262	0.000553273	0.000689059	0.000244012	0.000334375	0.000513691	0.00043201	0.000617297	0.000775075	0.00103277	0.000257883	0.000287699	0.000495147	0.000529766	0.000298637	0.000256845	0.000445104	0.000381361	0.000377917	0.000377517
Ornithinimicrobium cryptoxanthini	0.000506287	3.10475e-05	3.13942e-05	3.13516e-05	4.16168e-05	3.09585e-05	4.14714e-05	5.17507e-05	0.000977045	0.000279093	3.08725e-05	0.000134148	0.000650334	5.2651e-05	2.08616e-05	8.29428e-05	7.11389e-05	6.08915e-05	4.11159e-05	8.18766e-05	4.0645e-05	3.11303e-05	5.18737e-05	5.12306e-05	2.08642e-05	4.12669e-05	5.10225e-05	5.0525e-05	5.08776e-05	6.11172e-05	5.1229e-05	5.14223e-05	5.08357e-05	3.13476e-05	4.1934e-05	5.14297e-05	4.25722e-05	2.03967e-05	5.16385e-05	3.0946e-05	2.05499e-05	4.12622e-05	5.19378e-05	3.08934e-05	3.08214e-05	5.29886e-05	6.18423e-05	3.06419e-05	6.29195e-05
Dietzia sp. oral taxon 368	0.000506287	2.06984e-05	3.13942e-05	2.0901e-05	2.08084e-05	5.15975e-05	4.14714e-05	6.21009e-05	0.00017484	7.23574e-05	5.14541e-05	0.000227019	0.000528396	5.2651e-05	3.12924e-05	4.14714e-05	5.08135e-05	8.11886e-05	7.19528e-05	7.1642e-05	4.0645e-05	5.18839e-05	8.29979e-05	6.14767e-05	3.12963e-05	3.09502e-05	7.14315e-05	5.0525e-05	6.10532e-05	0.000101862	8.19664e-05	4.11379e-05	9.15043e-05	5.22461e-05	4.1934e-05	5.14297e-05	4.25722e-05	2.03967e-05	0.000216882	3.0946e-05	3.08249e-05	3.09467e-05	6.23254e-05	5.14891e-05	5.1369e-05	3.17931e-05	4.12282e-05	4.08559e-05	3.14597e-05
Acinetobacter indicus	0.000506287	9.31426e-05	7.32532e-05	5.22526e-05	0.000114446	8.25559e-05	6.22071e-05	7.2451e-05	0.000236548	8.26942e-05	6.17449e-05	7.22335e-05	9.14532e-05	6.31812e-05	6.25848e-05	0.000103679	7.11389e-05	6.08915e-05	3.08369e-05	6.14075e-05	0.000101613	5.18839e-05	0.000103747	7.17228e-05	7.30247e-05	7.22171e-05	2.0409e-05	2.021e-05	5.08776e-05	5.0931e-05	9.22122e-05	6.17068e-05	9.15043e-05	5.22461e-05	7.33845e-05	9.25735e-05	6.38583e-05	4.07934e-05	5.16385e-05	9.28381e-05	7.19247e-05	5.15778e-05	6.23254e-05	0.000102978	7.19166e-05	5.29886e-05	4.12282e-05	7.14979e-05	5.24329e-05
Anaerocolumna sedimenticola	0.000506287	0.000610602	0.000523237	0.000637482	0.00059304	0.000454058	0.000736117	0.000631359	0.000359964	0.000682227	0.000565995	0.000484996	0.000386136	0.00053704	0.000667571	0.000497657	0.000619925	0.000690103	0.000441996	0.00103369	0.000823062	0.000425448	0.000601735	0.000768458	0.000542469	0.000515836	0.000122454	0.00028294	0.000722462	0.000651917	0.000471307	0.000606784	0.00078287	0.000365722	0.000408856	0.000504012	0.00048958	0.000387538	0.000526713	0.000505452	0.000359624	0.000618933	0.000373952	0.000381019	0.000410952	0.000466299	0.000484431	0.000531127	0.00033557
Berryella wangjianweii	0.000506287	0.000445015	0.000648814	0.00080469	0.000905166	0.000381821	0.00118194	0.000331205	0.00081249	0.000630543	0.000319015	0.000980311	0.000223552	0.000705523	0.000771879	0.000414714	0.0031606	0.00197897	0.000431717	0.000941581	0.00139209	0.00090278	0.00109972	0.00173159	0.000271235	0.000845971	0.00292869	0.00377927	0.00177054	0.00276046	0.00206965	0.00288994	0.00258246	0.000867285	0.0018451	0.00116231	0.00169225	0.000336546	0.000433763	0.000278514	0.000565123	0.00224879	0.00126728	0.000813527	0.000493142	0.0013989	0.00244277	0.000541341	0.00137374
Eggerthella sp. YY7918	0.000506287	0.000548507	0.000784855	0.00108685	0.000759507	0.000619169	0.00109899	0.000465757	0.000822774	0.000723574	0.000349888	0.000712016	0.000213391	0.000694993	0.000771879	0.000663542	0.002998	0.00141065	0.000544785	0.000931346	0.00111774	0.000975417	0.00127609	0.00128076	0.000323395	0.000897555	0.00188783	0.00201089	0.00135335	0.00208817	0.00180326	0.00190263	0.00200293	0.000710546	0.00163543	0.00108002	0.00172417	0.000356943	0.000444091	0.000350722	0.000503473	0.00138228	0.00110108	0.000772336	0.000493142	0.00119754	0.00215417	0.000541341	0.00106963
Paracoccus contaminans	0.000495955	2.06984e-05	2.09295e-05	2.0901e-05	2.08084e-05	2.0639e-05	2.07357e-05	3.10504e-05	0.000133701	5.16839e-05	2.05816e-05	4.12763e-05	0.00034549	2.10604e-05	2.08616e-05	3.11036e-05	3.04881e-05	4.05943e-05	3.08369e-05	2.04692e-05	3.04838e-05	2.07536e-05	2.07495e-05	3.07383e-05	2.08642e-05	2.06334e-05	2.0409e-05	2.021e-05	2.03511e-05	3.05586e-05	3.07374e-05	2.05689e-05	2.03343e-05	2.08984e-05	2.0967e-05	4.11438e-05	2.12861e-05	1.01984e-05	3.09831e-05	2.06307e-05	1.0275e-05	2.06311e-05	3.11627e-05	3.08934e-05	3.08214e-05	2.11954e-05	0.000195834	2.0428e-05	1.04866e-05
Clostridium baratii	0.000495955	0.000393269	0.000565096	0.000564328	0.000416168	0.000288946	0.000539128	0.000517507	0.000349679	0.000403134	0.000421924	0.00259009	0.000182906	0.000484389	0.000771879	0.000393978	0.000152441	0.000111634	0.000256974	0.000255864	0.000233709	0.000207536	0.000425364	0.000379106	0.000542469	0.000402352	3.06135e-05	4.042e-05	0.000264564	0.000224096	0.000450815	0.00039081	0.000162674	0.000334375	0.000440307	0.00038058	0.000564082	0.00115241	0.00188997	0.000185676	0.000195224	0.000299151	0.000488215	0.000185361	0.00021575	0.000402713	0.000329826	0.000245136	0.000388003
Nannocystis poenicansa	0.000495955	6.20951e-05	6.27884e-05	8.36042e-05	6.24252e-05	5.15975e-05	9.33107e-05	5.17507e-05	9.25621e-05	0.000124041	6.17449e-05	7.22335e-05	0.000101615	7.37114e-05	7.30155e-05	7.2575e-05	0.000142278	8.11886e-05	9.25107e-05	0.00011258	0.000101613	8.30142e-05	9.33726e-05	0.000122953	7.30247e-05	8.25338e-05	5.10225e-05	0.000131365	0.000111931	0.000122234	0.000102458	0.000102845	0.000122006	9.40429e-05	8.3868e-05	8.22876e-05	7.45014e-05	6.11901e-05	8.26216e-05	8.25227e-05	8.21997e-05	0.000103156	9.3488e-05	0.000123574	0.000123286	7.4184e-05	0.000144299	9.19258e-05	6.29195e-05
Glutamicibacter arilaitensis	0.000495955	2.06984e-05	2.09295e-05	2.0901e-05	6.24252e-05	2.0639e-05	2.07357e-05	3.10504e-05	0.000113131	4.13471e-05	2.05816e-05	3.09572e-05	4.06459e-05	2.10604e-05	3.12924e-05	4.14714e-05	5.08135e-05	2.02972e-05	4.11159e-05	2.04692e-05	7.11288e-05	3.11303e-05	7.26231e-05	5.12306e-05	3.12963e-05	3.09502e-05	3.06135e-05	4.042e-05	4.07021e-05	3.05586e-05	6.14748e-05	3.08534e-05	2.03343e-05	2.08984e-05	4.1934e-05	2.05719e-05	1.06431e-05	2.03967e-05	7.22939e-05	4.12614e-05	2.05499e-05	2.06311e-05	4.15502e-05	6.17869e-05	2.05476e-05	2.11954e-05	2.06141e-05	5.10699e-05	1.04866e-05
Lacrimispora xylanolytica	0.000495955	0.000683046	0.000533702	0.000689734	0.000603444	0.000495336	0.000787957	0.000631359	0.000401103	0.000713237	0.000617449	0.000681058	0.000477589	0.000568631	0.000667571	0.000508025	0.000823179	0.00085248	0.000483112	0.00104393	0.000843385	0.000549969	0.000612109	0.00073772	0.000584197	0.000588053	0.000132658	0.000495145	0.000752989	0.000682476	0.000491798	0.000617068	0.000965879	0.000323926	0.000471757	0.000514297	0.000468294	0.000479323	0.000660973	0.000577659	0.000390448	0.000670511	0.000436278	0.000504593	0.000472595	0.000423908	0.000577195	0.000541341	0.000272651
Clostridium sp. MD294	0.000495955	0.00050711	0.000554631	0.000679284	0.000447381	0.000361182	0.000653175	0.000600308	0.000421672	0.000620206	0.000555704	0.00054691	0.000335328	0.000589691	0.000542401	0.000456185	0.000365857	0.000324754	0.000339206	0.000440087	0.000426773	0.000425448	0.000414989	0.000512306	0.000605062	0.000484886	7.14315e-05	0.000111155	0.000407021	0.000407448	0.00051229	0.000473086	0.000376184	0.000313476	0.000471757	0.000462868	0.000585368	0.000285554	0.000413108	0.00028883	0.000421273	0.000453884	0.000457053	0.000350126	0.000318488	0.000402713	0.000412282	0.000337061	0.000346057
Comamonas antarctica	0.000495955	4.13967e-05	4.1859e-05	4.18021e-05	6.24252e-05	5.15975e-05	4.14714e-05	4.14006e-05	0.000617081	8.26942e-05	4.11633e-05	4.12763e-05	0.00027436	4.21208e-05	4.17232e-05	4.14714e-05	7.11389e-05	0.000192823	4.11159e-05	5.11729e-05	7.11288e-05	6.22607e-05	6.22484e-05	9.2215e-05	9.38889e-05	6.19003e-05	7.14315e-05	7.07349e-05	5.08776e-05	7.13034e-05	7.17206e-05	7.19913e-05	6.10029e-05	4.17968e-05	5.24175e-05	4.11438e-05	4.25722e-05	2.03967e-05	5.16385e-05	5.15767e-05	4.10998e-05	5.15778e-05	5.19378e-05	7.20847e-05	4.10952e-05	3.17931e-05	5.15352e-05	5.10699e-05	3.14597e-05
Theobroma cacao	0.000495955	0.000703744	0.000690673	0.000585229	0.000551423	0.000619169	0.000476921	0.000652059	0.000473095	0.000444481	0.000565995	0.000484996	0.000223552	0.000673933	0.000542401	0.00043545	0.000182929	0.000172526	0.000637296	0.000378679	0.000223548	0.000560346	0.000622484	0.000348368	0.000490309	0.000515836	0.00061227	0.000212205	0.000213686	0.000285214	0.000338111	0.000473086	0.000244012	0.000720996	0.00066046	0.000493726	0.000936589	0.000356943	0.000392453	0.00044356	0.000421273	0.000402307	0.000519378	0.000411913	0.000359583	0.000943196	0.000401975	0.000285992	0.00073406
Phenylobacterium sp. NIBR 498073	0.000495955	4.13967e-05	3.13942e-05	3.13516e-05	4.16168e-05	3.09585e-05	3.11036e-05	3.10504e-05	0.000215978	8.26942e-05	2.05816e-05	3.09572e-05	0.000152422	3.15906e-05	3.12924e-05	3.11036e-05	5.08135e-05	4.05943e-05	6.16738e-05	5.11729e-05	4.0645e-05	4.15071e-05	4.14989e-05	5.12306e-05	4.17284e-05	5.15836e-05	2.0409e-05	3.0315e-05	4.07021e-05	7.13034e-05	5.1229e-05	4.11379e-05	6.10029e-05	3.13476e-05	3.14505e-05	3.08578e-05	3.19292e-05	3.05951e-05	4.13108e-05	3.0946e-05	3.08249e-05	4.12622e-05	4.15502e-05	3.08934e-05	4.10952e-05	2.11954e-05	4.12282e-05	3.06419e-05	2.09732e-05
Bacillus thuringiensis	0.000495955	0.000486412	0.00059649	0.000512076	0.000426572	0.000340543	0.000539128	0.000465757	0.000534803	0.000454818	0.000421924	0.00044372	0.000243875	0.000505449	0.000573694	0.000508025	0.000284556	0.000192823	0.000328927	0.000460556	0.000294677	0.000342434	0.000446114	0.000379106	0.000490309	0.000495203	7.14315e-05	4.042e-05	0.000356143	0.0002954	0.000553273	0.000493654	0.000294847	0.000407519	0.000492724	0.000586299	0.000585368	0.000336546	0.00026852	0.000247568	0.000236324	0.00037136	0.00046744	0.000669358	0.000256845	0.000434506	0.000401975	0.000234922	0.000461409
Buchnera aphidicola	0.000495955	0.000413967	0.000638349	0.000585229	0.000457785	0.000350863	0.000539128	0.000558908	0.000370248	0.000444481	0.000463087	0.000350848	0.000162583	0.000600221	0.000500678	0.000508025	0.000152441	0.000101486	0.000256974	0.00024563	0.000182903	0.00025942	0.000477238	0.000358614	0.000573765	0.000361085	7.14315e-05	7.07349e-05	0.000213686	0.00021391	0.000522536	0.000411379	0.000162674	0.00039707	0.000524175	0.000401152	0.000670512	0.000224364	0.000216882	0.000247568	0.000246599	0.000361044	0.000446665	0.000267743	0.000226024	0.000434506	0.000309211	0.00025535	0.000440436
Paenibacillus polymyxa	0.000485622	0.000455364	0.000460449	0.000438922	0.00115487	0.00040246	0.000518393	0.000445056	0.000462811	0.000516839	0.000483668	0.000392124	0.000243875	0.000442268	0.000698863	0.000559864	0.000457322	0.000507429	0.000359764	0.000460556	0.000914513	0.000560346	0.000425364	0.000491813	0.000605062	0.000443619	0.000112249	0.000232415	0.000488425	0.000438007	0.000522536	0.000658206	0.000416853	0.000679199	0.000482241	0.000411438	0.000532153	0.000438529	0.00040278	0.000505452	0.000339074	0.000474515	0.000498603	0.000514891	0.000369857	0.00037092	0.000535966	0.000500485	0.000450923
Arthrobacter sp. ERGS1:01	0.000485622	3.10475e-05	3.13942e-05	3.13516e-05	5.2021e-05	3.09585e-05	5.18393e-05	5.17507e-05	0.000143986	8.26942e-05	4.11633e-05	5.15953e-05	0.000101615	3.15906e-05	4.17232e-05	4.14714e-05	5.08135e-05	6.08915e-05	3.08369e-05	4.09383e-05	5.08063e-05	3.11303e-05	4.14989e-05	7.17228e-05	3.12963e-05	3.09502e-05	2.0409e-05	4.042e-05	5.08776e-05	6.11172e-05	5.1229e-05	4.11379e-05	5.08357e-05	3.13476e-05	4.1934e-05	3.08578e-05	4.25722e-05	3.05951e-05	9.29493e-05	4.12614e-05	4.10998e-05	4.12622e-05	4.15502e-05	5.14891e-05	5.1369e-05	2.11954e-05	5.15352e-05	5.10699e-05	3.14597e-05
Butyrivibrio proteoclasticus	0.000485622	0.000765839	0.000606955	0.000679284	0.000905166	0.000722364	0.000839796	0.000776261	0.000431957	0.000785595	0.000596867	0.000495315	0.000396297	0.000589691	0.000615417	0.000559864	0.000853667	0.000893075	0.00247723	0.00116674	0.00105677	0.000622607	0.000715857	0.000901658	0.000584197	0.000588053	0.000142863	0.00024252	0.000814042	0.00072322	0.000604502	0.000730197	0.000793038	0.00053291	0.000576592	0.000699445	0.000585368	0.000367141	0.000495729	0.00077365	0.000431548	0.000722089	0.000446665	0.000535486	0.000472595	0.000572276	0.000639037	0.000633267	0.000408977
Paracoccus suum	0.000485622	3.10475e-05	2.09295e-05	3.13516e-05	4.16168e-05	3.09585e-05	2.07357e-05	5.17507e-05	0.000133701	6.20206e-05	3.08725e-05	5.15953e-05	0.000325167	2.10604e-05	4.17232e-05	4.14714e-05	4.06508e-05	3.04457e-05	4.11159e-05	4.09383e-05	4.0645e-05	3.11303e-05	4.14989e-05	4.09844e-05	3.12963e-05	3.09502e-05	2.0409e-05	2.021e-05	5.08776e-05	5.0931e-05	4.09832e-05	4.11379e-05	3.05014e-05	2.08984e-05	7.33845e-05	3.08578e-05	2.12861e-05	2.03967e-05	3.09831e-05	3.0946e-05	2.05499e-05	3.09467e-05	6.23254e-05	4.11913e-05	3.08214e-05	3.17931e-05	0.000123685	4.08559e-05	4.19463e-05
Microbacterium hominis	0.000485622	0.00012419	0.000125577	0.000146307	0.000114446	0.000103195	0.000155518	0.000103501	0.000277686	0.000175725	0.000102908	0.000134148	0.00027436	0.000136893	0.000114739	0.000114046	0.000182929	0.000162377	0.000164464	0.000317272	0.000152419	0.000114145	0.000124497	0.000204922	8.34568e-05	0.000103167	0.000183681	0.0002021	0.000203511	0.00021391	0.00019467	0.000226258	0.000223677	0.000104492	0.000283054	0.000123431	0.000127717	0.000142777	0.000144588	0.00015473	8.21997e-05	0.000226942	0.000218139	0.000144169	0.000195202	0.000169563	0.000267983	0.000122568	0.000157299
Anaerotignum sp. MB30-C6	0.000485622	0.0006313	0.000481378	0.000553878	0.00052021	0.000423099	0.000559864	0.000662409	0.000401103	0.000630543	0.000452796	0.000402444	0.000325167	0.00052651	0.000552832	0.000539128	0.000477647	0.000548023	0.000431717	0.000695951	0.000569031	0.000425448	0.000466863	0.000573782	0.00064679	0.000588053	5.10225e-05	9.09449e-05	0.000508776	0.000529683	0.000399586	0.000462801	0.000528692	0.000407519	0.000314505	0.000421724	0.000298005	0.000418133	0.000413108	0.00059829	0.000431548	0.00064988	0.00038434	0.000586975	0.000493142	0.00027554	0.000401975	0.000837547	0.000272651
Enterobacter hormaechei	0.000485622	0.000724443	0.000847644	0.000836042	0.00137335	0.000619169	0.000850164	0.00072451	0.000462811	0.0007029	0.000761521	0.000474677	0.000355651	0.00117938	0.000782309	0.000984946	0.000924806	0.00137006	0.00040088	0.000890408	0.00139209	0.000788635	0.0011516	0.00092215	0.000845	0.000959455	0.00029593	0.00042441	0.000824218	0.00127328	0.00136269	0.00102845	0.000843873	0.000626953	0.00102738	0.00048344	0.000564082	0.000356943	0.000691956	0.000845858	0.000554848	0.000691142	0.00104914	0.000957697	0.000986284	0.00064646	0.00118531	0.000725193	0.000849413
Spinacia oleracea	0.000485622	0.000620951	0.00081625	0.000752438	0.000551423	0.000577892	0.000539128	0.000641709	0.000524519	0.000599533	0.000535123	0.000495315	0.000254037	0.000737114	0.000646709	0.000497657	0.000233742	0.000223269	0.000575622	0.000470791	0.000284515	0.000446202	0.000684733	0.000461075	0.000719815	0.000515836	0.00029593	0.0002021	0.000315441	0.000305586	0.000379094	0.00048337	0.000264346	0.000867285	0.000796746	0.000730302	0.00126652	0.000489521	0.000423436	0.000567344	0.000513748	0.000536409	0.000612866	0.000504593	0.000493142	0.00113396	0.000577195	0.000663909	0.000859899
Glutamicibacter protophormiae	0.000485622	0.000113841	8.37179e-05	0.000104505	0.000114446	6.19169e-05	0.000114046	9.31513e-05	0.000287971	0.000155052	7.20357e-05	0.000123829	0.000182906	8.42416e-05	0.000104308	0.000103679	0.000294718	0.000233417	0.00010279	0.000102346	0.000121935	0.000114145	0.000145246	0.000122953	7.30247e-05	0.000144434	6.1227e-05	9.09449e-05	0.000172984	0.000173165	0.00012295	0.000113129	0.000122006	8.35937e-05	0.000125802	9.25735e-05	7.45014e-05	8.15869e-05	0.000196226	0.000134099	0.00010275	0.000134102	0.000135038	0.000133872	0.000133559	9.53794e-05	0.000144299	0.000112354	0.000188758
Pseudoxanthomonas suwonensis	0.00047529	4.13967e-05	3.13942e-05	4.18021e-05	6.24252e-05	4.1278e-05	7.2575e-05	9.31513e-05	0.00048338	0.000103368	8.23265e-05	6.19144e-05	0.000955178	4.21208e-05	5.2154e-05	6.22071e-05	8.13016e-05	6.08915e-05	6.16738e-05	7.1642e-05	5.08063e-05	7.26375e-05	5.18737e-05	5.12306e-05	4.17284e-05	4.12669e-05	6.1227e-05	4.042e-05	6.10532e-05	7.13034e-05	7.17206e-05	5.14223e-05	8.13372e-05	4.17968e-05	5.24175e-05	4.11438e-05	3.19292e-05	7.13885e-05	4.13108e-05	4.12614e-05	6.16497e-05	6.18933e-05	4.15502e-05	7.20847e-05	7.19166e-05	3.17931e-05	0.00010307	5.10699e-05	3.14597e-05
Raphanus sativus	0.00047529	0.000486412	0.000680208	0.000700185	0.000499402	0.000423099	0.000508025	0.000527857	0.000431957	0.000516839	0.000421924	0.000454039	0.000223552	0.000694993	0.000573694	0.000456185	0.000193091	0.000182674	0.000472833	0.000388914	0.000213386	0.000383941	0.000612109	0.000379106	0.000605062	0.000443619	0.000306135	0.000131365	0.000234037	0.000244469	0.000327865	0.000401094	0.000233844	0.000741894	0.000597559	0.000514297	0.000947232	0.000428331	0.000382125	0.000474506	0.000359624	0.000453884	0.000529766	0.000381019	0.000339035	0.000794828	0.00035044	0.000316633	0.000629195
Sphingopyxis sp. EG6	0.00047529	2.06984e-05	4.1859e-05	2.0901e-05	2.08084e-05	1.03195e-05	4.14714e-05	3.10504e-05	0.00048338	0.000103368	2.05816e-05	2.06381e-05	0.00069098	2.10604e-05	2.08616e-05	3.11036e-05	3.04881e-05	5.07429e-05	2.05579e-05	2.04692e-05	2.03225e-05	2.07536e-05	2.07495e-05	3.07383e-05	2.08642e-05	4.12669e-05	1.02045e-05	2.021e-05	2.03511e-05	3.05586e-05	3.07374e-05	4.11379e-05	3.05014e-05	2.08984e-05	4.1934e-05	3.08578e-05	1.06431e-05	1.01984e-05	2.06554e-05	2.06307e-05	1.0275e-05	2.06311e-05	2.07751e-05	3.08934e-05	2.05476e-05	2.11954e-05	4.12282e-05	2.0428e-05	1.04866e-05
Anaerocolumna cellulosilytica	0.00047529	0.000641649	0.000512772	0.000627031	0.000561827	0.000392141	0.000663542	0.000631359	0.00032911	0.000692564	0.000555704	0.000536591	0.000396297	0.00051598	0.000594555	0.000445818	0.0005996	0.000669806	0.000411159	0.00084947	0.000741772	0.000383941	0.000497987	0.000758212	0.000511173	0.000443619	0.000183681	0.000272835	0.000641058	0.000600986	0.000399586	0.000596499	0.000772703	0.000282129	0.000377406	0.000473154	0.000457651	0.000356943	0.00053704	0.00044356	0.000369898	0.000660195	0.000322014	0.000370721	0.00038013	0.000434506	0.000443203	0.000428987	0.000272651
Quercus lobata	0.00047529	0.000765839	0.000711602	0.000647932	0.00052021	0.000526294	0.00052876	0.000652059	0.000473095	0.000527175	0.000493959	0.000454039	0.000233714	0.000705523	0.000615417	0.000476921	0.00026423	0.000192823	0.000657854	0.000399148	0.000254031	0.000487709	0.000674358	0.000389352	0.000625926	0.000557103	0.000632679	0.000212205	0.000234037	0.0002954	0.000338111	0.00048337	0.000305014	0.000804589	0.000670944	0.000545155	0.00109623	0.000397736	0.000444091	0.000495136	0.000400723	0.000536409	0.000571316	0.00042221	0.000390404	0.00108097	0.000484431	0.000326847	0.00106963
Prevotella intermedia	0.00047529	0.00100387	0.000889503	0.000532977	0.000853145	0.00104227	0.000518393	0.00112817	0.000884482	0.000475492	0.00203758	0.000608825	0.000701141	0.000484389	0.00114739	0.00175217	0.000304881	0.000253714	0.000370043	0.000102346	0.000701127	0.00134898	0.000487613	0.000604521	0.00103278	0.000938822	0.000153067	7.07349e-05	0.00101755	0.000845455	0.000624994	0.000771335	0.00100655	0.0013584	0.000828196	0.000884592	0.00087273	0.000856662	0.000557696	0.00117595	0.00109942	0.000753035	0.000747904	0.000875314	0.00201366	0.00155786	0.000556581	0.00170574	0.0015625
Agrobacterium tumefaciens	0.00047529	0.000362221	0.00041859	0.000323966	0.000343339	0.000454058	0.000352507	0.000341555	0.000452526	0.000372124	0.000319015	0.000299253	0.000365813	0.000305376	0.000344216	0.000362875	0.000436996	0.000345052	0.000380322	0.000399148	0.000426773	0.000383941	0.000466863	0.000379106	0.000323395	0.000392035	0.000173476	0.00018189	0.000396846	0.000397262	0.000358603	0.000339387	0.000366017	0.000376172	0.00045079	0.00032915	0.000212861	0.000275356	0.000320159	0.000391983	0.000308249	0.000340413	0.00042589	0.000381019	0.00038013	0.000317931	0.000391668	0.000367703	0.000440436
Salvia miltiorrhiza	0.00047529	0.000579554	0.000753461	0.000679284	0.00052021	0.000474697	0.00052876	0.000589958	0.000452526	0.000568522	0.000442505	0.000474677	0.000254037	0.000768704	0.000594555	0.000445818	0.000233742	0.000223269	0.000585901	0.000429852	0.000274354	0.000415071	0.000612109	0.000440583	0.000605062	0.000515836	0.000326544	0.00014147	0.000234037	0.0002954	0.00038934	0.000442232	0.000233844	0.000867285	0.000712878	0.000555441	0.00122395	0.000418133	0.000423436	0.000505452	0.000410998	0.000515778	0.000592091	0.000453104	0.000441773	0.00104917	0.000525659	0.000347275	0.000817953
Thomasclavelia ramosa	0.00047529	0.000476062	0.000586025	0.000679284	0.000645061	0.000619169	0.000808692	0.000621009	0.000359964	0.000465155	0.000524832	0.000701696	0.000335328	0.000621282	0.000573694	0.000456185	0.000477647	0.000395794	0.0082129	0.000757359	0.000579192	0.000518839	0.000466863	0.000543044	0.000625926	0.000722171	0.00173476	0.000313255	0.000427372	0.000346331	0.000532781	0.000514223	0.000386352	0.000606054	0.000366922	0.000411438	0.000447008	0.000785274	0.0010431	0.000587974	0.000575398	0.000495147	0.000415502	0.000463402	0.000359583	0.000593472	0.000391668	0.000531127	0.000314597
Clostridium felsineum	0.00047529	0.000445015	0.00061742	0.000616581	0.000468189	0.000319904	0.000663542	0.000589958	0.000370248	0.000475492	0.000555704	0.000650101	0.000172745	0.000579161	0.00052154	0.000476921	0.000193091	0.000182674	0.0001953	0.000307037	0.000264193	0.00029055	0.000466863	0.000430337	0.000563333	0.000433302	3.06135e-05	5.0525e-05	0.000274739	0.000275028	0.000573765	0.000473086	0.00021351	0.000313476	0.000545142	0.00032915	0.000585368	0.000295752	0.000547368	0.000226937	0.000215774	0.000381675	0.000477828	0.000216254	0.000226024	0.000381518	0.000432896	0.00025535	0.000346057
Muribaculum gordoncarteri	0.000464958	0.000983172	0.000586025	0.00060613	0.00059304	0.00133121	0.000248828	0.00129377	0.00104904	0.000361787	0.0042604	0.000381805	0.000650334	0.00110567	0.00116825	0.00125451	0.000142278	0.000172526	0.000154185	0.000102346	0.000670643	0.00087165	0.000508362	0.000450829	0.000667654	0.000546786	7.14315e-05	4.042e-05	0.000620707	0.000529683	0.00234629	0.000462801	0.00263329	0.000815039	0.000618526	0.000956593	0.0007663	0.000591505	0.000485402	0.00075302	0.00109942	0.00083556	0.000716742	0.00089591	0.00142806	0.00110216	0.00062873	0.00196108	0.00256921
Clostridium pasteurianum	0.000464958	0.000496761	0.00059649	0.000627031	0.000603444	0.000381821	0.000653175	0.000610659	0.000380533	0.000558186	0.00050425	0.000846163	0.000193068	0.000579161	0.000552832	0.000642807	0.000254068	0.000223269	0.000359764	0.000460556	0.000345483	0.000311303	0.000529112	0.000471321	0.000563333	0.000495203	6.1227e-05	8.08399e-05	0.000376495	0.000325959	0.000604502	0.000473086	0.000233844	0.000365722	0.000482241	0.00048344	0.000702442	0.000346744	0.000506057	0.000299145	0.000256874	0.000433253	0.00046744	0.000298637	0.000277393	0.000423908	0.000381361	0.000316633	0.00039849
Enterococcus faecalis	0.000464958	0.0006313	0.000606955	0.00080469	0.000759507	0.000237348	0.00134782	0.000631359	0.000452526	0.00064088	0.00050425	0.000712016	0.00048775	0.000684463	0.000584124	0.000684278	0.000518298	0.000700252	0.000441996	0.000992754	0.000508063	0.000435825	0.000695107	0.000778704	0.000688518	0.000701537	0.0011327	0.000656824	0.000488425	0.000458379	0.00106556	0.000586215	0.000447355	0.000553808	0.000492724	0.000421724	0.000500224	0.000254959	0.000464746	0.000433244	0.000637047	0.000587987	0.000612866	0.000483997	0.000585606	0.000752437	0.000639037	0.000459629	0.00108012
Stutzerimonas stutzeri	0.000464958	0.000279428	0.000324407	0.000271714	0.000436977	0.000309585	0.000331771	0.000279454	0.000781636	0.00028943	0.00025727	0.0002167	0.000589365	0.000263255	0.000292062	0.000300668	0.000426834	0.000446537	0.000226137	0.000419618	0.000426773	0.000373564	0.000404615	0.00036886	0.000302531	0.000309502	0.000214294	0.000191995	0.000396846	0.000397262	0.000440569	0.000370241	0.000335516	0.000229883	0.000377406	0.00032915	0.00024479	0.000193769	0.000361469	0.000361037	0.000267149	0.000391991	0.00046744	0.000545784	0.000462321	0.000264943	0.000401975	0.000357489	0.000388003
Vitis vinifera	0.000464958	0.000900379	0.00061742	0.000543427	0.000488998	0.000474697	0.000404346	0.000672759	0.000473095	0.000361787	0.000576286	0.000392124	0.000233714	0.000652872	0.000469386	0.000362875	0.000162603	0.000192823	0.000637296	0.000388914	0.000223548	0.000539593	0.000549861	0.000297137	0.000479876	0.000608687	0.000918405	0.000272835	0.00018316	0.000305586	0.000297128	0.000421663	0.000315182	0.000762792	0.00066046	0.000462868	0.00112816	0.000265157	0.00040278	0.000412614	0.000339074	0.000381675	0.00046744	0.000350126	0.000390404	0.00119754	0.00035044	0.000245136	0.000755034
Corylus avellana	0.000464958	0.00121085	0.000889503	0.00079424	0.000728294	0.000732684	0.000497657	0.000765911	0.000668504	0.000475492	0.000607158	0.000536591	0.000233714	0.000895067	0.000761448	0.000466553	0.000213417	0.000233417	0.00119236	0.000532198	0.000284515	0.000622607	0.000674358	0.000430337	0.000573765	0.000753121	0.00103065	0.00030315	0.000264564	0.000356517	0.000338111	0.000606784	0.000264346	0.00152558	0.000964482	0.000668587	0.00111752	0.00049972	0.000444091	0.000453875	0.000359624	0.000433253	0.000799842	0.000442806	0.000339035	0.0013671	0.000649344	0.000316633	0.000859899
Parafannyhessea umbonata	0.000464958	0.000476062	0.000575561	0.000522526	0.000946783	0.000350863	0.000736117	0.000372605	0.000617081	0.000558186	0.000329306	0.000588187	0.000264198	0.000947718	0.000511109	0.000539128	0.0018801	0.0112243	0.000976502	0.00437016	0.00110758	0.000601853	0.00245881	0.00238734	0.000344259	0.00053647	0.00583697	0.001829	0.00125159	0.00368741	0.00275612	0.00172779	0.00265363	0.000564257	0.00109028	0.000545155	0.000691798	0.000295752	0.00100179	0.000783966	0.000585673	0.000804613	0.00119457	0.00320262	0.000441773	0.000837219	0.00174189	0.000541341	0.000555789
Blautia producta	0.000454625	0.000579554	0.000586025	0.000679284	0.000728294	0.000381821	0.000756853	0.000589958	0.000442241	0.000785595	0.000473378	0.000650101	0.000508073	0.00054757	0.000678001	0.000508025	0.000802854	0.000882926	0.000760644	0.000869939	0.000762094	0.000632984	0.00059136	0.000645505	0.000625926	0.000639637	0.000510225	0.000838714	0.000722462	0.000692662	0.000573765	0.000524508	0.000904876	0.000292578	0.000324988	0.000452582	0.00048958	0.000367141	0.00053704	0.000680812	0.000513748	0.000618933	0.000436278	0.000535486	0.000534237	0.000455702	0.000422589	0.000531127	0.000293624
Bradyrhizobium diazoefficiens	0.000454625	0.000196634	0.000230224	0.00020901	0.000270509	0.000165112	0.000248828	0.000258754	0.000298256	0.000206735	0.000174944	0.000196062	0.000233714	0.000179013	0.000177323	0.000207357	0.000325207	0.000152229	0.000226137	0.000204692	0.000213386	0.000166028	0.000259368	0.000245907	0.00019821	0.000196018	0.000132658	0.00016168	0.000274739	0.000275028	0.000307374	0.000257112	0.000233844	0.000208984	0.000314505	0.000195433	0.000202218	0.000214166	0.000165243	0.000216622	0.000226049	0.000195996	0.000259689	0.000267743	0.000184928	0.000211954	0.000216448	0.00015321	0.000272651
Hungatella xylanolytica	0.000454625	0.000620951	0.000502307	0.000637482	0.000645061	0.000515975	0.00072575	0.000579608	0.000390818	0.0007029	0.000535123	0.000526272	0.000436943	0.00053704	0.000615417	0.000476921	0.000792691	0.000832183	0.000483112	0.00084947	0.000812901	0.000498085	0.000560236	0.000655751	0.000542469	0.000526153	0.000173476	0.00044462	0.000691936	0.000702848	0.000481552	0.000555361	0.000772703	0.000303027	0.000429823	0.000534869	0.000457651	0.000377339	0.000599006	0.000587974	0.000380173	0.000639564	0.00038434	0.000494295	0.000482868	0.000423908	0.000587502	0.000531127	0.000283138
Lacrimispora saccharolytica	0.000454625	0.000610602	0.000575561	0.000679284	0.000665869	0.000474697	0.000642807	0.000569258	0.000411387	0.000692564	0.00050425	0.000650101	0.000497912	0.00053704	0.000625848	0.000445818	0.00075204	0.000791589	0.000483112	0.000829001	0.000782417	0.00061223	0.000622484	0.000604521	0.000573765	0.000546786	0.00020409	0.000677034	0.00068176	0.000682476	0.000573765	0.00057593	0.000803205	0.000323926	0.000398373	0.000545155	0.000436365	0.000418133	0.000702283	0.000639551	0.000452098	0.000660195	0.00042589	0.000535486	0.000493142	0.000392115	0.000535966	0.000531127	0.00042995
Eubacterium limosum	0.000454625	0.000476062	0.000512772	0.000700185	0.000426572	0.000319904	0.000539128	0.000476107	0.000452526	0.0007029	0.000411633	0.000650101	0.000467427	0.000579161	0.000573694	0.000414714	0.000691064	0.000720549	0.000421438	0.000481025	0.000690966	0.000446202	0.000446114	0.000512306	0.000511173	0.000526153	0.000193885	0.000252625	0.000651234	0.0005908	0.000430323	0.00048337	0.000528692	0.000250781	0.000377406	0.000401152	0.000351221	0.000265157	0.000495729	0.000381668	0.000431548	0.00055704	0.000394727	0.000545784	0.000400678	0.000254345	0.000381361	0.000469843	0.00033557
Proteiniclasticum sp. QWL-01	0.000454625	0.000693395	0.000701138	0.000762888	0.00084274	0.000598531	0.000632439	0.00070381	0.000575942	0.000909636	0.000493959	0.000608825	0.000406459	0.000652872	0.000604986	0.000860532	0.000965457	0.000811886	0.000678412	0.000542433	0.000914513	0.000508462	0.000684733	0.000819689	0.000865864	0.000980089	0.000153067	0.00016168	0.00077334	0.000662103	0.000686468	0.000647922	0.000518525	0.000438867	0.000492724	0.000504012	0.000415079	0.000448728	0.000413108	0.000732389	0.000554848	0.000639564	0.000560928	0.000710549	0.000616428	0.000392115	0.000474124	0.000633267	0.000356544
Propioniciclava coleopterorum	0.000454625	8.27935e-05	9.41827e-05	0.000104505	0.000104042	0.000123834	0.000114046	0.000144902	0.00015427	0.000103368	5.14541e-05	8.25525e-05	0.000406459	7.37114e-05	9.38771e-05	0.000114046	0.000203254	0.000182674	0.000123348	0.000184222	0.000132096	0.000155652	0.000124497	0.000163938	0.000114753	0.000103167	0.000224499	9.09449e-05	0.000152633	0.000203724	0.000143441	0.000226258	0.00021351	0.00013584	0.000104835	0.000113145	0.00013836	5.09918e-05	9.29493e-05	9.28381e-05	7.19247e-05	0.00018568	0.000124651	0.000133872	9.24642e-05	7.4184e-05	0.000216448	0.000122568	7.3406e-05
Anaerocolumna sp. MB42-C2	0.000454625	0.000714094	0.000523237	0.000700185	0.00059304	0.000474697	0.000715382	0.00069346	0.000370248	0.000692564	0.000493959	0.00054691	0.000477589	0.0005581	0.00065714	0.000445818	0.00064025	0.000740846	0.000493391	0.000839235	0.000863707	0.000456578	0.00057061	0.000758212	0.000573765	0.000526153	0.000112249	0.00026273	0.000732638	0.000662103	0.000481552	0.000586215	0.00085404	0.000376172	0.00041934	0.000524583	0.000510867	0.000387538	0.000568023	0.000484821	0.000359624	0.000670511	0.000353177	0.000432508	0.00038013	0.000423908	0.000494738	0.000520913	0.00033557
Lacrimispora sphenoides	0.000454625	0.000662348	0.000565096	0.000637482	0.000665869	0.000526294	0.000705014	0.000610659	0.000411387	0.000723574	0.000535123	0.000598506	0.00048775	0.00051598	0.000678001	0.000476921	0.000721552	0.000862629	0.000585901	0.000931346	0.000833223	0.000653737	0.000612109	0.000696736	0.000615494	0.000515836	0.000183681	0.000596194	0.000752989	0.000702848	0.000563519	0.000555361	0.00099638	0.000344824	0.000387889	0.000586299	0.00048958	0.000458926	0.00062999	0.000660182	0.000390448	0.000680826	0.000405115	0.000514891	0.000493142	0.000402713	0.000515352	0.000582197	0.000304111
Paludicola sp. MB14-C6	0.000444293	0.000683046	0.000575561	0.00059568	0.000624252	0.000495336	0.000601335	0.00069346	0.000411387	0.000661553	0.00050425	0.000350848	0.000254037	0.00053704	0.000500678	0.00067391	0.000436996	0.000324754	0.000462554	0.000675482	0.00048774	0.000363187	0.00057061	0.000635259	0.000657222	0.00056742	6.1227e-05	7.07349e-05	0.000529127	0.000458379	0.000502044	0.000503939	0.00042702	0.000386621	0.00045079	0.000576013	0.00038315	0.000295752	0.000309831	0.000546713	0.000400723	0.000495147	0.000457053	0.00042221	0.000349309	0.000392115	0.000329826	0.000571983	0.000346057
Arachis stenosperma	0.000444293	0.000620951	0.000680208	0.000658383	0.000603444	0.000546933	0.000497657	0.000569258	0.000473095	0.000516839	0.000463087	0.000474677	0.000243875	0.000726583	0.000615417	0.000456185	0.000193091	0.000182674	0.000616738	0.000368445	0.00024387	0.000456578	0.000632859	0.000420091	0.00064679	0.000474569	0.000367362	0.00014147	0.000223862	0.000244469	0.000358603	0.000442232	0.00021351	0.000773242	0.000618526	0.000534869	0.000894016	0.000377339	0.000382125	0.000484821	0.000410998	0.000443569	0.000592091	0.000381019	0.00038013	0.000826621	0.000494738	0.000326847	0.000681628
Raoultibacter timonensis	0.000444293	0.000517459	0.000711602	0.000930096	0.000821932	0.000454058	0.00111973	0.000393306	0.00079192	0.000682227	0.000308725	0.000753292	0.000213391	0.000673933	0.000844894	0.000549496	0.00280491	0.00163392	0.000555064	0.00104393	0.00123967	0.000819766	0.00145246	0.0014447	0.000312963	0.000835655	0.00222458	0.00244541	0.00150598	0.00214929	0.00217211	0.00248884	0.00231811	0.000846386	0.00189751	0.00108002	0.00187318	0.000367141	0.000475074	0.00030946	0.000534298	0.00168144	0.00122573	0.00075174	0.000482868	0.00133531	0.00242216	0.000592411	0.00123742
Coprococcus eutactus	0.000444293	0.000869331	0.000627884	0.000689734	0.000884357	0.000381821	0.000642807	0.00074521	0.000431957	0.000837279	0.000555704	0.000474677	0.000396297	0.000979308	0.000584124	0.000622071	0.000813016	0.00121783	0.000524228	0.000951816	0.00102629	0.00136974	0.000746981	0.000963134	0.000709383	0.000557103	9.18405e-05	0.000293045	0.000987026	0.00138532	0.00135245	0.00057593	0.000620196	0.000428418	0.000555625	0.000730302	0.000606654	0.000356943	0.00053704	0.000783966	0.000441823	0.0009284	0.000415502	0.000535486	0.000534237	0.000816024	0.000680265	0.00104183	0.00036703
Juglans microcarpa x Juglans regia	0.000444293	0.000724443	0.000753461	0.000616581	0.00052021	0.000515975	0.00052876	0.000631359	0.000442241	0.000496165	0.00050425	0.000423082	0.000223552	0.000737114	0.000563263	0.000476921	0.000203254	0.000202972	0.000585901	0.000409383	0.000254031	0.000487709	0.000601735	0.000399598	0.000563333	0.000505519	0.000571452	0.00018189	0.000254388	0.000285214	0.000348357	0.00048337	0.000264346	0.000773242	0.00066046	0.000576013	0.00087273	0.000326347	0.00040278	0.000453875	0.000390448	0.000474515	0.000592091	0.000391317	0.000390404	0.000826621	0.000381361	0.000326847	0.000660654
Triticum urartu	0.000444293	0.000455364	0.000502307	0.000522526	0.000499402	0.000443738	0.000362875	0.000476107	0.000431957	0.000423808	0.000452796	0.000371486	0.000254037	0.00053704	0.000479816	0.000362875	0.000325207	0.000314606	0.000534507	0.000337741	0.000345483	0.000539593	0.000446114	0.000409844	0.000459012	0.000412669	0.000316339	0.000212205	0.000345968	0.000336145	0.000358603	0.000421663	0.000305014	0.000376172	0.00045079	0.000401152	0.000532153	0.000275356	0.000309831	0.000402298	0.000339074	0.000391991	0.00038434	0.000381019	0.000493142	0.000434506	0.000371054	0.000326847	0.000419463
Sesamum indicum	0.000444293	0.000724443	0.000753461	0.000689734	0.000509806	0.000485016	0.000487289	0.000662409	0.00048338	0.000506502	0.000586577	0.000484996	0.000243875	0.000726583	0.000584124	0.000466553	0.000182929	0.000192823	0.000606459	0.000460556	0.000264193	0.000570723	0.000643234	0.000409844	0.000573765	0.000577737	0.00070411	0.00042441	0.000254388	0.000325959	0.000379094	0.000524508	0.00028468	0.000689648	0.000597559	0.000514297	0.000851444	0.000387538	0.000392453	0.000484821	0.000390448	0.000453884	0.000519378	0.000401615	0.000462321	0.000731242	0.000412282	0.000337061	0.000650168
Juglans regia	0.000444293	0.000662348	0.000732532	0.000658383	0.000509806	0.000505655	0.000518393	0.000600308	0.000452526	0.000537512	0.00050425	0.000433401	0.000233714	0.000737114	0.000584124	0.000508025	0.000213417	0.000202972	0.00059618	0.000388914	0.000254031	0.000508462	0.000653608	0.000379106	0.000563333	0.000505519	0.000520429	0.00022231	0.000254388	0.000285214	0.000358603	0.00048337	0.000244012	0.00066875	0.000566109	0.000545155	0.000840801	0.000336546	0.000382125	0.000453875	0.000390448	0.000453884	0.00050899	0.000411913	0.000328761	0.000826621	0.000401975	0.000316633	0.000744547
Prevotella melaninogenica	0.000444293	0.00115911	0.000847644	0.000532977	0.00103002	0.00135185	0.000559864	0.00112817	0.000822774	0.000527175	0.00215078	0.000577868	0.000741787	0.000610751	0.00101179	0.00186621	0.000335369	0.000304457	0.000287811	0.000163753	0.000772256	0.00113107	0.000487613	0.000809443	0.00141877	0.000897555	0.000193885	5.0525e-05	0.00117019	0.00106955	0.000645485	0.000761051	0.00101671	0.0013166	0.00117415	0.000977165	0.000968518	0.000877059	0.000599006	0.00124816	0.000955571	0.000783982	0.000872555	0.000782634	0.00200339	0.00194998	0.000535966	0.00192023	0.00144715
Anaerocolumna chitinilytica	0.000433961	0.0006313	0.000491843	0.00060613	0.00059304	0.000443738	0.000601335	0.000579608	0.000339394	0.000661553	0.000524832	0.000454039	0.000375974	0.000494919	0.000573694	0.000404346	0.000589437	0.000720549	0.000452275	0.000859704	0.000721449	0.000435825	0.000508362	0.000768458	0.000469444	0.000422986	9.18405e-05	0.000272835	0.000630883	0.000600986	0.000440569	0.000545077	0.000660865	0.000334375	0.000429823	0.000462868	0.000436365	0.000346744	0.000444091	0.000505452	0.000349349	0.000660195	0.000353177	0.000350126	0.00038013	0.000413311	0.000494738	0.000439201	0.000272651
Kocuria varians	0.000433961	0.000269079	0.000230224	0.000271714	0.000374551	0.000227029	0.000373243	0.000196653	0.00030854	0.00028943	0.000154362	0.000299253	0.000426782	0.000242194	0.000219047	0.000176253	0.00048781	0.0003552	0.0001953	0.000378679	0.000375967	0.000186782	0.000331992	0.000389352	0.000208642	0.000257918	0.000214294	0.00032336	0.000284915	0.000478752	0.000368849	0.00039081	0.000305014	0.000188086	0.000293538	0.000236577	0.00024479	0.000214166	0.0021998	0.000247568	0.000184949	0.000288835	0.000332402	0.000339828	0.000226024	0.000264943	0.000381361	0.000316633	0.000167785
Lysobacter capsici	0.000433961	7.24443e-05	0.000115112	8.36042e-05	0.000104042	0.000123834	8.29428e-05	9.31513e-05	0.000380533	0.000144715	0.000113199	8.25525e-05	0.000680818	7.37114e-05	9.38771e-05	0.000103679	0.000152441	7.104e-05	8.22318e-05	7.1642e-05	0.000101613	7.26375e-05	0.000114122	0.000133199	8.34568e-05	9.28505e-05	5.10225e-05	0.00012126	0.000101755	0.000122234	0.000133195	0.000113129	0.000101671	7.31445e-05	7.33845e-05	0.000133717	9.57875e-05	0.00012238	7.22939e-05	8.25227e-05	0.00010275	9.284e-05	8.31005e-05	0.000113276	0.000102738	5.29886e-05	0.000123685	7.14979e-05	6.29195e-05
Serinicoccus chungangensis	0.000433961	2.06984e-05	2.09295e-05	2.0901e-05	2.08084e-05	2.0639e-05	3.11036e-05	5.17507e-05	0.00015427	6.20206e-05	2.05816e-05	0.000144467	0.00083324	3.15906e-05	2.08616e-05	4.14714e-05	3.04881e-05	3.04457e-05	3.08369e-05	5.11729e-05	4.0645e-05	2.07536e-05	3.11242e-05	5.12306e-05	2.08642e-05	3.09502e-05	3.06135e-05	5.0525e-05	4.07021e-05	5.0931e-05	4.09832e-05	4.11379e-05	5.08357e-05	3.13476e-05	3.14505e-05	3.08578e-05	3.19292e-05	2.03967e-05	7.22939e-05	2.06307e-05	2.05499e-05	3.09467e-05	5.19378e-05	5.14891e-05	2.05476e-05	2.11954e-05	5.15352e-05	2.0428e-05	2.09732e-05
Nocardioides sp. zg-1228	0.000433961	2.06984e-05	2.09295e-05	3.13516e-05	3.12126e-05	3.09585e-05	2.07357e-05	3.10504e-05	0.000195409	0.000124041	2.05816e-05	4.12763e-05	0.000162583	3.15906e-05	3.12924e-05	3.11036e-05	4.06508e-05	4.05943e-05	3.08369e-05	0.000225161	3.04838e-05	3.11303e-05	5.18737e-05	5.12306e-05	3.12963e-05	3.09502e-05	4.0818e-05	7.07349e-05	4.07021e-05	4.07448e-05	8.19664e-05	5.14223e-05	6.10029e-05	3.13476e-05	3.14505e-05	3.08578e-05	2.12861e-05	1.01984e-05	4.13108e-05	2.06307e-05	2.05499e-05	2.06311e-05	3.11627e-05	4.11913e-05	2.05476e-05	3.17931e-05	6.18423e-05	3.06419e-05	2.09732e-05
Micavibrio aeruginosavorus	0.000433961	4.13967e-05	2.09295e-05	2.0901e-05	4.16168e-05	2.0639e-05	2.07357e-05	3.10504e-05	5.14234e-05	2.06735e-05	7.20357e-05	2.06381e-05	3.04844e-05	3.15906e-05	3.12924e-05	0.000881267	2.03254e-05	3.04457e-05	2.05579e-05	2.04692e-05	5.08063e-05	3.11303e-05	3.11242e-05	3.07383e-05	5.21605e-05	4.12669e-05	3.06135e-05	1.0105e-05	0.000234037	3.05586e-05	3.07374e-05	3.08534e-05	3.05014e-05	4.17968e-05	7.33845e-05	0.000339436	3.19292e-05	2.03967e-05	7.22939e-05	7.22074e-05	4.10998e-05	2.06311e-05	0.000103876	0.000102978	0.000236297	2.11954e-05	0.000226755	5.10699e-05	2.09732e-05
Caproicibacterium amylolyticum	0.000433961	0.000786538	0.000742996	0.000752438	0.000977995	0.000588211	0.000684278	0.000776261	0.000596511	0.000795931	0.000565995	0.00055723	0.000325167	0.000589691	0.000573694	0.000705014	0.000843505	0.0007104	0.000668133	0.000757359	0.000843385	0.000529216	0.000757356	0.000942642	0.000730247	0.000701537	0.000224499	0.000252625	0.000895446	0.000692662	0.000686468	0.000802189	0.000660865	0.000459765	0.00066046	0.000648015	0.000468294	0.00049972	0.000475074	0.00075302	0.000616497	0.000670511	0.000675191	0.000710549	0.000534237	0.000466299	0.000515352	0.000837547	0.00042995
Luteimonas sp. JM171	0.000433961	2.06984e-05	2.09295e-05	2.0901e-05	0.00019768	2.0639e-05	4.14714e-05	0.000238053	0.0010079	7.23574e-05	0.000144071	0.00066042	0.00407475	5.2651e-05	4.17232e-05	7.2575e-05	3.04881e-05	3.04457e-05	5.13949e-05	2.04692e-05	3.04838e-05	7.26375e-05	3.11242e-05	3.07383e-05	2.08642e-05	2.06334e-05	3.06135e-05	4.042e-05	3.05266e-05	4.07448e-05	3.07374e-05	3.08534e-05	3.05014e-05	3.13476e-05	2.0967e-05	4.11438e-05	2.12861e-05	4.07934e-05	3.09831e-05	3.0946e-05	3.08249e-05	3.09467e-05	3.11627e-05	4.11913e-05	2.05476e-05	2.11954e-05	0.000133992	2.0428e-05	3.14597e-05
Clostridium isatidis	0.000423628	0.000341523	0.000732532	0.000522526	0.000426572	0.000257987	0.000476921	0.000434706	0.00030854	0.000361787	0.000391051	0.00669707	0.000243875	0.000442268	0.00114739	0.000445818	0.000233742	0.00014208	0.000256974	0.000276334	0.000223548	0.000238666	0.000425364	0.000358614	0.000709383	0.000381719	3.06135e-05	5.0525e-05	0.000244213	0.000244469	0.000440569	0.000359956	0.000172842	0.000219433	0.000345955	0.000308578	0.000457651	0.00280455	0.00482303	0.000185676	0.000184949	0.000247573	0.000592091	0.000216254	0.000287666	0.000317931	0.000288597	0.00025535	0.000314597
Rhododendron vialii	0.000423628	0.000703744	0.000659279	0.000668833	0.000478593	0.000485016	0.000497657	0.000610659	0.000442241	0.000465155	0.000473378	0.000464358	0.00027436	0.000642342	0.000594555	0.00043545	0.00022358	0.000233417	0.000585901	0.000388914	0.000294677	0.000456578	0.000560236	0.000379106	0.000532037	0.000484886	0.000561247	0.00022231	0.000254388	0.000305586	0.000338111	0.000452517	0.000305014	0.000595605	0.000587076	0.000730302	0.000883373	0.000336546	0.00040278	0.00046419	0.000390448	0.000422938	0.000550541	0.000381019	0.000390404	0.000847817	0.000391668	0.000377917	0.000608221
Musa acuminata	0.000423628	0.000600253	0.000648814	0.00060613	0.000488998	0.000433419	0.000487289	0.000589958	0.000431957	0.000496165	0.000483668	0.000433401	0.000254037	0.000642342	0.000584124	0.000487289	0.000233742	0.000223269	0.00050367	0.000368445	0.000254031	0.000425448	0.000529112	0.000420091	0.000542469	0.000495203	0.000418384	0.000212205	0.00029509	0.000285214	0.000348357	0.000442232	0.000315182	0.000689648	0.000744328	0.00048344	0.000830158	0.000367141	0.000371797	0.000474506	0.000369898	0.000443569	0.000488215	0.000401615	0.000410952	0.000699449	0.000412282	0.000337061	0.000639681
Anaerocolumna sp. AGMB13020	0.000423628	0.000610602	0.000470913	0.00060613	0.000613848	0.000464377	0.000694646	0.000621009	0.000339394	0.00064088	0.000452796	0.000474677	0.000355651	0.000484389	0.00052154	0.000425082	0.000650413	0.000669806	0.000431717	0.00096205	0.000823062	0.000466955	0.000549861	0.000717228	0.000521605	0.000495203	9.18405e-05	0.000232415	0.000671585	0.000631545	0.000461061	0.000555361	0.0007117	0.000292578	0.000387889	0.00048344	0.000393793	0.000316149	0.000485402	0.000453875	0.000297974	0.000618933	0.000353177	0.000411913	0.00038013	0.000402713	0.000484431	0.000480057	0.000304111
Butyrivibrio hungatei	0.000413296	0.0006313	0.000491843	0.000574779	0.000759507	0.000505655	0.000705014	0.000672759	0.00032911	0.000630543	0.00050425	0.000423082	0.000325167	0.000484389	0.00052154	0.000445818	0.000670739	0.000659657	0.00373127	0.000921112	0.000853546	0.000404694	0.000549861	0.000799197	0.000542469	0.000505519	8.1636e-05	0.000191995	0.000691936	0.0005908	0.000481552	0.000596499	0.000589695	0.000553808	0.000471757	0.000555441	0.000457651	0.000316149	0.000413108	0.000701443	0.000339074	0.000587987	0.000332402	0.00042221	0.000431499	0.000551081	0.000463817	0.000531127	0.000314597
Sphingomonas sp. LHG3406-1	0.000413296	2.06984e-05	2.09295e-05	2.0901e-05	3.12126e-05	2.0639e-05	3.11036e-05	2.07003e-05	7.19928e-05	8.26942e-05	2.05816e-05	2.06381e-05	0.000132099	3.15906e-05	2.08616e-05	5.18393e-05	3.04881e-05	5.07429e-05	3.08369e-05	2.04692e-05	3.04838e-05	2.07536e-05	2.07495e-05	4.09844e-05	2.08642e-05	2.06334e-05	2.0409e-05	2.021e-05	3.05266e-05	3.05586e-05	2.04916e-05	2.05689e-05	3.05014e-05	2.08984e-05	2.0967e-05	3.08578e-05	3.19292e-05	1.01984e-05	3.09831e-05	2.06307e-05	4.10998e-05	3.09467e-05	3.11627e-05	3.08934e-05	2.05476e-05	2.11954e-05	6.18423e-05	1.0214e-05	9.43792e-05
Thermocaproicibacter melissae	0.000413296	0.000734792	0.000659279	0.000679284	0.00071789	0.000505655	0.000622071	0.000631359	0.000493665	0.000682227	0.000524832	0.000464358	0.000294683	0.00053704	0.000490247	0.000653175	0.000670739	0.000558172	0.000585901	0.000593605	0.000751933	0.000456578	0.000601735	0.000778704	0.000678086	0.000619003	0.000163272	0.000171785	0.000671585	0.000600986	0.000604502	0.000627353	0.000488023	0.000438867	0.00066046	0.000617157	0.000457651	0.000387538	0.000413108	0.000691128	0.000390448	0.000670511	0.000581703	0.000586975	0.000482868	0.000445104	0.000659651	0.000776263	0.000566275
Herbinix luporum	0.000413296	0.000579554	0.000565096	0.000679284	0.000645061	0.00040246	0.000663542	0.000621009	0.000370248	0.000682227	0.000514541	0.000484996	0.00034549	0.000494919	0.000573694	0.000425082	0.000569111	0.000588617	0.000390601	0.000706186	0.000680804	0.000352811	0.000529112	0.000676243	0.000469444	0.000453936	0.000102045	0.00026273	0.00056983	0.000570427	0.000461061	0.000545077	0.00064053	0.000313476	0.000387889	0.000534869	0.00048958	0.000336546	0.000423436	0.000484821	0.000410998	0.000629249	0.000373952	0.000401615	0.000349309	0.000423908	0.000505045	0.000520913	0.000272651
Brevundimonas naejangsanensis	0.000413296	4.13967e-05	5.23237e-05	5.22526e-05	5.2021e-05	4.1278e-05	7.2575e-05	5.17507e-05	0.00032911	0.000103368	4.11633e-05	4.12763e-05	0.000640172	6.31812e-05	5.2154e-05	5.18393e-05	7.11389e-05	7.104e-05	7.19528e-05	7.1642e-05	4.0645e-05	4.15071e-05	6.22484e-05	8.19689e-05	7.30247e-05	4.12669e-05	3.06135e-05	2.021e-05	5.08776e-05	9.16758e-05	5.1229e-05	6.17068e-05	6.10029e-05	3.13476e-05	3.14505e-05	7.20016e-05	5.32153e-05	3.05951e-05	5.16385e-05	6.1892e-05	4.10998e-05	5.15778e-05	5.19378e-05	8.23825e-05	0.000102738	3.17931e-05	8.24564e-05	5.10699e-05	4.19463e-05
Cucurbita pepo	0.000413296	0.0012419	0.000648814	0.000522526	0.000603444	0.000515975	0.000466553	0.000631359	0.000493665	0.000382461	0.000596867	0.000392124	0.000213391	0.000684463	0.000646709	0.00043545	0.000193091	0.000192823	0.000627017	0.000347976	0.000284515	0.000529216	0.00059136	0.000348368	0.000469444	0.000619003	0.00104086	0.00024252	0.000274739	0.000315772	0.000338111	0.00048337	0.000315182	0.000480664	0.000576592	0.000411438	0.000830158	0.000285554	0.000361469	0.000391983	0.000339074	0.000319782	0.000457053	0.000391317	0.000359583	0.000816024	0.000360747	0.000245136	0.000534815
Lachnoanaerobaculum gingivalis	0.000413296	0.000558856	0.00041859	0.000543427	0.000582635	0.00041278	0.000622071	0.000548558	0.000349679	0.000630543	0.000452796	0.000381805	0.000304844	0.000494919	0.000469386	0.000414714	0.000558949	0.00056832	0.000452275	0.000634544	0.000711288	0.000446202	0.000529112	0.000665997	0.000459012	0.000484886	7.14315e-05	0.0002021	0.000518952	0.000539869	0.000420078	0.000524508	0.000599862	0.000386621	0.000377406	0.000534869	0.000372507	0.000254959	0.00040278	0.000433244	0.000369898	0.000598302	0.000373952	0.000360423	0.000359583	0.000413311	0.000463817	0.000439201	0.00033557
Anaerostipes rhamnosivorans	0.000402963	0.000569205	0.000460449	0.000512076	0.000572231	0.000350863	0.000632439	0.000507157	0.000339394	0.000620206	0.000452796	0.000495315	0.000355651	0.000494919	0.000500678	0.000404346	0.000630088	0.000750995	0.000883992	0.000777828	0.000660482	0.000415071	0.000497987	0.000625013	0.000490309	0.000422986	0.000244908	0.000778084	0.000671585	0.000580614	0.000491798	0.000493654	0.000772703	0.000303027	0.000314505	0.000421724	0.000415079	0.000407934	0.000413108	0.000484821	0.000349349	0.000526093	0.000394727	0.000401615	0.000400678	0.000349724	0.000515352	0.000469843	0.000293624
Paracidovorax avenae	0.000402963	0.00012419	0.000177901	0.000167208	0.000260105	0.00019607	0.000176253	0.000196653	0.000503949	0.000227409	0.000185235	0.000206381	0.000426782	0.000189544	0.000166893	0.000279932	0.000426834	0.000202972	0.000513949	0.00024563	0.00032516	0.000280173	0.000300867	0.000286891	0.000260802	0.000268235	0.000142863	5.0525e-05	0.000264564	0.000315772	0.000266391	0.000257112	0.000274513	0.000250781	0.000293538	0.000216005	0.000234147	0.000224364	0.000227209	0.000206307	0.000215774	0.000247573	0.000280464	0.000298637	0.000318488	0.000169563	0.000319518	0.000214494	0.000220218
Quercus robur	0.000402963	0.000558856	0.00059649	0.000564328	0.000478593	0.000433419	0.00052876	0.000527857	0.000390818	0.000454818	0.000421924	0.000381805	0.000213391	0.000642342	0.000542401	0.000425082	0.000203254	0.000192823	0.00050367	0.000378679	0.00024387	0.000383941	0.000539486	0.000358614	0.000532037	0.000495203	0.000397975	0.00014147	0.000223862	0.000234283	0.000338111	0.000411379	0.00021351	0.00066875	0.000649977	0.000462868	0.00100045	0.000356943	0.000351142	0.00044356	0.000349349	0.0004642	0.000550541	0.000432508	0.00038013	0.000943196	0.000401975	0.000296206	0.00100671
Acetivibrio thermocellus	0.000402963	0.000745141	0.00041859	0.00060613	0.000343339	0.00041278	0.000383611	0.000548558	0.000349679	0.000547849	0.000432214	0.000278615	0.000182906	0.00054757	0.000458955	0.000445818	0.000518298	0.00028416	0.000380322	0.000573136	0.000609676	0.000363187	0.000456488	0.000430337	0.000938889	0.000505519	8.1636e-05	0.000111155	0.000447723	0.000366703	0.000450815	0.000411379	0.000335516	0.000355273	0.000398373	0.00043201	0.000361864	0.000265157	0.000330486	0.000340406	0.000256874	0.00037136	0.000685579	0.000381019	0.000493142	0.000243747	0.000515352	0.000388131	0.00039849
Ananas comosus	0.000402963	0.00050711	0.000606955	0.000574779	0.000436977	0.00040246	0.000508025	0.000496807	0.000390818	0.000465155	0.000411633	0.000361167	0.000203229	0.000589691	0.000500678	0.000414714	0.000203254	0.000192823	0.000411159	0.000347976	0.000213386	0.000352811	0.000518737	0.000348368	0.000500741	0.000392035	0.000306135	0.000151575	0.000223862	0.000275028	0.000327865	0.000401094	0.00021351	0.000585156	0.000482241	0.00048344	0.0007663	0.000336546	0.000340814	0.000412614	0.000359624	0.000433253	0.000477828	0.000360423	0.000308214	0.000625265	0.000412282	0.00025535	0.000555789
Shinella zoogloeoides	0.000402963	0.00024838	0.000282548	0.00019856	0.000270509	0.000299265	0.000217725	0.000165602	0.00032911	0.000258419	0.000205816	0.000196062	0.00027436	0.000252725	0.000198185	0.000248828	0.000335369	0.000385646	0.000236416	0.000307037	0.000264193	0.000186782	0.000311242	0.000286891	0.000208642	0.000226968	0.000153067	0.000131365	0.000213686	0.000244469	0.000327865	0.000277681	0.000254179	0.000250781	0.000272571	0.000185147	0.000202218	0.00012238	0.000154915	0.000195991	0.000205499	0.000237258	0.000238914	0.00023685	0.000256845	0.000148368	0.00027829	0.000234922	0.00036703
Delftia tsuruhatensis	0.000402963	9.31426e-05	0.00019883	0.000146307	0.000218488	0.000123834	0.000207357	0.000186303	0.000349679	0.000165388	0.000154362	0.000144467	0.000284521	0.000168483	0.000114739	0.000248828	0.000294718	0.000192823	0.000123348	0.000286568	0.000284515	0.000166028	0.000280118	0.000256153	0.000229506	0.000185701	0.000122454	0.00010105	0.000162808	0.000325959	0.000204916	0.000267396	0.000223677	0.000198535	0.000220153	0.000133717	0.000170289	0.000101984	0.000175571	0.000216622	0.000154124	0.000206311	0.000207751	0.000370721	0.000205476	0.000158966	0.000237062	0.000194066	0.000104866
Devosia sp.	0.000402963	6.20951e-05	7.32532e-05	6.27031e-05	6.24252e-05	7.22364e-05	6.22071e-05	9.31513e-05	0.00032911	0.000113704	6.17449e-05	6.19144e-05	0.000467427	4.21208e-05	5.2154e-05	6.22071e-05	7.11389e-05	6.08915e-05	0.000133627	0.000122815	7.11288e-05	8.30142e-05	0.000103747	7.17228e-05	7.30247e-05	9.28505e-05	4.0818e-05	3.0315e-05	7.12287e-05	8.14896e-05	7.17206e-05	7.19913e-05	6.10029e-05	4.17968e-05	6.2901e-05	5.14297e-05	4.25722e-05	4.07934e-05	5.16385e-05	5.15767e-05	4.10998e-05	4.12622e-05	7.27129e-05	6.17869e-05	7.19166e-05	4.23908e-05	7.21493e-05	8.17119e-05	9.43792e-05
Dietzia lutea	0.000392631	1.03492e-05	1.04647e-05	1.04505e-05	2.08084e-05	1.03195e-05	1.03679e-05	3.10504e-05	0.000113131	3.10103e-05	2.05816e-05	0.000165105	0.00041662	2.10604e-05	2.08616e-05	2.07357e-05	1.01627e-05	3.04457e-05	2.05579e-05	2.04692e-05	2.03225e-05	1.03768e-05	2.07495e-05	3.07383e-05	1.04321e-05	1.03167e-05	3.06135e-05	3.0315e-05	2.03511e-05	4.07448e-05	3.07374e-05	1.02845e-05	2.03343e-05	3.13476e-05	2.0967e-05	3.08578e-05	1.06431e-05	1.01984e-05	0.000165243	1.03153e-05	1.0275e-05	2.06311e-05	3.11627e-05	2.05956e-05	2.05476e-05	3.17931e-05	3.09211e-05	2.0428e-05	3.14597e-05
Serinicoccus profundi	0.000392631	2.06984e-05	1.04647e-05	2.0901e-05	2.08084e-05	1.03195e-05	2.07357e-05	5.17507e-05	0.000143986	6.20206e-05	2.05816e-05	0.000134148	0.000873886	2.10604e-05	3.12924e-05	6.22071e-05	3.04881e-05	2.02972e-05	4.11159e-05	4.09383e-05	4.0645e-05	2.07536e-05	2.07495e-05	5.12306e-05	1.04321e-05	2.06334e-05	4.0818e-05	5.0525e-05	3.05266e-05	4.07448e-05	4.09832e-05	4.11379e-05	3.05014e-05	3.13476e-05	3.14505e-05	2.05719e-05	3.19292e-05	2.03967e-05	5.16385e-05	2.06307e-05	2.05499e-05	2.06311e-05	4.15502e-05	3.08934e-05	2.05476e-05	2.11954e-05	5.15352e-05	2.0428e-05	1.04866e-05
Brevundimonas sp.	0.000392631	2.06984e-05	3.13942e-05	4.18021e-05	3.12126e-05	2.0639e-05	4.14714e-05	4.14006e-05	0.000462811	7.23574e-05	3.08725e-05	3.09572e-05	0.00069098	3.15906e-05	4.17232e-05	5.18393e-05	4.06508e-05	6.08915e-05	4.11159e-05	4.09383e-05	5.08063e-05	2.07536e-05	5.18737e-05	4.09844e-05	3.12963e-05	4.12669e-05	1.02045e-05	2.021e-05	4.07021e-05	4.07448e-05	3.07374e-05	5.14223e-05	3.05014e-05	2.08984e-05	3.14505e-05	7.20016e-05	2.12861e-05	2.03967e-05	5.16385e-05	3.0946e-05	3.08249e-05	3.09467e-05	3.11627e-05	5.14891e-05	3.08214e-05	1.05977e-05	8.24564e-05	3.06419e-05	3.14597e-05
Bacteroides stercoris	0.000392631	0.00147993	0.00149646	0.00135857	0.00131093	0.00167176	0.00161738	0.00225633	0.00159413	0.00143681	0.00316957	0.0010835	0.00177826	0.00137946	0.00183582	0.00324514	0.000914643	0.0007104	0.000513949	0.000204692	0.0016258	0.00225176	0.00096485	0.00102461	0.0013979	0.00181574	0.000326544	6.06299e-05	0.00170949	0.00145663	0.00114753	0.000956456	0.00195209	0.00196445	0.00141527	0.00193376	0.00256498	0.00214166	0.00113605	0.00183613	0.00204472	0.00115534	0.00111147	0.00163735	0.00397596	0.0013777	0.000690572	0.00337061	0.00294673
Corynebacterium humireducens	0.000392631	3.10475e-05	2.09295e-05	3.13516e-05	4.16168e-05	4.1278e-05	3.11036e-05	5.17507e-05	0.000236548	3.10103e-05	6.17449e-05	0.000123829	0.00122954	8.42416e-05	3.12924e-05	5.18393e-05	4.06508e-05	6.08915e-05	4.11159e-05	3.07037e-05	3.04838e-05	3.11303e-05	4.14989e-05	5.12306e-05	2.08642e-05	3.09502e-05	4.0818e-05	3.0315e-05	3.05266e-05	5.0931e-05	4.09832e-05	4.11379e-05	4.06686e-05	2.08984e-05	4.1934e-05	4.11438e-05	2.12861e-05	2.03967e-05	0.000227209	4.12614e-05	2.05499e-05	4.12622e-05	0.000311627	3.08934e-05	7.19166e-05	3.17931e-05	6.18423e-05	2.0428e-05	8.38926e-05
Caproicibacterium sp. ZCY20-5	0.000392631	0.000600253	0.00059649	0.000668833	0.000697082	0.000433419	0.000611703	0.000579608	0.000524519	0.000682227	0.000463087	0.000526272	0.000315005	0.0005581	0.000479816	0.000611703	0.000762203	0.000649509	0.000637296	0.000573136	0.000721449	0.000570723	0.000653608	0.000727474	0.00064679	0.00059837	0.000326544	0.00030315	0.000742814	0.000651917	0.000563519	0.00066849	0.000549026	0.000417968	0.000534658	0.000576013	0.000415079	0.000407934	0.000444091	0.000608605	0.000513748	0.000639564	0.000612866	0.000700251	0.000482868	0.000423908	0.000608116	0.000592411	0.000356544
Pseudomonas sp. MYb193	0.000392631	0	0	0	0	0	0	1.03501e-05	1.02847e-05	0	0	0	1.01615e-05	0	0	0	4.06508e-05	1.01486e-05	0	0	1.01613e-05	1.03768e-05	1.03747e-05	1.02461e-05	0	1.03167e-05	0	0	1.01755e-05	1.01862e-05	0	1.02845e-05	0	1.04492e-05	0	0	0	0	1.03277e-05	1.03153e-05	0	0	0	0	0	1.05977e-05	0	0	0
Sinorhizobium fredii	0.000392631	0.000196634	0.000209295	0.00019856	0.000218488	0.00019607	0.000217725	0.000186303	0.000287971	0.000299766	0.000185235	0.000185743	0.000325167	0.000189544	0.000219047	0.000176253	0.000325207	0.000223269	0.000256974	0.000225161	0.000254031	0.000217912	0.000321617	0.000297137	0.000208642	0.000237285	9.18405e-05	0.000191995	0.000284915	0.0002954	0.000245899	0.000257112	0.000274513	0.000198535	0.000283054	0.000236577	0.000202218	0.000224364	0.000196226	0.000257883	0.000236324	0.000216627	0.000270077	0.000257445	0.000256845	0.000201357	0.000216448	0.00025535	0.000346057
Comamonas testosteroni	0.000392631	0.000206984	0.00021976	0.000167208	0.000249701	0.00019607	0.000196989	0.000186303	0.000452526	0.000206735	0.000164653	0.000123829	0.000396297	0.000200074	0.000187754	0.000248828	0.000294718	0.000192823	0.000143906	0.000286568	0.000264193	0.000197159	0.000280118	0.000297137	0.000239938	0.000257918	7.14315e-05	7.07349e-05	0.00018316	0.000162979	0.000245899	0.000215974	0.000183009	0.000167187	0.000471757	0.000226291	0.000127717	0.000173372	0.000206554	0.000206307	0.000297974	0.00018568	0.000301239	0.000288339	0.000184928	0.000158966	0.000309211	0.000245136	0.000534815
Sorangium cellulosum	0.000392631	0.000206984	0.00019883	0.000240362	0.000239297	0.000175431	0.000248828	0.000144902	0.000287971	0.000258419	0.000185235	0.000227019	0.000284521	0.000242194	0.000219047	0.000248828	0.000416671	0.000436389	0.000483112	0.000440087	0.00032516	0.000207536	0.000321617	0.000379106	0.000166914	0.000206334	0.000306135	0.000434515	0.000356143	0.000529683	0.000399586	0.000411379	0.00042702	0.000250781	0.000356439	0.00032915	0.00024479	0.000203967	0.000258192	0.000247568	0.000184949	0.00027852	0.000353177	0.000350126	0.000472595	0.000243747	0.000463817	0.000245136	0.000314597
Acinetobacter johnsonii	0.000392631	5.17459e-05	5.23237e-05	5.22526e-05	6.24252e-05	3.09585e-05	6.22071e-05	8.28012e-05	0.000257117	8.26942e-05	7.20357e-05	5.15953e-05	6.09688e-05	8.42416e-05	7.30155e-05	6.22071e-05	3.04881e-05	5.07429e-05	4.11159e-05	9.21112e-05	0.000132096	6.22607e-05	6.22484e-05	7.17228e-05	7.30247e-05	6.19003e-05	1.02045e-05	2.021e-05	5.08776e-05	4.07448e-05	5.1229e-05	7.19913e-05	4.06686e-05	0.000292578	7.33845e-05	8.22876e-05	7.45014e-05	0.000112182	5.16385e-05	0.000123784	6.16497e-05	7.22089e-05	4.15502e-05	6.17869e-05	8.21904e-05	5.29886e-05	5.15352e-05	0.00010214	6.29195e-05
Acinetobacter schindleri	0.000392631	4.13967e-05	6.27884e-05	3.13516e-05	5.2021e-05	2.0639e-05	5.18393e-05	6.21009e-05	0.000164555	5.16839e-05	4.11633e-05	4.12763e-05	7.11303e-05	4.21208e-05	3.12924e-05	3.11036e-05	4.06508e-05	3.04457e-05	2.05579e-05	3.07037e-05	4.0645e-05	6.22607e-05	4.14989e-05	5.12306e-05	5.21605e-05	4.12669e-05	1.02045e-05	1.0105e-05	4.07021e-05	3.05586e-05	4.09832e-05	3.08534e-05	6.10029e-05	3.13476e-05	4.1934e-05	7.20016e-05	4.25722e-05	4.07934e-05	2.06554e-05	4.12614e-05	4.10998e-05	4.12622e-05	4.15502e-05	3.08934e-05	4.10952e-05	4.23908e-05	3.09211e-05	5.10699e-05	5.24329e-05
Punica granatum	0.000392631	0.000724443	0.000565096	0.000501625	0.000436977	0.00040246	0.000373243	0.000579608	0.000380533	0.000392797	0.000483668	0.00033021	0.000193068	0.000579161	0.000469386	0.000352507	0.000182929	0.000172526	0.000513949	0.00035821	0.000223548	0.000466955	0.000529112	0.000317629	0.000438148	0.000526153	0.000683701	0.00024252	0.000234037	0.000275028	0.00031762	0.000401094	0.00028468	0.000449316	0.000461274	0.00038058	0.000734371	0.000265157	0.000392453	0.000381668	0.000318524	0.000350729	0.00042589	0.000432508	0.000369857	0.000720644	0.000340133	0.000296206	0.000482383
Cucumis sativus	0.000392631	0.000445015	0.000575561	0.000564328	0.000436977	0.00041278	0.000425082	0.000496807	0.000359964	0.000434144	0.00038076	0.00044372	0.000182906	0.000631812	0.000479816	0.000445818	0.000152441	0.000121783	0.000390601	0.000327506	0.000182903	0.000300927	0.000518737	0.000307383	0.000552901	0.000361085	0.00029593	0.00010105	0.00018316	0.000193538	0.000266391	0.000370241	0.000183009	0.000606054	0.000545142	0.000473154	0.000819515	0.000428331	0.000340814	0.000381668	0.000339074	0.000391991	0.00046744	0.000319232	0.00029794	0.000635863	0.000319518	0.000275778	0.000524329
Prevotella sp. E9-3	0.000382299	0.000796887	0.000355801	0.000250813	0.000624252	0.000928754	0.000217725	0.000652059	0.000565657	0.000237746	0.00121432	0.000309572	0.000467427	0.000294845	0.00053197	0.00106789	0.000142278	0.000192823	0.00162408	0.000255864	0.000416612	0.00197159	0.000290493	0.000655751	0.000918025	0.000588053	0.000112249	9.09449e-05	0.000702111	0.00080471	0.000358603	0.000442232	0.000549026	0.00157783	0.00112173	0.000627443	0.000564082	0.000897456	0.000392453	0.00174329	0.0010275	0.000680826	0.000872555	0.000535486	0.00185956	0.00129292	0.00115439	0.000980542	0.00104866
Serinicoccus hydrothermalis	0.000382299	2.06984e-05	2.09295e-05	2.0901e-05	4.16168e-05	2.0639e-05	3.11036e-05	4.14006e-05	0.000164555	7.23574e-05	4.11633e-05	0.000134148	0.000894209	4.21208e-05	2.08616e-05	6.22071e-05	6.09762e-05	6.08915e-05	4.11159e-05	5.11729e-05	3.04838e-05	4.15071e-05	3.11242e-05	5.12306e-05	2.08642e-05	4.12669e-05	6.1227e-05	6.06299e-05	3.05266e-05	6.11172e-05	4.09832e-05	4.11379e-05	5.08357e-05	2.08984e-05	5.24175e-05	3.08578e-05	2.12861e-05	1.01984e-05	6.19662e-05	3.0946e-05	4.10998e-05	3.09467e-05	5.19378e-05	4.11913e-05	3.08214e-05	3.17931e-05	6.18423e-05	3.06419e-05	0.000115352
Stomatobaculum sp. F0698	0.000382299	0.000517459	0.000523237	0.00059568	0.00091557	0.00040246	0.000642807	0.000476107	0.000421672	0.000620206	0.00038076	0.000484996	0.000325167	0.00052651	0.000511109	0.000466553	0.000721552	0.00085248	0.000863434	0.000655013	0.000701127	0.00061223	0.00057061	0.000635259	0.000542469	0.000557103	0.000428589	0.000474935	0.000641058	0.000702848	0.00058401	0.000565646	0.0007117	0.000407519	0.00045079	0.000452582	0.000457651	0.000356943	0.000495729	0.00075302	0.000339074	0.000598302	0.000477828	0.000597273	0.000554785	0.000349724	0.000494738	0.000571983	0.000388003
Petroclostridium sp. X23	0.000382299	0.000672697	0.000627884	0.000710635	0.000561827	0.000454058	0.000653175	0.000621009	0.000514234	0.000651217	0.000524832	0.00044372	0.000264198	0.000568631	0.000490247	0.000497657	0.000589437	0.000476983	0.000421438	0.000429852	0.000690966	0.000446202	0.000580985	0.000645505	0.000688518	0.00066027	9.18405e-05	8.08399e-05	0.000549479	0.00050931	0.000563519	0.000555361	0.00049819	0.00039707	0.000440307	0.000576013	0.000468294	0.000295752	0.000351142	0.000587974	0.000421273	0.000670511	0.000457053	0.000535486	0.000421226	0.00037092	0.000432896	0.000602625	0.00042995
Acidovorax sp. T1	0.000382299	9.31426e-05	7.32532e-05	7.31537e-05	0.000343339	6.19169e-05	0.00014515	0.000144902	0.0010079	0.000237746	6.17449e-05	7.22335e-05	0.000802756	0.000115832	0.000114739	0.000300668	0.000294718	0.000314606	7.19528e-05	7.1642e-05	0.000386128	0.000124521	0.000342366	0.000297137	0.00025037	0.000216651	2.0409e-05	8.08399e-05	0.000193335	0.000193538	0.000338111	0.000133698	0.00014234	8.35937e-05	0.000199186	0.000144003	8.51444e-05	0.000203967	0.000103277	0.000103153	0.000133574	0.000123787	0.000249301	0.00023685	0.000123286	7.4184e-05	0.000185527	0.000296206	0.000545302
Glutamicibacter nicotianae	0.000382299	4.13967e-05	4.1859e-05	3.13516e-05	4.16168e-05	7.22364e-05	6.22071e-05	3.10504e-05	0.000102847	4.13471e-05	2.05816e-05	4.12763e-05	8.12917e-05	3.15906e-05	3.12924e-05	3.11036e-05	4.06508e-05	5.07429e-05	4.11159e-05	3.07037e-05	5.08063e-05	5.18839e-05	4.14989e-05	3.07383e-05	2.08642e-05	3.09502e-05	5.10225e-05	5.0525e-05	4.07021e-05	5.0931e-05	5.1229e-05	4.11379e-05	5.08357e-05	3.13476e-05	4.1934e-05	5.14297e-05	2.12861e-05	1.01984e-05	0.000103277	2.06307e-05	4.10998e-05	3.09467e-05	4.15502e-05	4.11913e-05	5.1369e-05	3.17931e-05	7.21493e-05	6.12839e-05	2.09732e-05
Rhizobium leguminosarum	0.000382299	0.000289777	0.000261618	0.000282164	0.000312126	0.000330224	0.000248828	0.000279454	0.000359964	0.000341113	0.000205816	0.000278615	0.000325167	0.000252725	0.000281631	0.000279932	0.000345532	0.000527726	0.000380322	0.000286568	0.00032516	0.00032168	0.00039424	0.000276645	0.000271235	0.000278552	0.000132658	0.000191995	0.000335792	0.000397262	0.000379094	0.000370241	0.000345683	0.000313476	0.000304021	0.000236577	0.000149003	0.000203967	0.000247865	0.000330091	0.000236324	0.000309467	0.000332402	0.000391317	0.000318488	0.00023315	0.000309211	0.000275778	0.000241191
Anaerostipes caccae	0.000382299	0.000538157	0.000491843	0.000585229	0.000572231	0.000361182	0.000611703	0.000486457	0.000349679	0.000589196	0.000391051	0.000608825	0.000365813	0.00051598	0.000500678	0.000393978	0.000630088	0.000750995	0.000637296	0.000695951	0.000680804	0.000736751	0.000456488	0.000573782	0.000469444	0.000433302	0.000255112	0.0012126	0.000630883	0.000600986	0.000502044	0.000462801	0.000772703	0.00027168	0.000366922	0.000411438	0.000447008	0.000336546	0.00062999	0.000515767	0.000349349	0.000587987	0.000436278	0.00042221	0.000410952	0.000381518	0.000525659	0.000439201	0.000262164
Microbacterium paraoxydans	0.000382299	0.000238031	0.000376731	0.00039712	0.000405764	0.000309585	0.000321403	0.000320855	0.000359964	0.000496165	0.000267561	0.000454039	0.00027436	0.000431738	0.000365078	0.000352507	0.000182929	0.000131931	0.00029809	0.000163753	0.000142258	0.000311303	0.000114122	0.000204922	0.000312963	0.000278552	0.000102045	0.000171785	0.000213686	0.000224096	0.000143441	0.000226258	0.000203343	0.00013584	9.43515e-05	7.20016e-05	9.57875e-05	0.000101984	0.000278848	0.000144415	0.000184949	2.06311e-05	3.11627e-05	0.00023685	4.10952e-05	0.00013777	7.21493e-05	0.000142996	0.000157299
Acidovorax sp. 5MLIR	0.000382299	1.03492e-05	2.09295e-05	2.0901e-05	2.08084e-05	2.0639e-05	4.14714e-05	2.07003e-05	0.000370248	4.13471e-05	1.02908e-05	2.06381e-05	0.000233714	2.10604e-05	2.08616e-05	2.07357e-05	3.04881e-05	4.05943e-05	2.05579e-05	3.07037e-05	3.04838e-05	2.07536e-05	3.11242e-05	4.09844e-05	3.12963e-05	2.06334e-05	3.06135e-05	3.0315e-05	3.05266e-05	4.07448e-05	3.07374e-05	5.14223e-05	3.05014e-05	3.13476e-05	3.14505e-05	2.05719e-05	1.06431e-05	1.01984e-05	3.09831e-05	2.06307e-05	2.05499e-05	2.06311e-05	3.11627e-05	4.11913e-05	2.05476e-05	3.17931e-05	4.12282e-05	3.06419e-05	4.19463e-05
Eubacterium sp. MSJ-33	0.000382299	0.000610602	0.000481378	0.000491175	0.00059304	0.000567572	0.000642807	0.000600308	0.00032911	0.000651217	0.000463087	0.000433401	0.000325167	0.000452798	0.000479816	0.000352507	0.000589437	0.000771292	0.000411159	0.000808532	0.000772256	0.000498085	0.000518737	0.000655751	0.000427716	0.000443619	0.000122454	0.00026273	0.000620707	0.000539869	0.000430323	0.000524508	0.000701533	0.00027168	0.000377406	0.000493726	0.000415079	0.000254959	0.000382125	0.00044356	0.000287699	0.000536409	0.000301239	0.000391317	0.000318488	0.000582874	0.000494738	0.000439201	0.000293624
Corynebacterium glutamicum	0.000382299	0.000196634	0.000156971	0.000167208	0.000374551	0.000350863	0.000114046	0.000248403	0.000411387	0.000196399	0.000195526	0.000619144	0.00169696	0.000610751	0.000208616	0.000238461	0.000203254	0.000223269	0.000185021	0.000163753	0.00016258	0.000176405	0.000155621	0.000256153	0.000156481	0.000175384	0.000122454	0.000353675	0.000234037	0.000152793	0.000174179	0.000143983	0.00014234	0.000146289	0.000220153	0.000195433	0.000106431	0.000112182	0.00183833	0.000350722	0.000123299	0.000154733	0.00113224	0.000185361	0.000328761	0.00023315	0.000267983	0.000122568	0.000136326
Thermomonas aquatica	0.000382299	2.06984e-05	3.13942e-05	2.0901e-05	3.12126e-05	1.03195e-05	2.07357e-05	3.10504e-05	0.00032911	0.000103368	2.05816e-05	2.06381e-05	0.00041662	2.10604e-05	2.08616e-05	8.29428e-05	3.04881e-05	3.04457e-05	3.08369e-05	3.07037e-05	3.04838e-05	2.07536e-05	3.11242e-05	4.09844e-05	2.08642e-05	4.12669e-05	3.06135e-05	3.0315e-05	3.05266e-05	5.0931e-05	4.09832e-05	3.08534e-05	3.05014e-05	2.08984e-05	3.14505e-05	2.05719e-05	3.19292e-05	2.03967e-05	2.06554e-05	2.06307e-05	2.05499e-05	2.06311e-05	4.15502e-05	3.08934e-05	2.05476e-05	2.11954e-05	6.18423e-05	3.06419e-05	5.24329e-05
Ornithinimicrobium ciconiae	0.000382299	3.10475e-05	2.09295e-05	3.13516e-05	5.2021e-05	3.09585e-05	3.11036e-05	4.14006e-05	0.000421672	0.000155052	3.08725e-05	0.000123829	0.000751948	4.21208e-05	3.12924e-05	5.18393e-05	7.11389e-05	5.07429e-05	3.08369e-05	3.07037e-05	3.04838e-05	2.07536e-05	3.11242e-05	4.09844e-05	3.12963e-05	4.12669e-05	3.06135e-05	3.0315e-05	4.07021e-05	4.07448e-05	3.07374e-05	3.08534e-05	3.05014e-05	2.08984e-05	3.14505e-05	4.11438e-05	2.12861e-05	2.03967e-05	6.19662e-05	3.0946e-05	4.10998e-05	3.09467e-05	4.15502e-05	4.11913e-05	4.10952e-05	2.11954e-05	4.12282e-05	3.06419e-05	2.09732e-05
Lolium perenne	0.000382299	0.000445015	0.000533702	0.000512076	0.000405764	0.000392141	0.000445818	0.000424356	0.000390818	0.000475492	0.000391051	0.000350848	0.000254037	0.000473859	0.000490247	0.000404346	0.000325207	0.000314606	0.000421438	0.000450321	0.000314999	0.00032168	0.000612109	0.000471321	0.000479876	0.000402352	0.000234703	0.00024252	0.000376495	0.000346331	0.000430323	0.00048337	0.000315182	0.000491113	0.000534658	0.000452582	0.000596011	0.000295752	0.000351142	0.000453875	0.000349349	0.000422938	0.000488215	0.000391317	0.000390404	0.00050869	0.000412282	0.000377917	0.000503356
Rosa chinensis	0.000382299	0.000817585	0.000544166	0.000522526	0.000457785	0.000443738	0.000414714	0.000486457	0.000380533	0.000434144	0.000432214	0.00033021	0.000193068	0.00054757	0.000490247	0.000404346	0.000213417	0.00021312	0.000534507	0.00035821	0.000264193	0.000383941	0.000539486	0.000379106	0.000490309	0.000433302	0.000377566	0.00016168	0.000244213	0.000285214	0.000338111	0.000401094	0.00021351	0.000689648	0.000576592	0.000462868	0.000968518	0.000285554	0.000330486	0.000402298	0.000349349	0.000381675	0.000405115	0.000360423	0.00038013	0.00166384	0.000371054	0.000326847	0.000702601
Barnesiella viscericola	0.000371966	0.00127295	0.00152785	0.00040757	0.000967591	0.000846198	0.000393978	0.00120062	0.000946191	0.000496165	0.00278881	0.000691377	0.000792594	0.000579161	0.00111609	0.00155518	0.000203254	0.000385646	0.00029809	0.000102346	0.000701127	0.00128672	0.000529112	0.00073772	0.00131444	0.00100072	0.00020409	4.042e-05	0.000915798	0.000600986	0.000922122	0.000586215	0.000965879	0.00100312	0.000922548	0.00113145	0.000979161	0.000999439	0.000485402	0.000856173	0.00107887	0.000990293	0.000831005	0.000689953	0.00154107	0.000794828	0.000783336	0.00163424	0.00162542
Piscinibacter gummiphilus	0.000371966	6.20951e-05	5.23237e-05	7.31537e-05	8.32336e-05	5.15975e-05	7.2575e-05	7.2451e-05	0.000689074	0.000134378	5.14541e-05	8.25525e-05	0.00034549	7.37114e-05	7.30155e-05	8.29428e-05	0.000162603	0.00014208	8.22318e-05	0.000122815	0.000101613	6.22607e-05	0.000103747	0.000112707	8.34568e-05	7.22171e-05	9.18405e-05	0.000171785	0.000122106	0.000183352	0.00012295	0.000133698	0.000122006	8.35937e-05	0.000115318	9.25735e-05	8.51444e-05	6.11901e-05	7.22939e-05	7.22074e-05	6.16497e-05	8.25244e-05	0.000114263	0.000102978	9.24642e-05	0.000105977	0.00017522	7.14979e-05	0.000104866
Paeniglutamicibacter sp. ZC-3	0.000371966	3.10475e-05	3.13942e-05	4.18021e-05	3.12126e-05	3.09585e-05	4.14714e-05	3.10504e-05	0.000277686	0.000124041	2.05816e-05	4.12763e-05	8.12917e-05	3.15906e-05	3.12924e-05	3.11036e-05	7.11389e-05	4.05943e-05	3.08369e-05	3.07037e-05	4.0645e-05	4.15071e-05	4.14989e-05	5.12306e-05	2.08642e-05	3.09502e-05	2.0409e-05	5.0525e-05	3.05266e-05	4.07448e-05	3.07374e-05	2.05689e-05	3.05014e-05	3.13476e-05	3.14505e-05	6.17157e-05	3.19292e-05	6.11901e-05	0.000103277	3.0946e-05	4.10998e-05	3.09467e-05	4.15502e-05	4.11913e-05	4.10952e-05	2.11954e-05	4.12282e-05	3.06419e-05	9.43792e-05
Pseudoclostridium thermosuccinogenes	0.000371966	0.00050711	0.000439519	0.000574779	0.000488998	0.000350863	0.000590968	0.000548558	0.000390818	0.000537512	0.000483668	0.000381805	0.000193068	0.000442268	0.000438093	0.00043545	0.000518298	0.000395794	0.000421438	0.000378679	0.000528385	0.000373564	0.000477238	0.000532798	0.000490309	0.000515836	8.1636e-05	0.000212205	0.000529127	0.000427821	0.00058401	0.000473086	0.000416853	0.000334375	0.000513691	0.000452582	0.000457651	0.000254959	0.000278848	0.00044356	0.000277424	0.000505462	0.00042589	0.000432508	0.000318488	0.000317931	0.000412282	0.000449415	0.000419463
uncultured Caproiciproducens sp.	0.000371966	0.000600253	0.000627884	0.000616581	0.000561827	0.000433419	0.00052876	0.00069346	0.000462811	0.00067189	0.000473378	0.000412763	0.000254037	0.000484389	0.000542401	0.000622071	0.000569111	0.000537874	0.000534507	0.000695951	0.000670643	0.000425448	0.000497987	0.000727474	0.000605062	0.000526153	0.000142863	0.000232415	0.000641058	0.000560241	0.000491798	0.000586215	0.00049819	0.000334375	0.000482241	0.000545155	0.000372507	0.000336546	0.000371797	0.00059829	0.000390448	0.000577671	0.00046744	0.000556082	0.000472595	0.000349724	0.000494738	0.000694551	0.000408977
Xylanibacter ruminicola	0.000371966	0.000869331	0.000408125	0.000292615	0.000676273	0.000949393	0.000362875	0.000755561	0.000699358	0.000434144	0.0013481	0.000433401	0.000497912	0.000400147	0.000688432	0.00111973	0.000274393	0.000243566	0.000390601	0.000235395	0.000579192	0.00199234	0.000331992	0.000706982	0.000949321	0.000680904	0.000122454	7.07349e-05	0.000824218	0.000794524	0.000440569	0.000493654	0.00085404	0.00170322	0.00102738	0.000843448	0.00108559	0.000601703	0.000506057	0.00115532	0.000770622	0.000856191	0.000737517	0.000586975	0.00180819	0.00108097	0.000587502	0.00148103	0.00136326
Ruminiclostridium herbifermentans	0.000371966	0.000465713	0.000502307	0.000501625	0.000530614	0.00040246	0.000497657	0.000548558	0.00032911	0.000516839	0.000411633	0.00033021	0.000172745	0.00051598	0.000406801	0.000393978	0.000284556	0.000233417	0.000267253	0.000327506	0.000335322	0.000352811	0.000425364	0.000399598	0.00044858	0.000402352	7.14315e-05	7.07349e-05	0.000315441	0.000346331	0.000409832	0.000411379	0.000264346	0.00027168	0.000503208	0.00043201	0.000457651	0.000193769	0.000185899	0.00028883	0.000236324	0.000391991	0.000301239	0.000278041	0.000246571	0.000349724	0.000298904	0.000316633	0.000346057
Coprococcus sp. ART55/1	0.000371966	0.000620951	0.000481378	0.000564328	0.000946783	0.000423099	0.000767221	0.000631359	0.000349679	0.000713237	0.000493959	0.000454039	0.000375974	0.000452798	0.000511109	0.000393978	0.000660576	0.000771292	0.000462554	0.000675482	0.000873868	0.000363187	0.000497987	0.00116806	0.00044858	0.000515836	0.000193885	0.000293045	0.000752989	0.000560241	0.000430323	0.000647922	0.000599862	0.000344824	0.000429823	0.000421724	0.000510867	0.000254959	0.00040278	0.000412614	0.000513748	0.000660195	0.000342789	0.000453104	0.000359583	0.00060407	0.000525659	0.000449415	0.000314597
Shewanella sp. ALD9	0.000371966	0	0	0	0	0	0	0	0.000534803	0	0	0	0.000812917	0	0	0	0	0	0	0	0	0	0	0	0	0	0	0	0	0	0	0	0	0	0	0	0	0	0	0	0	0	0	0	0	0	0	0	0
Luteitalea sp. TBR-22	0.000371966	5.17459e-05	5.23237e-05	5.22526e-05	6.24252e-05	4.1278e-05	5.18393e-05	4.14006e-05	0.000102847	8.26942e-05	5.14541e-05	6.19144e-05	0.000111776	4.21208e-05	7.30155e-05	8.29428e-05	9.14643e-05	0.000121783	6.16738e-05	8.18766e-05	6.09676e-05	5.18839e-05	6.22484e-05	8.19689e-05	6.25926e-05	8.25338e-05	4.0818e-05	6.06299e-05	6.10532e-05	8.14896e-05	7.17206e-05	6.17068e-05	7.117e-05	6.26953e-05	8.3868e-05	6.17157e-05	4.25722e-05	5.09918e-05	5.16385e-05	7.22074e-05	9.24746e-05	6.18933e-05	7.27129e-05	7.20847e-05	0.000102738	5.29886e-05	7.21493e-05	6.12839e-05	0.000157299
Aquihabitans sp. G128	0.000371966	5.17459e-05	5.23237e-05	5.22526e-05	5.2021e-05	4.1278e-05	6.22071e-05	5.17507e-05	0.000236548	0.000134378	4.11633e-05	9.28716e-05	0.000396297	5.2651e-05	5.2154e-05	7.2575e-05	9.14643e-05	9.13372e-05	7.19528e-05	9.21112e-05	9.14513e-05	5.18839e-05	7.26231e-05	7.17228e-05	3.12963e-05	6.19003e-05	5.10225e-05	4.042e-05	6.10532e-05	9.16758e-05	8.19664e-05	7.19913e-05	9.15043e-05	5.22461e-05	4.1934e-05	5.14297e-05	5.32153e-05	5.09918e-05	6.19662e-05	5.15767e-05	5.13748e-05	6.18933e-05	7.27129e-05	7.20847e-05	9.24642e-05	4.23908e-05	0.00010307	6.12839e-05	5.24329e-05
Bacteroides salyersiae	0.000361634	0.00125225	0.00118252	0.00120181	0.00103002	0.00145505	0.00165886	0.00194583	0.00135758	0.00132311	0.0023566	0.000939035	0.00140228	0.00131627	0.00171065	0.00258159	0.000670739	0.000791589	0.000483112	0.000143284	0.00126	0.00183669	0.000757356	0.000799197	0.00106407	0.00146497	0.000530634	8.08399e-05	0.00139405	0.00106955	0.00103483	0.000946171	0.00174875	0.00151514	0.000995932	0.00156346	0.00196896	0.00174392	0.00100179	0.00151635	0.00142822	0.000845875	0.00104914	0.00120484	0.00309241	0.000953794	0.000659651	0.00240029	0.00201342
Rhodococcus coprophilus	0.000361634	0.00012419	2.09295e-05	2.0901e-05	7.28294e-05	0.000216709	2.07357e-05	0.000113852	0.000185124	7.23574e-05	5.14541e-05	0.00011351	0.000294683	2.10604e-05	3.12924e-05	5.18393e-05	8.13016e-05	7.104e-05	0.000657854	0.000143284	6.09676e-05	2.07536e-05	6.22484e-05	3.07383e-05	2.08642e-05	5.15836e-05	0.000489816	0.00018189	9.15798e-05	0.000193538	0.000932367	6.17068e-05	0.000223677	3.13476e-05	3.14505e-05	1.02859e-05	1.06431e-05	2.03967e-05	3.09831e-05	2.06307e-05	2.05499e-05	2.06311e-05	3.11627e-05	4.11913e-05	2.05476e-05	1.05977e-05	3.09211e-05	3.06419e-05	3.14597e-05
Duncaniella dubosii	0.000361634	0.000496761	0.000429054	0.000271714	0.000301722	0.000577892	0.000134782	0.00068311	0.000431957	0.000144715	0.00185235	0.000247658	0.000325167	0.00054757	0.000688432	0.000653175	0.000101627	0.000111634	0.000113069	5.11729e-05	0.000284515	0.000477332	0.000228244	0.000307383	0.00044858	0.000330135	3.06135e-05	2.021e-05	0.000396846	0.000325959	0.000922122	0.00029825	0.000986213	0.000470215	0.000314505	0.000555441	0.000340578	0.000448728	0.000320159	0.000474506	0.000626772	0.000515778	0.000363565	0.000494295	0.000688344	0.000667656	0.000412282	0.00115418	0.00137374
Eubacterium maltosivorans	0.000361634	0.000548507	0.000575561	0.00060613	0.000645061	0.00040246	0.000518393	0.000631359	0.000442241	0.00060987	0.000401342	0.000505634	0.000335328	0.00051598	0.00052154	0.000539128	0.000619925	0.000598766	0.000493391	0.000593605	0.000731611	0.000404694	0.00057061	0.000635259	0.000636358	0.000804704	0.000244908	0.000636614	0.000620707	0.000580614	0.000532781	0.00057593	0.00049819	0.000501562	0.000471757	0.000442296	0.00038315	0.000356943	0.000423436	0.000577659	0.000657597	0.000536409	0.000540153	0.000556082	0.000452047	0.000328529	0.000474124	0.000653695	0.00039849
Paracoccus alcaliphilus	0.000361634	3.10475e-05	4.1859e-05	4.18021e-05	4.16168e-05	5.15975e-05	4.14714e-05	5.17507e-05	0.000133701	7.23574e-05	5.14541e-05	8.25525e-05	0.000355651	3.15906e-05	5.2154e-05	5.18393e-05	4.06508e-05	4.05943e-05	4.11159e-05	6.14075e-05	5.08063e-05	4.15071e-05	4.14989e-05	3.07383e-05	4.17284e-05	4.12669e-05	1.02045e-05	2.021e-05	4.07021e-05	4.07448e-05	5.1229e-05	5.14223e-05	5.08357e-05	4.17968e-05	5.24175e-05	6.17157e-05	4.25722e-05	3.05951e-05	4.13108e-05	5.15767e-05	4.10998e-05	4.12622e-05	3.11627e-05	4.11913e-05	3.08214e-05	2.11954e-05	0.000133992	5.10699e-05	4.19463e-05
Phocaeicola coprophilus	0.000361634	0.00221472	0.00197784	0.00235137	0.00169589	0.00250764	0.00311036	0.0037364	0.00256089	0.00246015	0.00440447	0.00166137	0.00280456	0.00225346	0.00280588	0.00468627	0.0014431	0.00135991	0.00101762	0.000173988	0.00259112	0.00329982	0.00149396	0.00148569	0.00192994	0.0028371	0.000734724	0.000131365	0.00251336	0.00216966	0.00161884	0.0015221	0.00310098	0.0026332	0.00158301	0.0024172	0.00371443	0.00314109	0.00173505	0.00259947	0.00278451	0.00120692	0.00148542	0.00211105	0.00625674	0.00178042	0.000742107	0.00444308	0.0038276
Paeniclostridium sordellii	0.000361634	0.000331174	0.000439519	0.000470273	0.000374551	0.000309585	0.000508025	0.000476107	0.000298256	0.000341113	0.00038076	0.000588187	0.000121938	0.000463329	0.00039637	0.000331771	0.000132115	9.13372e-05	0.000205579	0.000184222	0.000172741	0.000176405	0.000352741	0.000286891	0.00044858	0.000340452	4.0818e-05	9.09449e-05	0.00018316	0.000162979	0.00051229	0.000339387	0.00014234	0.000282129	0.000366922	0.00032915	0.000500224	0.000275356	0.000330486	0.000195991	0.000164399	0.000268204	0.000311627	0.000164765	0.000164381	0.000392115	0.000319518	0.000173638	0.000304111
Vallitalea guaymasensis	0.000361634	0.000331174	0.000366266	0.00040757	0.000301722	0.000288946	0.000445818	0.000362255	0.000236548	0.00032044	0.000339597	0.000268296	0.000142261	0.000358027	0.000333785	0.000331771	0.000203254	0.000172526	0.000236416	0.000296803	0.000274354	0.000176405	0.000311242	0.000307383	0.000344259	0.000288868	2.0409e-05	4.042e-05	0.000244213	0.000234283	0.000338111	0.000339387	0.000233844	0.000177637	0.000314505	0.000277721	0.000372507	0.00018357	0.000227209	0.000237253	0.000174674	0.00027852	0.000238914	0.000175063	0.000184928	0.000307334	0.000247369	0.000224708	0.000241191
Clostridium kluyveri	0.000361634	0.000331174	0.000481378	0.000438922	0.000301722	0.000175431	0.000539128	0.000382955	0.00030854	0.000392797	0.000329306	0.00066042	0.000203229	0.000431738	0.000448524	0.000331771	0.000203254	0.00021312	0.000215858	0.000266099	0.000254031	0.000228289	0.000321617	0.000286891	0.000385988	0.000350769	4.0818e-05	6.06299e-05	0.000234037	0.000254655	0.000307374	0.000359956	0.000254179	0.000250781	0.000324988	0.00032915	0.000351221	0.000295752	0.000444091	0.000206307	0.000174674	0.000268204	0.000311627	0.000247148	0.000205476	0.00027554	0.000247369	0.000224708	0.000272651
Christensenella minuta	0.000361634	0.000496761	0.000460449	0.000574779	0.000541019	0.000835879	0.000466553	0.000496807	0.000442241	0.000589196	0.000360179	0.000474677	0.000284521	0.000484389	0.000448524	0.000487289	0.000508135	0.000365349	0.000493391	0.00265076	0.000497902	0.000394318	0.000466863	0.000502059	0.000552901	0.000474569	0.000142863	0.000191995	0.000529127	0.000488938	0.000471307	0.00048337	0.00042702	0.000470215	0.000608043	0.000452582	0.000404436	0.000316149	0.000392453	0.000495136	0.000349349	0.00055704	0.000571316	0.000607571	0.00051369	0.00037092	0.000556581	0.000500485	0.000304111
Acinetobacter variabilis	0.000361634	3.10475e-05	5.23237e-05	4.18021e-05	3.12126e-05	1.03195e-05	3.11036e-05	5.17507e-05	0.000143986	3.10103e-05	3.08725e-05	5.15953e-05	6.09688e-05	3.15906e-05	2.08616e-05	3.11036e-05	5.08135e-05	3.04457e-05	3.08369e-05	5.11729e-05	2.03225e-05	2.07536e-05	3.11242e-05	2.04922e-05	3.12963e-05	6.19003e-05	0	1.0105e-05	4.07021e-05	2.03724e-05	2.04916e-05	2.05689e-05	2.03343e-05	2.08984e-05	5.24175e-05	7.20016e-05	3.19292e-05	3.05951e-05	2.06554e-05	3.0946e-05	3.08249e-05	2.06311e-05	3.11627e-05	3.08934e-05	4.10952e-05	3.17931e-05	2.06141e-05	3.06419e-05	2.09732e-05
Qipengyuania sediminis	0.000351301	1.03492e-05	2.09295e-05	2.0901e-05	1.04042e-05	2.0639e-05	2.07357e-05	2.07003e-05	0.000164555	6.20206e-05	1.02908e-05	1.03191e-05	0.000294683	2.10604e-05	2.08616e-05	3.11036e-05	2.03254e-05	3.04457e-05	2.05579e-05	1.02346e-05	2.03225e-05	3.11303e-05	2.07495e-05	2.04922e-05	2.08642e-05	3.09502e-05	1.02045e-05	1.0105e-05	2.03511e-05	2.03724e-05	2.04916e-05	3.08534e-05	2.03343e-05	1.04492e-05	2.0967e-05	3.08578e-05	2.12861e-05	1.01984e-05	2.06554e-05	2.06307e-05	1.0275e-05	2.06311e-05	3.11627e-05	2.05956e-05	2.05476e-05	2.11954e-05	7.21493e-05	2.0428e-05	2.09732e-05
Acetivibrio clariflavus	0.000351301	0.000496761	0.000460449	0.000470273	0.000436977	0.000288946	0.000456185	0.000517507	0.000349679	0.000496165	0.000421924	0.000268296	0.000162583	0.000421208	0.00039637	0.000414714	0.000386183	0.00028416	0.000318648	0.000481025	0.000416612	0.000311303	0.000435739	0.000563536	0.00044858	0.000392035	4.0818e-05	8.08399e-05	0.000366319	0.000356517	0.000522536	0.000421663	0.000305014	0.000313476	0.000440307	0.000473154	0.000351221	0.000214166	0.000237537	0.000505452	0.000287699	0.000422938	0.000363565	0.00032953	0.00029794	0.000360322	0.000267983	0.000398345	0.000314597
Anaerotignum propionicum	0.000351301	0.000476062	0.000387195	0.000470273	0.000426572	0.00041278	0.000404346	0.000486457	0.000298256	0.000506502	0.000308725	0.000381805	0.000294683	0.000347496	0.000458955	0.000383611	0.000396345	0.00042624	0.000339206	0.000481025	0.000447095	0.00032168	0.000352741	0.000502059	0.000511173	0.000433302	6.1227e-05	0.000131365	0.000396846	0.000427821	0.000338111	0.000370241	0.000406686	0.000250781	0.000283054	0.000360008	0.000255433	0.000367141	0.000392453	0.000526082	0.000339074	0.000546724	0.000301239	0.000453104	0.000359583	0.000243747	0.000329826	0.000612839	0.000241191
Serinicoccus marinus	0.000351301	1.03492e-05	1.04647e-05	2.0901e-05	2.08084e-05	1.03195e-05	3.11036e-05	4.14006e-05	0.000123416	6.20206e-05	2.05816e-05	0.000134148	0.000772271	2.10604e-05	2.08616e-05	4.14714e-05	6.09762e-05	5.07429e-05	3.08369e-05	4.09383e-05	3.04838e-05	1.03768e-05	3.11242e-05	4.09844e-05	3.12963e-05	2.06334e-05	3.06135e-05	4.042e-05	3.05266e-05	4.07448e-05	3.07374e-05	3.08534e-05	4.06686e-05	2.08984e-05	2.0967e-05	2.05719e-05	1.06431e-05	1.01984e-05	5.16385e-05	2.06307e-05	2.05499e-05	6.18933e-05	4.15502e-05	4.11913e-05	3.08214e-05	2.11954e-05	4.12282e-05	2.0428e-05	2.09732e-05
Clostridium sporogenes	0.000351301	0.00025873	0.000784855	0.000449372	0.00052021	0.000443738	0.000445818	0.000414006	0.000267402	0.000620206	0.000349888	0.00146531	0.000121938	0.000431738	0.000448524	0.000373243	0.000243905	0.000182674	0.000390601	0.000266099	0.000254031	0.000176405	0.00059136	0.000584028	0.000657222	0.000505519	4.0818e-05	6.06299e-05	0.000366319	0.000285214	0.000307374	0.000524508	0.000111839	0.000470215	0.000408856	0.000555441	0.000734371	0.000469124	0.000929493	0.000165045	0.000154124	0.000247573	0.00050899	0.000257445	0.000236297	0.000540483	0.000443203	0.000214494	0.000450923
Bacteroides ovatus	0.000351301	0.00133504	0.000648814	0.00102415	0.000697082	0.00867869	0.0014204	0.00145937	0.00121359	0.00106469	0.00180089	0.00116605	0.000985662	0.0011162	0.000813602	0.00194916	0.00048781	0.000690103	0.000966223	0.000286568	0.000843385	0.00106881	0.000549861	0.000778704	0.00100148	0.000784071	0.00050002	0.000454725	0.00104808	0.000855641	0.000624994	0.000627353	0.00110822	0.000992675	0.000503208	0.00081259	0.00137295	0.00130539	0.0010431	0.000794281	0.00111997	0.00476579	0.000488215	0.000823825	0.0019212	0.000657058	0.000298904	0.00121546	0.00141569
Salvia hispanica	0.000351301	0.000393269	0.000565096	0.000522526	0.000374551	0.000319904	0.000456185	0.000414006	0.000339394	0.000423808	0.000339597	0.000361167	0.000182906	0.0005581	0.000448524	0.000373243	0.000182929	0.000162377	0.000328927	0.000317272	0.000193064	0.000300927	0.000446114	0.000297137	0.000438148	0.000340452	0.000193885	9.09449e-05	0.00018316	0.000193538	0.000245899	0.000370241	0.000162674	0.000480664	0.00045079	0.000411438	0.000649226	0.000336546	0.000320159	0.000350722	0.000277424	0.00037136	0.000436278	0.000288339	0.000277393	0.000519288	0.000309211	0.00025535	0.000440436
Clostridium cadaveris	0.000351301	0.000320825	0.000460449	0.000532977	0.000364147	0.000278626	0.000518393	0.000403656	0.000318825	0.000454818	0.00038076	0.00112478	0.000233714	0.000452798	0.000479816	0.000352507	0.000315044	0.000263863	0.000267253	0.000204692	0.000345483	0.000238666	0.000342366	0.000348368	0.000438148	0.000381719	0.000132658	0.000191995	0.000305266	0.000285214	0.00038934	0.000339387	0.000244012	0.000229883	0.000377406	0.000298293	0.000372507	0.000520116	0.000795233	0.000195991	0.000482923	0.000361044	0.000332402	0.000267743	0.000205476	0.00023315	0.000237062	0.000275778	0.000251678
Rhodopseudomonas palustris	0.000351301	0.000206984	0.000209295	0.000177659	0.00019768	0.000154792	0.000196989	0.000175952	0.000236548	0.000237746	0.000144071	0.000175424	0.000254037	0.000179013	0.000208616	0.000228093	0.000325207	0.000202972	0.0001953	0.00024563	0.000223548	0.000207536	0.000217869	0.000256153	0.000187778	0.000216651	0.000102045	0.00022231	0.000274739	0.000305586	0.000204916	0.000257112	0.000244012	0.000574707	0.000251604	0.000185147	0.000149003	0.00018357	0.000185899	0.000195991	0.000205499	0.000247573	0.000301239	0.000216254	0.000246571	0.000158966	0.000267983	0.000214494	0.00033557
Paraclostridium bifermentans	0.000351301	0.000289777	0.000376731	0.000365768	0.000343339	0.000247668	0.000404346	0.000372605	0.000226263	0.000268756	0.000329306	0.00044372	0.000121938	0.000379087	0.000354647	0.000331771	0.00011179	0.000101486	0.0001953	0.000194457	0.00016258	0.000155652	0.000331992	0.000235661	0.000302531	0.000309502	5.10225e-05	7.07349e-05	0.000172984	0.000152793	0.000368849	0.000287965	0.000122006	0.00026123	0.000387889	0.000288007	0.000447008	0.000254959	0.000289176	0.000206307	0.000154124	0.000216627	0.000322014	0.000154467	0.000143833	0.000339127	0.000237062	0.000173638	0.000304111
Caproicibacterium sp. BJN0003	0.000351301	0.000527808	0.000575561	0.00059568	0.00052021	0.00041278	0.000549496	0.000517507	0.000462811	0.000620206	0.000442505	0.000464358	0.000294683	0.000463329	0.000417232	0.000549496	0.000569111	0.000588617	0.00059618	0.000706186	0.000619837	0.000425448	0.000518737	0.000604521	0.000563333	0.000505519	0.000214294	0.000293045	0.000559654	0.000499124	0.000461061	0.000503939	0.00049819	0.000334375	0.000398373	0.000442296	0.000361864	0.000295752	0.000340814	0.000526082	0.000452098	0.000536409	0.000477828	0.000525188	0.000441773	0.000339127	0.000443203	0.000592411	0.000314597
Aminipila butyrica	0.000351301	0.000403618	0.000429054	0.000386669	0.000343339	0.000288946	0.000425082	0.000341555	0.000339394	0.000372124	0.000277852	0.000350848	0.000162583	0.000358027	0.000333785	0.000362875	0.000365857	0.000345052	0.000493391	0.000685717	0.000386128	0.000311303	0.000363116	0.000379106	0.00039642	0.000340452	0.000102045	0.000191995	0.00038667	0.00037689	0.000440569	0.000370241	0.000376184	0.000376172	0.000387889	0.00038058	0.000266076	0.000336546	0.000278848	0.000330091	0.000267149	0.000340413	0.000488215	0.000381019	0.000318488	0.000317931	0.000649344	0.000265564	0.000188758
Brevundimonas subvibrioides	0.000340969	4.13967e-05	4.1859e-05	5.22526e-05	6.24252e-05	3.09585e-05	3.11036e-05	6.21009e-05	0.000277686	8.26942e-05	4.11633e-05	3.09572e-05	0.00069098	5.2651e-05	4.17232e-05	4.14714e-05	6.09762e-05	5.07429e-05	6.16738e-05	5.11729e-05	6.09676e-05	5.18839e-05	5.18737e-05	7.17228e-05	7.30247e-05	5.15836e-05	3.06135e-05	3.0315e-05	5.08776e-05	7.13034e-05	6.14748e-05	5.14223e-05	4.06686e-05	3.13476e-05	8.3868e-05	6.17157e-05	4.25722e-05	5.09918e-05	4.13108e-05	4.12614e-05	6.16497e-05	3.09467e-05	6.23254e-05	5.14891e-05	5.1369e-05	2.11954e-05	7.21493e-05	4.08559e-05	5.24329e-05
Priestia megaterium	0.000340969	0.000393269	0.000491843	0.000491175	0.000374551	0.000350863	0.000445818	0.000403656	0.000349679	0.000454818	0.00038076	0.00033021	0.000193068	0.000431738	0.000417232	0.000352507	0.000243905	0.000243566	0.000287811	0.000286568	0.000284515	0.000249043	0.000363116	0.000348368	0.000385988	0.000299185	5.10225e-05	7.07349e-05	0.000284915	0.000254655	0.000358603	0.000349672	0.000244012	0.000323926	0.000314505	0.000339436	0.000447008	0.000326347	0.000247865	0.000402298	0.000318524	0.000309467	0.000363565	0.000278041	0.000256845	0.000307334	0.000319518	0.000275778	0.000304111
Phascolarctobacterium succinatutens	0.000340969	0.000569205	0.000376731	0.000564328	0.000582635	0.000619169	0.000570232	0.000476107	0.000514234	0.000578859	0.00038076	0.000484996	0.000386136	0.00054757	0.000719725	0.000549496	0.00048781	0.000608915	0.000267253	0.00035821	0.000629998	0.000664114	0.000497987	0.000717228	0.000771975	0.00059837	0.000122454	0.00010105	0.000691936	0.000641731	0.000420078	0.000596499	0.000589695	0.000250781	0.000356439	0.000360008	0.000329935	0.000662893	0.000371797	0.00059829	0.000318524	0.000381675	0.000571316	0.000576678	0.000534237	0.000296736	0.000443203	0.000817119	0.000304111
Clostridium argentinense	0.000340969	0.000310475	0.000355801	0.00039712	0.000426572	0.000268307	0.000352507	0.000403656	0.000267402	0.000361787	0.000349888	0.000577868	0.000132099	0.000410678	0.000365078	0.0002903	0.000193091	0.000131931	0.000205579	0.000194457	0.000223548	0.000197159	0.000331992	0.000307383	0.00039642	0.000319818	2.0409e-05	2.021e-05	0.000254388	0.000183352	0.000307374	0.000287965	0.000152507	0.00026123	0.000293538	0.000267435	0.000404436	0.000305951	0.000392453	0.000268199	0.000164399	0.000268204	0.000301239	0.000164765	0.000164381	0.000243747	0.000216448	0.000234922	0.000262164
Botrimarina mediterranea	0.000340969	0.00012419	5.23237e-05	7.31537e-05	7.28294e-05	4.1278e-05	5.18393e-05	8.28012e-05	0.000123416	0.000113704	5.14541e-05	7.22335e-05	7.11303e-05	6.31812e-05	7.30155e-05	0.000114046	9.14643e-05	4.05943e-05	9.25107e-05	9.21112e-05	0.00016258	5.18839e-05	0.000165996	0.000153692	6.25926e-05	0.000144434	2.0409e-05	0.00022231	0.000111931	0.000142607	0.00019467	0.000154267	4.06686e-05	0.000114941	0.000188703	0.000102859	8.51444e-05	0.000101984	8.26216e-05	8.25227e-05	4.10998e-05	0.000103156	0.000135038	7.20847e-05	0.000143833	0.000127173	0.000340133	0.000122568	0.000136326
Alistipes finegoldii	0.000340969	0.00261834	0.00348476	0.000710635	0.00160225	0.00125898	0.00226019	0.00256684	0.00238605	0.00342147	0.00505279	0.00228051	0.00365813	0.00228505	0.00285804	0.00272674	0.000762203	0.00411017	0.000452275	0.000235395	0.0016258	0.00621569	0.000674358	0.00192627	0.00452753	0.00705664	0.00100004	8.08399e-05	0.00200458	0.00152793	0.00200818	0.00269453	0.0028163	0.00207939	0.00272571	0.00697387	0.0045978	0.00173372	0.00254061	0.00319776	0.00227077	0.00322877	0.00309549	0.00252296	0.00382185	0.00251166	0.00308181	0.00458608	0.00664849
Blautia liquoris	0.000340969	0.000424316	0.000408125	0.000428471	0.000447381	0.000340543	0.000549496	0.000414006	0.000277686	0.000506502	0.000349888	0.000412763	0.000315005	0.000410678	0.000479816	0.000331771	0.000497973	0.000679955	0.00040088	0.000665247	0.000579192	0.000373564	0.000414989	0.000512306	0.000385988	0.000371402	0.000142863	0.00044462	0.000559654	0.000488938	0.00038934	0.00039081	0.000762536	0.000229883	0.000283054	0.000452582	0.000372507	0.000285554	0.000392453	0.000371352	0.000277424	0.000453884	0.000332402	0.000339828	0.000339035	0.000307334	0.000474124	0.000347275	0.000199245
Paracoccus liaowanqingii	0.000340969	3.10475e-05	3.13942e-05	3.13516e-05	3.12126e-05	5.15975e-05	5.18393e-05	4.14006e-05	0.000164555	7.23574e-05	3.08725e-05	5.15953e-05	0.000508073	3.15906e-05	3.12924e-05	5.18393e-05	4.06508e-05	4.05943e-05	0.000113069	5.11729e-05	3.04838e-05	3.11303e-05	3.11242e-05	4.09844e-05	4.17284e-05	3.09502e-05	2.0409e-05	2.021e-05	4.07021e-05	4.07448e-05	3.07374e-05	3.08534e-05	4.06686e-05	4.17968e-05	4.1934e-05	4.11438e-05	2.12861e-05	1.01984e-05	3.09831e-05	3.0946e-05	2.05499e-05	4.12622e-05	4.15502e-05	4.11913e-05	5.1369e-05	2.11954e-05	8.24564e-05	3.06419e-05	2.09732e-05
Clostridium saccharoperbutylacetonicum	0.000340969	0.000320825	0.000439519	0.00040757	0.000374551	0.000288946	0.000414714	0.000414006	0.000277686	0.000330777	0.000370469	0.00133116	0.000152422	0.000431738	0.000458955	0.000300668	0.000142278	0.000131931	0.000215858	0.000266099	0.000203225	0.000166028	0.000363116	0.000307383	0.000427716	0.000278552	0.000112249	5.0525e-05	0.000223862	0.000193538	0.000368849	0.000318819	0.00014234	0.000208984	0.000387889	0.00032915	0.000436365	0.000581306	0.000908837	0.00015473	0.000164399	0.000257889	0.000353177	0.000175063	0.000164381	0.000307334	0.000267983	0.000194066	0.000293624
Aminipila terrae	0.000340969	0.000424316	0.000429054	0.000428471	0.000353743	0.000350863	0.000466553	0.000372605	0.000277686	0.000330777	0.000319015	0.000237339	0.000142261	0.000358027	0.000333785	0.000414714	0.000294718	0.000324754	0.000431717	0.000818766	0.000345483	0.000228289	0.00037349	0.000338122	0.000333827	0.000392035	3.06135e-05	8.08399e-05	0.000335792	0.000305586	0.000409832	0.00039081	0.000244012	0.000365722	0.000471757	0.000318864	0.000287362	0.000336546	0.000227209	0.000361037	0.000226049	0.000309467	0.00042589	0.000257445	0.000246571	0.000317931	0.000587502	0.000275778	0.000220218
Longicatena caecimuris	0.000340969	0.000289777	0.000387195	0.000355318	0.000312126	0.000392141	0.000425082	0.000362255	0.000236548	0.000454818	0.000288143	0.000340529	0.000182906	0.000358027	0.000365078	0.0002903	0.000274393	0.000395794	0.000370043	0.000706186	0.000335322	0.000249043	0.000248994	0.000276645	0.000365123	0.000288868	0.000112249	0.000414305	0.000284915	0.000264841	0.000276637	0.000308534	0.000335516	0.00027168	0.000220153	0.000236577	0.000319292	0.000214166	0.000237537	0.000567344	0.000215774	0.000319782	0.000259689	0.000205956	0.000236297	0.000286138	0.000226755	0.000265564	0.000178272
Candidatus Protofrankia datiscae	0.000340969	0.000175936	0.000209295	0.000188109	0.000239297	9.28754e-05	0.000248828	0.000165602	0.000257117	0.000744248	0.000195526	9.28716e-05	0.000213391	0.000273785	0.000177323	0.00014515	0.000396345	0.000324754	6.16738e-05	0.000255864	0.000213386	0.000166028	0.000363116	0.000317629	0.000292099	0.000237285	4.0818e-05	5.0525e-05	0.000234037	0.000356517	0.000327865	0.000257112	0.000325349	0.00013584	0.000188703	8.22876e-05	0.000170289	5.09918e-05	0.00013426	0.000123784	0.000123299	0.000237258	0.000238914	0.000257445	0.000277393	0.000127173	0.000298904	0.000275778	0.000125839
Micrococcus terreus	0.000340969	3.10475e-05	2.09295e-05	2.0901e-05	3.12126e-05	2.0639e-05	4.14714e-05	3.10504e-05	0.00017484	4.13471e-05	4.11633e-05	9.28716e-05	0.000213391	3.15906e-05	3.12924e-05	4.14714e-05	4.06508e-05	3.04457e-05	3.08369e-05	3.07037e-05	4.0645e-05	2.07536e-05	4.14989e-05	4.09844e-05	3.12963e-05	2.06334e-05	2.0409e-05	2.021e-05	4.07021e-05	4.07448e-05	4.09832e-05	4.11379e-05	3.05014e-05	2.08984e-05	2.0967e-05	4.11438e-05	1.06431e-05	2.03967e-05	0.000340814	2.06307e-05	2.05499e-05	3.09467e-05	4.15502e-05	3.08934e-05	2.05476e-05	2.11954e-05	4.12282e-05	3.06419e-05	1.04866e-05
Luteimonas fraxinea	0.000340969	5.17459e-05	3.13942e-05	3.13516e-05	4.16168e-05	3.09585e-05	4.14714e-05	8.28012e-05	0.00112103	0.000124041	0.000319015	4.12763e-05	0.00248956	4.21208e-05	8.34463e-05	0.000176253	5.08135e-05	3.04457e-05	0.000113069	4.09383e-05	4.0645e-05	3.11303e-05	4.14989e-05	5.12306e-05	5.21605e-05	5.15836e-05	1.02045e-05	4.042e-05	4.07021e-05	4.07448e-05	3.07374e-05	4.11379e-05	4.06686e-05	3.13476e-05	3.14505e-05	4.11438e-05	4.25722e-05	3.05951e-05	3.09831e-05	3.0946e-05	2.05499e-05	3.09467e-05	4.15502e-05	3.08934e-05	3.08214e-05	1.05977e-05	0.00010307	3.06419e-05	2.09732e-05
Peptacetobacter hiranonis	0.000340969	0.000341523	0.000355801	0.000459823	0.000416168	0.000299265	0.000487289	0.000465757	0.000267402	0.000330777	0.000391051	0.000309572	0.000152422	0.000368557	0.000354647	0.000352507	0.000182929	0.000202972	0.000236416	0.000327506	0.000264193	0.000217912	0.000363116	0.00036886	0.00039642	0.000340452	4.0818e-05	9.09449e-05	0.000264564	0.000203724	0.000368849	0.000339387	0.00021351	0.000250781	0.000366922	0.000318864	0.000468294	0.000193769	0.000227209	0.000237253	0.000174674	0.00027852	0.000301239	0.000195658	0.000164381	0.000307334	0.000267983	0.000245136	0.000241191
Tessaracoccus sp. MC1865	0.000340969	3.10475e-05	8.37179e-05	3.13516e-05	4.16168e-05	9.28754e-05	3.11036e-05	4.14006e-05	0.000133701	7.23574e-05	2.05816e-05	6.19144e-05	0.000436943	4.21208e-05	3.12924e-05	4.14714e-05	4.06508e-05	5.07429e-05	4.11159e-05	5.11729e-05	4.0645e-05	2.07536e-05	4.14989e-05	4.09844e-05	3.12963e-05	3.09502e-05	4.0818e-05	4.042e-05	4.07021e-05	4.07448e-05	3.07374e-05	5.14223e-05	6.10029e-05	2.08984e-05	6.2901e-05	0.000102859	3.19292e-05	3.05951e-05	4.13108e-05	3.0946e-05	3.08249e-05	4.12622e-05	5.19378e-05	5.14891e-05	7.19166e-05	3.17931e-05	6.18423e-05	4.08559e-05	3.14597e-05
Massilia sp. REN29	0.000340969	3.10475e-05	5.23237e-05	3.13516e-05	3.12126e-05	2.0639e-05	3.11036e-05	3.10504e-05	0.000236548	6.20206e-05	3.08725e-05	3.09572e-05	0.000233714	3.15906e-05	3.12924e-05	3.11036e-05	6.09762e-05	6.08915e-05	2.05579e-05	4.09383e-05	5.08063e-05	4.15071e-05	3.11242e-05	4.09844e-05	4.17284e-05	6.19003e-05	1.02045e-05	2.021e-05	3.05266e-05	5.0931e-05	3.07374e-05	5.14223e-05	4.06686e-05	2.08984e-05	4.1934e-05	4.11438e-05	3.19292e-05	2.03967e-05	3.09831e-05	3.0946e-05	2.05499e-05	3.09467e-05	4.15502e-05	3.08934e-05	3.08214e-05	2.11954e-05	6.18423e-05	3.06419e-05	2.09732e-05
Chakrabartyella piscis	0.000340969	0.000455364	0.000387195	0.000449372	0.000426572	0.000330224	0.00043545	0.000507157	0.000287971	0.000516839	0.000483668	0.000319891	0.000233714	0.000368557	0.000427662	0.000476921	0.000406508	0.000365349	0.000328927	0.000532198	0.000518224	0.000332057	0.000363116	0.000450829	0.000521605	0.000453936	5.10225e-05	6.06299e-05	0.000468074	0.000387076	0.00031762	0.000421663	0.000467689	0.000240332	0.00024112	0.000339436	0.000329935	0.000295752	0.000320159	0.000371352	0.000267149	0.000453884	0.000322014	0.000391317	0.000339035	0.000211954	0.000340133	0.000541341	0.000356544
Phenylobacterium sp. LH3H17	0.000340969	4.13967e-05	4.1859e-05	4.18021e-05	5.2021e-05	3.09585e-05	4.14714e-05	3.10504e-05	0.00015427	6.20206e-05	3.08725e-05	3.09572e-05	0.000162583	4.21208e-05	3.12924e-05	3.11036e-05	6.09762e-05	7.104e-05	4.11159e-05	4.09383e-05	5.08063e-05	4.15071e-05	5.18737e-05	5.12306e-05	3.12963e-05	5.15836e-05	3.06135e-05	2.021e-05	5.08776e-05	6.11172e-05	4.09832e-05	4.11379e-05	6.10029e-05	3.13476e-05	4.1934e-05	3.08578e-05	5.32153e-05	3.05951e-05	4.13108e-05	4.12614e-05	3.08249e-05	5.15778e-05	5.19378e-05	5.14891e-05	4.10952e-05	3.17931e-05	5.15352e-05	4.08559e-05	2.09732e-05
Agrococcus sp. SL85	0.000340969	2.06984e-05	2.09295e-05	2.0901e-05	2.08084e-05	2.0639e-05	2.07357e-05	3.10504e-05	0.000123416	6.20206e-05	1.02908e-05	4.12763e-05	0.000162583	3.15906e-05	3.12924e-05	4.14714e-05	3.04881e-05	3.04457e-05	5.13949e-05	4.09383e-05	3.04838e-05	2.07536e-05	3.11242e-05	4.09844e-05	2.08642e-05	3.09502e-05	4.0818e-05	9.09449e-05	3.05266e-05	8.14896e-05	5.1229e-05	5.14223e-05	4.06686e-05	3.13476e-05	3.14505e-05	2.05719e-05	2.12861e-05	3.05951e-05	4.13108e-05	2.06307e-05	2.05499e-05	3.09467e-05	7.27129e-05	4.11913e-05	5.1369e-05	4.23908e-05	5.15352e-05	3.06419e-05	2.09732e-05
Alicycliphilus denitrificans	0.000330637	0.000134539	0.000115112	0.000135857	0.000156063	0.000103195	0.00014515	0.000124202	0.000349679	0.000155052	0.000133781	0.000103191	0.000284521	0.000105302	9.38771e-05	0.000155518	0.000548786	0.000345052	0.000113069	0.000286568	0.000182903	0.000197159	0.000207495	0.00018443	0.000135617	0.000134117	0.000102045	0.000111155	0.000172984	0.000224096	0.000204916	0.000236543	0.000244012	0.000146289	0.00024112	0.000102859	0.000180932	9.17852e-05	0.000175571	0.000175361	0.000143849	0.000216627	0.000207751	0.000216254	0.000174655	0.000201357	0.000185527	0.000173638	0.000230705
Enterobacter kobei	0.000330637	0.000351872	0.000303477	0.000240362	0.000239297	0.000330224	0.000259196	0.000310504	0.000246832	0.000361787	0.000226398	0.000123829	0.000142261	0.000200074	0.000250339	0.00052876	0.000477647	0.000304457	0.000205579	0.00024563	0.000314999	0.000332057	0.000300867	0.000286891	0.000187778	0.000247601	6.1227e-05	0.000151575	0.000559654	0.000305586	0.000297128	0.000257112	0.000274513	0.000229883	0.00020967	0.000195433	0.000234147	0.00012238	0.000185899	0.000247568	0.000256874	0.00018568	0.000301239	0.000391317	0.000287666	0.000254345	0.000154606	0.000316633	0.000304111
Dietzia sp. DQ12-45-1b	0.000330637	0	0	0	0	0	0	0	0.000133701	0	0	0.000144467	0.000386136	0	0	0	0	0	0	3.07037e-05	0	0	0	0	0	0	0	0	0	0	0	0	0	0	0	0	2.12861e-05	0	0.000144588	0	4.10998e-05	0	0	0	0	0	3.09211e-05	0	0
Hydrogenophaga sp. BPS33	0.000330637	5.17459e-05	5.23237e-05	5.22526e-05	7.28294e-05	4.1278e-05	4.14714e-05	5.17507e-05	0.000411387	0.000196399	4.11633e-05	4.12763e-05	0.000254037	4.21208e-05	8.34463e-05	6.22071e-05	8.13016e-05	0.000162377	3.08369e-05	7.1642e-05	9.14513e-05	4.15071e-05	9.33726e-05	6.14767e-05	5.21605e-05	0.000103167	4.0818e-05	4.042e-05	6.10532e-05	8.14896e-05	0.00012295	6.17068e-05	8.13372e-05	7.31445e-05	6.2901e-05	6.17157e-05	5.32153e-05	3.05951e-05	5.16385e-05	5.15767e-05	5.13748e-05	5.15778e-05	7.27129e-05	0.000102978	0.000123286	3.17931e-05	8.24564e-05	0.000112354	5.24329e-05
Arthrobacter dokdonellae	0.000330637	3.10475e-05	3.13942e-05	3.13516e-05	4.16168e-05	3.09585e-05	3.11036e-05	4.14006e-05	0.000113131	7.23574e-05	2.05816e-05	5.15953e-05	9.14532e-05	3.15906e-05	3.12924e-05	3.11036e-05	9.14643e-05	5.07429e-05	3.08369e-05	4.09383e-05	4.0645e-05	3.11303e-05	4.14989e-05	5.12306e-05	4.17284e-05	3.09502e-05	1.02045e-05	5.0525e-05	3.05266e-05	5.0931e-05	4.09832e-05	5.14223e-05	5.08357e-05	3.13476e-05	4.1934e-05	3.08578e-05	3.19292e-05	2.03967e-05	7.22939e-05	3.0946e-05	3.08249e-05	4.12622e-05	4.15502e-05	4.11913e-05	3.08214e-05	3.17931e-05	5.15352e-05	3.06419e-05	7.3406e-05
Blattabacterium cuenoti	0.000330637	0.000362221	0.000481378	0.000449372	0.000353743	0.000371502	0.000362875	0.000403656	0.000318825	0.000330777	0.00038076	0.000299253	0.000152422	0.000473859	0.000385939	0.000456185	0.00011179	9.13372e-05	0.000246695	0.000194457	0.000172741	0.000197159	0.000331992	0.000225414	0.000406852	0.000257918	8.1636e-05	6.06299e-05	0.00018316	0.000193538	0.000368849	0.00029825	0.000152507	0.000344824	0.000345955	0.000349722	0.000532153	0.000295752	0.000206554	0.000340406	0.000246599	0.000319782	0.000322014	0.000247148	0.00021575	0.000349724	0.000267983	0.00025535	0.00033557
Devosia ginsengisoli	0.000330637	4.13967e-05	4.1859e-05	4.18021e-05	7.28294e-05	5.15975e-05	4.14714e-05	4.14006e-05	0.000277686	9.30309e-05	3.08725e-05	4.12763e-05	0.000355651	3.15906e-05	5.2154e-05	5.18393e-05	6.09762e-05	6.08915e-05	8.22318e-05	9.21112e-05	7.11288e-05	4.15071e-05	0.000114122	5.12306e-05	4.17284e-05	5.15836e-05	7.14315e-05	8.08399e-05	6.10532e-05	7.13034e-05	8.19664e-05	5.14223e-05	5.08357e-05	4.17968e-05	6.2901e-05	4.11438e-05	6.38583e-05	4.07934e-05	3.09831e-05	3.0946e-05	5.13748e-05	5.15778e-05	5.19378e-05	9.26803e-05	5.1369e-05	6.35863e-05	8.24564e-05	5.10699e-05	6.29195e-05
Coffea arabica	0.000330637	0.000445015	0.000502307	0.000470273	0.00039536	0.000340543	0.000362875	0.000414006	0.000349679	0.000382461	0.000339597	0.000309572	0.000172745	0.00051598	0.000427662	0.000393978	0.000162603	0.000162377	0.000421438	0.000378679	0.000182903	0.000332057	0.000425364	0.000297137	0.000459012	0.000350769	0.000275521	0.000131365	0.000193335	0.000224096	0.000266391	0.000359956	0.000193176	0.000480664	0.000408856	0.00038058	0.000617297	0.000285554	0.000299503	0.000361037	0.000339074	0.000412622	0.000405115	0.000308934	0.000277393	0.000519288	0.000309211	0.000245136	0.000482383
Finegoldia magna	0.000330637	0.00038292	0.000408125	0.000449372	0.000343339	0.000278626	0.000476921	0.000445056	0.000287971	0.000372124	0.000349888	0.000288934	0.000111776	0.000442268	0.000375509	0.000393978	0.000152441	0.000121783	0.000226137	0.000235395	0.000193064	0.000228289	0.000342366	0.000338122	0.000438148	0.000299185	2.0409e-05	4.042e-05	0.000203511	0.000183352	0.00038934	0.000349672	0.000152507	0.000229883	0.000356439	0.000318864	0.000468294	0.000152975	0.000154915	0.000185676	0.000184949	0.000309467	0.000342789	0.000195658	0.000184928	0.00027554	0.000267983	0.000224708	0.000304111
Psychrobacillus sp. AK 1817	0.000330637	0.000362221	0.000460449	0.000386669	0.000332935	0.000299265	0.000414714	0.000372605	0.000298256	0.000361787	0.000432214	0.000340529	0.000233714	0.000473859	0.000385939	0.000321403	0.000203254	0.000172526	0.000236416	0.000266099	0.000294677	0.000197159	0.000280118	0.000420091	0.000500741	0.000257918	5.10225e-05	7.07349e-05	0.000274739	0.000193538	0.000491798	0.000349672	0.000203343	0.00027168	0.000345955	0.000318864	0.000393793	0.000214166	0.000299503	0.000226937	0.000267149	0.00027852	0.000301239	0.000175063	0.000246571	0.000264943	0.000484431	0.000265564	0.000283138
Planococcus sp. 107-1	0.000320304	4.13967e-05	5.23237e-05	5.22526e-05	4.16168e-05	6.19169e-05	4.14714e-05	5.17507e-05	8.22774e-05	4.13471e-05	3.08725e-05	3.09572e-05	6.09688e-05	4.21208e-05	5.2154e-05	4.14714e-05	5.08135e-05	4.05943e-05	3.08369e-05	3.07037e-05	4.0645e-05	3.11303e-05	3.11242e-05	5.12306e-05	4.17284e-05	3.09502e-05	2.0409e-05	3.0315e-05	4.07021e-05	4.07448e-05	3.07374e-05	4.11379e-05	6.10029e-05	2.08984e-05	2.0967e-05	4.11438e-05	3.19292e-05	3.05951e-05	3.09831e-05	5.15767e-05	2.05499e-05	3.09467e-05	3.11627e-05	4.11913e-05	3.08214e-05	3.17931e-05	9.27634e-05	3.06419e-05	2.09732e-05
[Clostridium] colinum	0.000320304	0.000362221	0.00039766	0.000428471	0.000353743	0.000216709	0.000456185	0.000403656	0.000246832	0.00035145	0.000360179	0.000257977	0.000121938	0.000389617	0.000344216	0.000352507	0.000193091	0.000152229	0.000185021	0.000204692	0.000213386	0.000207536	0.000342366	0.000266399	0.000438148	0.000247601	2.0409e-05	6.06299e-05	0.000213686	0.000203724	0.000338111	0.000308534	0.000172842	0.00026123	0.000335472	0.000308578	0.000500224	0.000152975	0.000196226	0.000185676	0.000184949	0.000288835	0.000301239	0.000257445	0.000184928	0.000254345	0.000463817	0.00025535	0.000304111
Prevotella nigrescens	0.000320304	0.000548507	0.000355801	0.000292615	0.000405764	0.000660447	0.000342139	0.000610659	0.000493665	0.00035145	0.000967337	0.000454039	0.000477589	0.000400147	0.000782309	0.00108862	0.000172766	0.000202972	0.000760644	5.11729e-05	0.000375967	0.00132823	0.000259368	0.000317629	0.000438148	0.000412669	5.10225e-05	3.0315e-05	0.000529127	0.000468565	0.000409832	0.000473086	0.000671032	0.00113896	0.000524175	0.000534869	0.000372507	0.000632298	0.000299503	0.000608605	0.000770622	0.000330098	0.000560928	0.000504593	0.00110957	0.000784231	0.00035044	0.000888617	0.000880872
Sphingobium yanoikuyae	0.000320304	0.00012419	0.000115112	0.000114956	0.000145659	0.000103195	0.000103679	0.000113852	0.000246832	0.000155052	9.26174e-05	9.28716e-05	0.000325167	0.000105302	0.000104308	0.000134782	0.000233742	0.000192823	0.000164464	0.000163753	0.000172741	0.000238666	0.000165996	0.000204922	0.000166914	0.000134117	8.1636e-05	0.000131365	0.000152633	0.000183352	0.000143441	0.000154267	0.000152507	0.000125391	0.000157252	0.000133717	0.000170289	0.000152975	0.000196226	0.000165045	0.000205499	0.000154733	0.000186976	0.000185361	0.000164381	0.000116575	0.000340133	0.00015321	0.000251678
Acidovorax carolinensis	0.000320304	6.20951e-05	0.000104647	7.31537e-05	0.000114446	5.15975e-05	8.29428e-05	8.28012e-05	0.000678789	0.000165388	7.20357e-05	7.22335e-05	0.000518235	7.37114e-05	9.38771e-05	0.000103679	0.000172766	9.13372e-05	6.16738e-05	8.18766e-05	0.000111774	9.3391e-05	0.000134872	0.000143446	0.000156481	0.000144434	4.0818e-05	9.09449e-05	0.000101755	0.000132421	9.22122e-05	9.25602e-05	8.13372e-05	9.40429e-05	8.3868e-05	9.25735e-05	8.51444e-05	5.09918e-05	7.22939e-05	8.25227e-05	7.19247e-05	5.15778e-05	9.3488e-05	0.000133872	9.24642e-05	5.29886e-05	9.27634e-05	0.000112354	5.24329e-05
Brevundimonas sp. NIBR10	0.000320304	1.03492e-05	2.09295e-05	2.0901e-05	2.08084e-05	2.0639e-05	2.07357e-05	2.07003e-05	0.000349679	6.20206e-05	1.02908e-05	2.06381e-05	0.000630011	2.10604e-05	3.12924e-05	2.07357e-05	4.06508e-05	2.02972e-05	4.11159e-05	3.07037e-05	2.03225e-05	3.11303e-05	2.07495e-05	2.04922e-05	3.12963e-05	2.06334e-05	1.02045e-05	1.0105e-05	3.05266e-05	2.03724e-05	2.04916e-05	2.05689e-05	3.05014e-05	1.04492e-05	5.24175e-05	3.08578e-05	2.12861e-05	1.01984e-05	2.06554e-05	3.0946e-05	2.05499e-05	2.06311e-05	3.11627e-05	3.08934e-05	2.05476e-05	1.05977e-05	3.09211e-05	2.0428e-05	5.24329e-05
Sphingomonas lutea	0.000320304	1.03492e-05	1.04647e-05	2.0901e-05	1.04042e-05	1.03195e-05	3.11036e-05	2.07003e-05	5.14234e-05	4.13471e-05	2.05816e-05	1.03191e-05	7.11303e-05	2.10604e-05	2.08616e-05	3.11036e-05	2.03254e-05	4.05943e-05	2.05579e-05	3.07037e-05	2.03225e-05	2.07536e-05	4.14989e-05	3.07383e-05	1.04321e-05	2.06334e-05	1.02045e-05	3.0315e-05	2.03511e-05	3.05586e-05	2.04916e-05	1.02845e-05	2.03343e-05	2.08984e-05	2.0967e-05	2.05719e-05	1.06431e-05	1.01984e-05	1.03277e-05	2.06307e-05	1.0275e-05	1.03156e-05	2.07751e-05	2.05956e-05	1.02738e-05	1.05977e-05	3.09211e-05	2.0428e-05	4.19463e-05
Nocardioides sp. S-34	0.000320304	2.06984e-05	2.09295e-05	2.0901e-05	2.08084e-05	2.0639e-05	3.11036e-05	2.07003e-05	0.000143986	0.000124041	1.02908e-05	3.09572e-05	0.000121938	4.21208e-05	2.08616e-05	3.11036e-05	3.04881e-05	4.05943e-05	3.08369e-05	0.000184222	3.04838e-05	2.07536e-05	5.18737e-05	5.12306e-05	2.08642e-05	3.09502e-05	3.06135e-05	7.07349e-05	4.07021e-05	4.07448e-05	5.1229e-05	4.11379e-05	5.08357e-05	2.08984e-05	2.0967e-05	2.05719e-05	2.12861e-05	1.01984e-05	3.09831e-05	3.0946e-05	2.05499e-05	3.09467e-05	3.11627e-05	3.08934e-05	3.08214e-05	2.11954e-05	5.15352e-05	2.0428e-05	2.09732e-05
Paracoccus stylophorae	0.000320304	2.06984e-05	6.27884e-05	4.18021e-05	2.08084e-05	7.22364e-05	4.14714e-05	5.17507e-05	0.000113131	5.16839e-05	3.08725e-05	5.15953e-05	0.000264198	3.15906e-05	3.12924e-05	3.11036e-05	5.08135e-05	3.04457e-05	4.11159e-05	3.07037e-05	5.08063e-05	3.11303e-05	3.11242e-05	4.09844e-05	4.17284e-05	4.12669e-05	2.0409e-05	3.0315e-05	5.08776e-05	4.07448e-05	4.09832e-05	4.11379e-05	4.06686e-05	2.08984e-05	5.24175e-05	5.14297e-05	3.19292e-05	3.05951e-05	4.13108e-05	3.0946e-05	6.16497e-05	3.09467e-05	3.11627e-05	3.08934e-05	5.1369e-05	3.17931e-05	0.000113378	4.08559e-05	2.09732e-05
Lacipirellula parvula	0.000320304	0.000144889	6.27884e-05	8.36042e-05	7.28294e-05	5.15975e-05	2.07357e-05	9.31513e-05	0.00015427	0.000103368	4.11633e-05	7.22335e-05	7.11303e-05	6.31812e-05	7.30155e-05	9.33107e-05	0.000101627	3.04457e-05	8.22318e-05	0.000102346	0.00016258	6.22607e-05	0.000186745	0.000174184	7.30247e-05	9.28505e-05	2.0409e-05	0.000232415	0.000132282	0.000152793	0.000225408	0.000174836	4.06686e-05	6.26953e-05	0.000146769	0.000102859	5.32153e-05	7.13885e-05	8.26216e-05	6.1892e-05	4.10998e-05	6.18933e-05	0.000135038	6.17869e-05	0.000164381	9.53794e-05	0.000257676	7.14979e-05	7.3406e-05
Nymphaea colorata	0.000320304	0.000403618	0.000575561	0.000512076	0.000353743	0.000392141	0.00043545	0.000455406	0.000359964	0.000434144	0.000370469	0.00033021	0.000213391	0.00052651	0.000448524	0.00043545	0.00022358	0.000172526	0.000390601	0.000368445	0.000223548	0.000280173	0.000425364	0.000338122	0.000417284	0.000340452	0.00020409	0.000151575	0.000223862	0.000234283	0.000266391	0.000349672	0.00021351	0.000438867	0.000387889	0.000411438	0.000574725	0.000316149	0.000320159	0.000391983	0.000339074	0.000361044	0.000415502	0.000308934	0.000277393	0.000476897	0.000298904	0.000285992	0.000482383
Oryza brachyantha	0.000320304	0.000279428	0.000439519	0.000386669	0.00032253	0.000299265	0.000331771	0.000362255	0.000267402	0.000310103	0.000267561	0.000309572	0.000162583	0.000400147	0.000344216	0.000362875	0.000203254	0.000162377	0.000318648	0.000276334	0.000172741	0.000280173	0.000383865	0.000276645	0.000375556	0.000257918	0.000163272	0.000111155	0.000213686	0.00021391	0.000245899	0.000308534	0.000193176	0.000386621	0.000366922	0.000390866	0.000468294	0.000244761	0.000258192	0.00030946	0.000236324	0.000299151	0.000373952	0.00032953	0.000236297	0.000413311	0.00027829	0.00020428	0.000450923
Clostridium saccharobutylicum	0.000320304	0.000238031	0.000376731	0.000376219	0.000301722	0.000268307	0.000342139	0.000310504	0.000195409	0.000248083	0.000288143	0.00120733	0.000132099	0.000336966	0.00039637	0.000248828	0.000152441	0.000101486	0.000154185	0.000133049	0.000132096	0.000134898	0.000259368	0.000235661	0.000344259	0.000237285	7.14315e-05	7.07349e-05	0.000162808	0.000142607	0.000297128	0.000277681	0.000111839	0.000250781	0.000262087	0.000246863	0.000351221	0.0006221	0.000846871	0.00015473	0.000133574	0.000226942	0.000322014	0.000133872	0.000133559	0.000222552	0.000216448	0.000163424	0.000230705
Sphingomonas sp. MM-1	0.000320304	5.17459e-05	6.27884e-05	5.22526e-05	0.000145659	5.15975e-05	7.2575e-05	6.21009e-05	0.00017484	8.26942e-05	6.17449e-05	7.22335e-05	0.000264198	5.2651e-05	6.25848e-05	9.33107e-05	9.14643e-05	5.07429e-05	5.13949e-05	9.21112e-05	0.000111774	5.18839e-05	0.000134872	8.19689e-05	5.21605e-05	7.22171e-05	5.10225e-05	9.09449e-05	0.000101755	7.13034e-05	0.000143441	7.19913e-05	8.13372e-05	6.26953e-05	8.3868e-05	5.14297e-05	5.32153e-05	5.09918e-05	7.22939e-05	6.1892e-05	4.10998e-05	6.18933e-05	7.27129e-05	0.000113276	9.24642e-05	5.29886e-05	8.24564e-05	7.14979e-05	4.19463e-05
Paracoccus versutus	0.000320304	4.13967e-05	5.23237e-05	5.22526e-05	5.2021e-05	4.1278e-05	3.11036e-05	6.21009e-05	0.000123416	5.16839e-05	3.08725e-05	7.22335e-05	0.000223552	4.21208e-05	4.17232e-05	4.14714e-05	8.13016e-05	0.000274012	5.13949e-05	6.14075e-05	5.08063e-05	5.18839e-05	6.22484e-05	6.14767e-05	6.25926e-05	3.09502e-05	4.0818e-05	7.07349e-05	5.08776e-05	6.11172e-05	7.17206e-05	6.17068e-05	6.10029e-05	5.22461e-05	6.2901e-05	6.17157e-05	4.25722e-05	3.05951e-05	5.16385e-05	4.12614e-05	3.08249e-05	6.18933e-05	6.23254e-05	8.23825e-05	6.16428e-05	5.29886e-05	0.000144299	4.08559e-05	5.24329e-05
Shigella flexneri	0.000320304	0.000279428	0.00019883	0.000114956	0.000353743	0.000515975	0.000228093	0.000124202	0.000318825	0.000206735	0.000185235	0.000257977	0.00027436	0.000115832	0.000354647	0.000165886	0.000162603	0	0.00196328	0.000153519	0.000142258	0.000249043	0.000311242	8.19689e-05	0.00019821	0.000422986	0.00307155	0.000555774	0.000498601	8.14896e-05	7.17206e-05	0.000287965	0.000274513	0.000376172	0.000167736	0.00121374	0.000415079	0.000754678	0.000382125	0.000391983	0.000482923	0.000350729	0.000114263	0.000360423	0.000544511	0.000286138	0.000195834	0.00020428	0.000304111
Thermophilibacter immobilis	0.000309972	0.000320825	0.000387195	0.000313516	0.000582635	0.000257987	0.000445818	0.000248403	0.000421672	0.000403134	0.000205816	0.000371486	0.000193068	0.000684463	0.000333785	0.000373243	0.00105692	0.00627182	0.000555064	0.00221067	0.000741772	0.000435825	0.00161846	0.00161889	0.00025037	0.000350769	0.00338789	0.00136417	0.000905622	0.00275028	0.00193646	0.00101816	0.00144374	0.000303027	0.000744328	0.000360008	0.000415079	0.000214166	0.000702283	0.000453875	0.000410998	0.000474515	0.000831005	0.00182271	0.000349309	0.000519288	0.00136053	0.000367703	0.000419463
Brevundimonas sp. NIBR11	0.000309972	2.06984e-05	1.04647e-05	2.0901e-05	2.08084e-05	1.03195e-05	2.07357e-05	3.10504e-05	0.00032911	6.20206e-05	2.05816e-05	1.03191e-05	0.000843402	2.10604e-05	3.12924e-05	3.11036e-05	3.04881e-05	2.02972e-05	3.08369e-05	2.04692e-05	2.03225e-05	3.11303e-05	2.07495e-05	4.09844e-05	5.21605e-05	4.12669e-05	2.0409e-05	2.021e-05	2.03511e-05	2.03724e-05	3.07374e-05	2.05689e-05	3.05014e-05	1.04492e-05	3.14505e-05	3.08578e-05	1.06431e-05	1.01984e-05	2.06554e-05	1.03153e-05	2.05499e-05	2.06311e-05	2.07751e-05	3.08934e-05	2.05476e-05	2.11954e-05	7.21493e-05	2.0428e-05	1.04866e-05
Odoribacter splanchnicus	0.000309972	0.00024838	0.000188365	0.000240362	0.00019768	0.000330224	0.000103679	0.000258754	0.000205694	0.000568522	0.000463087	0.000196062	0.000223552	0.000179013	0.000417232	0.000611703	0.000589437	8.11886e-05	0.00010279	3.07037e-05	0.00016258	0.000518839	0.000124497	0.000153692	0.00025037	0.000237285	5.10225e-05	2.021e-05	0.000223862	0.000162979	0.000133195	0.000174836	0.000467689	0.000240332	0.000304021	0.000534869	0.000308649	0.000234562	0.000144588	0.000402298	0.000297974	0.000340413	0.000145426	0.000195658	0.00210613	0.000264943	0.000443203	0.000510699	0.00073406
Lactococcus lactis	0.000309972	0.00024838	0.000313942	0.000282164	0.000228892	0.000175431	0.000331771	0.000269104	0.000215978	0.000258419	0.000288143	0.000175424	0.000152422	0.000263255	0.000229477	0.000217725	0.000233742	0.00014208	0.000143906	0.000235395	0.000213386	0.000176405	0.000259368	0.000194676	0.00025037	0.000226968	4.0818e-05	7.07349e-05	0.000223862	0.000193538	0.000256145	0.00029825	0.000203343	0.000365722	0.000293538	0.000277721	0.00024479	0.000163174	0.00013426	0.000195991	0.000143849	0.000216627	0.000249301	0.000154467	0.000174655	0.000201357	0.000360747	0.000214494	0.000230705
Luteitalea pratensis	0.000309972	3.10475e-05	4.1859e-05	4.18021e-05	3.12126e-05	4.1278e-05	5.18393e-05	3.10504e-05	8.22774e-05	6.20206e-05	2.05816e-05	4.12763e-05	8.12917e-05	4.21208e-05	5.2154e-05	5.18393e-05	8.13016e-05	5.07429e-05	5.13949e-05	6.14075e-05	5.08063e-05	4.15071e-05	4.14989e-05	8.19689e-05	6.25926e-05	5.15836e-05	3.06135e-05	5.0525e-05	5.08776e-05	7.13034e-05	5.1229e-05	5.14223e-05	7.117e-05	5.22461e-05	6.2901e-05	7.20016e-05	4.25722e-05	4.07934e-05	5.16385e-05	5.15767e-05	3.08249e-05	5.15778e-05	5.19378e-05	7.20847e-05	6.16428e-05	5.29886e-05	7.21493e-05	5.10699e-05	8.38926e-05
Vitis riparia	0.000309972	0.000424316	0.000523237	0.000480724	0.000405764	0.000330224	0.000352507	0.000424356	0.00032911	0.00035145	0.000339597	0.000319891	0.000162583	0.00051598	0.000427662	0.000331771	0.000121952	0.000101486	0.00040088	0.00024563	0.000142258	0.000363187	0.000456488	0.000245907	0.000469444	0.000330135	0.000275521	9.09449e-05	0.000152633	0.000183352	0.000235653	0.000318819	0.000162674	0.000752343	0.000566109	0.000473154	0.000989804	0.000336546	0.000330486	0.000361037	0.000287699	0.000309467	0.000394727	0.000288339	0.000246571	0.000996185	0.000340133	0.000214494	0.000660654
uncultured Cohaesibacter sp.	0.000309972	0.000393269	0.000460449	0.000334417	0.000416168	0.00041278	0.000331771	0.000393306	0.000339394	0.000372124	0.000360179	0.000319891	0.000243875	0.000347496	0.000365078	0.000445818	0.000436996	0.000416092	0.000318648	0.000378679	0.000477579	0.000352811	0.000404615	0.000409844	0.000365123	0.000443619	0.000193885	0.0002021	0.000468074	0.000438007	0.000399586	0.00039081	0.000376184	0.00027168	0.000471757	0.00038058	0.000276719	0.000377339	0.000278848	0.000453875	0.000359624	0.000350729	0.000415502	0.000463402	0.000359583	0.000307334	0.000443203	0.000459629	0.000450923
Prevotella sp. E13-17	0.000309972	0.000693395	0.000355801	0.00019856	0.000572231	0.00081524	0.000259196	0.000621009	0.000534803	0.000258419	0.00101879	0.000309572	0.000396297	0.000263255	0.000500678	0.000974578	0.000152441	0.000152229	0.000575622	0.000163753	0.00040645	0.00185744	0.000269743	0.000522552	0.000834568	0.000515836	0.000183681	0.00010105	0.000671585	0.00072322	0.000297128	0.000370241	0.000457522	0.00182861	0.000974965	0.000617157	0.000596011	0.000785274	0.000382125	0.00106248	0.000955571	0.000587987	0.000644029	0.000453104	0.00184928	0.000932599	0.000525659	0.00103161	0.00115352
Terrisporobacter mayombei	0.000309972	0.000279428	0.000345336	0.000344867	0.000270509	0.000361182	0.000321403	0.000331205	0.000226263	0.000268756	0.000308725	0.000402444	0.000101615	0.000358027	0.000281631	0.000279932	0.000162603	9.13372e-05	0.0001953	0.000173988	0.000132096	0.000166028	0.000290493	0.000245907	0.000333827	0.000257918	0.000428589	0.00028294	0.000162808	0.000152793	0.00038934	0.000267396	0.000132173	0.00026123	0.000304021	0.000288007	0.000393793	0.000193769	0.000278848	0.000134099	0.000113025	0.000216627	0.000259689	0.000154467	0.000102738	0.000593472	0.000237062	0.000142996	0.000199245
Actinomarinicola tropica	0.000309972	5.17459e-05	5.23237e-05	6.27031e-05	5.2021e-05	3.09585e-05	5.18393e-05	4.14006e-05	0.000215978	9.30309e-05	4.11633e-05	0.000103191	0.000304844	7.37114e-05	7.30155e-05	5.18393e-05	9.14643e-05	8.11886e-05	8.22318e-05	9.21112e-05	6.09676e-05	5.18839e-05	7.26231e-05	7.17228e-05	4.17284e-05	4.12669e-05	8.1636e-05	6.06299e-05	7.12287e-05	0.000101862	7.17206e-05	6.17068e-05	8.13372e-05	4.17968e-05	8.3868e-05	8.22876e-05	3.19292e-05	4.07934e-05	5.16385e-05	7.22074e-05	3.08249e-05	4.12622e-05	6.23254e-05	6.17869e-05	5.1369e-05	6.35863e-05	0.000144299	5.10699e-05	5.24329e-05
Rhodamnia argentea	0.000309972	0.000548507	0.000439519	0.000344867	0.000416168	0.000299265	0.000352507	0.000455406	0.00030854	0.000299766	0.000370469	0.00033021	0.000162583	0.000431738	0.000323355	0.000300668	0.000172766	0.000162377	0.000483112	0.000296803	0.00024387	0.000373564	0.000414989	0.000266399	0.000323395	0.000392035	0.000479611	0.00018189	0.000203511	0.000234283	0.000286882	0.000329103	0.00021351	0.000334375	0.000366922	0.000277721	0.00048958	0.000224364	0.000278848	0.00030946	0.000267149	0.000299151	0.000363565	0.000288339	0.000277393	0.000529886	0.000247369	0.000234922	0.000356544
Caulobacter segnis	0.000309972	0.00012419	9.41827e-05	9.40547e-05	0.000166467	0.000103195	0.00014515	0.000103501	0.000236548	0.000175725	0.00012349	0.000134148	0.000315005	0.000115832	0.000104308	0.000114046	0.000213417	0.000223269	9.25107e-05	0.000163753	0.000172741	0.000114145	0.000155621	0.000143446	0.000125185	0.000123801	7.14315e-05	9.09449e-05	0.000142457	0.000183352	0.000163933	0.000154267	0.000172842	9.40429e-05	0.000115318	0.000154289	0.00013836	7.13885e-05	0.00013426	0.000103153	0.000113025	0.000134102	0.000135038	0.000154467	0.000133559	0.000105977	0.000237062	0.000132782	0.000230705
Serratia marcescens	0.000309972	0.000362221	0.000387195	0.000344867	0.000405764	0.000340543	0.000342139	0.000351905	0.000287971	0.000413471	0.000432214	0.000257977	0.000243875	0.000326436	0.000354647	0.000404346	0.000528461	0.000395794	0.000256974	0.000399148	0.000508063	0.000591477	0.00039424	0.000348368	0.000208642	0.000433302	0.000132658	0.000191995	0.000447723	0.000488938	0.000461061	0.000380525	0.000386352	0.000355273	0.000503208	0.00032915	0.000287362	0.000193769	0.000278848	0.000350722	0.000349349	0.000330098	0.000405115	0.00042221	0.000421226	0.000286138	0.000556581	0.000367703	0.000482383
Micrococcus luteus	0.000309972	0.000217333	0.000104647	0.000125406	7.28294e-05	7.22364e-05	0.000114046	0.000103501	0.000195409	0.000134378	7.20357e-05	0.000154786	0.000284521	0.000105302	0.000104308	0.000134782	0.000396345	0.000131931	9.25107e-05	0.000419618	0.000314999	0.000134898	0.000290493	0.000245907	8.34568e-05	9.28505e-05	0.000153067	0.000171785	0.000244213	0.000305586	0.00058401	0.00039081	0.000701533	7.31445e-05	0.000366922	0.000308578	9.57875e-05	7.13885e-05	0.00146653	9.28381e-05	0.00010275	0.000268204	0.000218139	0.000123574	0.000102738	0.000169563	0.0007318	0.000122568	0.000314597
Brassica napus	0.000299639	0.000372571	0.000429054	0.000459823	0.000343339	0.000299265	0.000342139	0.000362255	0.000277686	0.000341113	0.000319015	0.000309572	0.000152422	0.000484389	0.000385939	0.000331771	0.000121952	0.000131931	0.000349485	0.000266099	0.000152419	0.000280173	0.000446114	0.000245907	0.000417284	0.000299185	0.000265317	0.00010105	0.000152633	0.000173165	0.000204916	0.00029825	0.00014234	0.000553808	0.000408856	0.000318864	0.000585368	0.000254959	0.000247865	0.000278514	0.000246599	0.000288835	0.000353177	0.000257445	0.000246571	0.000582874	0.000267983	0.000224708	0.000450923
Aeromonas caviae	0.000299639	0.00038292	0.00041859	0.000386669	0.000447381	0.000247668	0.000393978	0.000320855	0.000390818	0.000413471	0.000339597	0.000196062	0.000203229	0.000505449	0.000219047	0.000383611	0.000569111	0.000537874	0.000215858	0.000327506	0.000345483	0.000249043	0.00039424	0.000317629	0.000344259	0.000464253	9.18405e-05	0.00016168	0.000437548	0.000387076	0.000399586	0.000287965	0.000305014	0.000229883	0.000408856	0.000226291	0.000266076	0.000152975	0.000258192	0.00028883	0.000226049	0.000237258	0.000363565	0.000381019	0.000462321	0.000307334	0.000505045	0.000377917	0.000220218
Brevundimonas sp. LM2	0.000299639	1.03492e-05	1.04647e-05	2.0901e-05	2.08084e-05	1.03195e-05	2.07357e-05	3.10504e-05	0.000226263	4.13471e-05	2.05816e-05	2.06381e-05	0.000609688	2.10604e-05	3.12924e-05	2.07357e-05	3.04881e-05	2.02972e-05	2.05579e-05	3.07037e-05	2.03225e-05	1.03768e-05	2.07495e-05	3.07383e-05	2.08642e-05	2.06334e-05	1.02045e-05	1.0105e-05	2.03511e-05	4.07448e-05	2.04916e-05	2.05689e-05	2.03343e-05	1.04492e-05	2.0967e-05	3.08578e-05	1.06431e-05	1.01984e-05	2.06554e-05	2.06307e-05	2.05499e-05	3.09467e-05	2.07751e-05	2.05956e-05	2.05476e-05	1.05977e-05	4.12282e-05	2.0428e-05	1.04866e-05
Clostridium taeniosporum	0.000299639	0.000227682	0.000366266	0.000334417	0.000280913	0.000227029	0.000311036	0.000362255	0.000205694	0.000248083	0.000288143	0.00131052	0.000111776	0.000305376	0.000511109	0.000259196	0.000101627	7.104e-05	0.000164464	8.18766e-05	0.000111774	0.000134898	0.000238619	0.000256153	0.000365123	0.000216651	3.06135e-05	3.0315e-05	0.000142457	0.000122234	0.000307374	0.000226258	9.15043e-05	0.000208984	0.000272571	0.000236577	0.000329935	0.000489521	0.000795233	0.000103153	0.000113025	0.000175364	0.000290852	0.000123574	0.000113012	0.000222552	0.000195834	0.000122568	0.000241191
Sorghum bicolor	0.000299639	0.000341523	0.000460449	0.000418021	0.000374551	0.000319904	0.000362875	0.000372605	0.00032911	0.000361787	0.000319015	0.00033021	0.000203229	0.000452798	0.000375509	0.000383611	0.000243905	0.00021312	0.000349485	0.000347976	0.00024387	0.000280173	0.000404615	0.000327876	0.000427716	0.000299185	0.000214294	0.000171785	0.000264564	0.000285214	0.000286882	0.000349672	0.00021351	0.000574707	0.000471757	0.000421724	0.000596011	0.000295752	0.000330486	0.000361037	0.000318524	0.000340413	0.000394727	0.000350126	0.000308214	0.000529886	0.000360747	0.000275778	0.000471896
Alistipes communis	0.000299639	0.00245276	0.00409171	0.000773339	0.00146699	0.00146537	0.00166922	0.00233913	0.00230377	0.00206735	0.00441476	0.00218764	0.00357684	0.00154794	0.00285804	0.00260233	0.000660576	0.00244581	0.000524228	0.000184222	0.00122951	0.00698357	0.000643234	0.0017111	0.00465272	0.00687094	0.000163272	0.000111155	0.00200458	0.00151774	0.00147539	0.00266368	0.00232828	0.00113896	0.00246362	0.00443324	0.00285234	0.00153995	0.00180735	0.00293987	0.00220912	0.00361044	0.00252418	0.00232731	0.00295885	0.00191819	0.00197895	0.00368725	0.00470847
Brevundimonas goettingensis	0.000299639	3.10475e-05	2.09295e-05	2.0901e-05	3.12126e-05	2.0639e-05	3.11036e-05	4.14006e-05	0.000318825	8.26942e-05	2.05816e-05	2.06381e-05	0.000609688	3.15906e-05	3.12924e-05	3.11036e-05	3.04881e-05	8.11886e-05	3.08369e-05	3.07037e-05	4.0645e-05	2.07536e-05	3.11242e-05	3.07383e-05	5.21605e-05	4.12669e-05	1.02045e-05	1.0105e-05	4.07021e-05	5.0931e-05	4.09832e-05	4.11379e-05	4.06686e-05	2.08984e-05	3.14505e-05	6.17157e-05	2.12861e-05	2.03967e-05	3.09831e-05	4.12614e-05	2.05499e-05	3.09467e-05	3.11627e-05	3.08934e-05	4.10952e-05	2.11954e-05	6.18423e-05	3.06419e-05	4.19463e-05
Crassaminicella indica	0.000299639	0.00024838	0.000313942	0.000323966	0.000312126	0.00019607	0.000279932	0.000331205	0.000215978	0.000268756	0.000267561	0.000227019	8.12917e-05	0.000326436	0.000302493	0.000259196	0.000182929	9.13372e-05	0.000164464	0.000184222	0.000193064	0.000155652	0.000300867	0.000256153	0.000292099	0.000268235	2.0409e-05	4.042e-05	0.000172984	0.000162979	0.000327865	0.000267396	0.000132173	0.000229883	0.000283054	0.000288007	0.00038315	0.000112182	0.00013426	0.000134099	0.000123299	0.000216627	0.000238914	0.000133872	0.000113012	0.000222552	0.000206141	0.00015321	0.000230705
Iamia sp. SCSIO 61187	0.000299639	4.13967e-05	3.13942e-05	4.18021e-05	4.16168e-05	3.09585e-05	4.14714e-05	4.14006e-05	0.000123416	9.30309e-05	3.08725e-05	8.25525e-05	0.000223552	3.15906e-05	4.17232e-05	4.14714e-05	8.13016e-05	7.104e-05	4.11159e-05	5.11729e-05	4.0645e-05	4.15071e-05	4.14989e-05	4.09844e-05	3.12963e-05	3.09502e-05	6.1227e-05	9.09449e-05	5.08776e-05	6.11172e-05	4.09832e-05	5.14223e-05	6.10029e-05	4.17968e-05	4.1934e-05	5.14297e-05	3.19292e-05	4.07934e-05	4.13108e-05	3.0946e-05	4.10998e-05	4.12622e-05	6.23254e-05	6.17869e-05	4.10952e-05	3.17931e-05	7.21493e-05	4.08559e-05	4.19463e-05
Bacteroides caccae	0.000299639	0.000807236	0.000774391	0.000909195	0.000655465	0.00110419	0.00096421	0.00140762	0.000843344	0.000795931	0.00150246	0.0139823	0.000955178	0.00116885	0.000907479	0.0017107	0.000538623	0.00049728	0.00133627	0.000153519	0.000812901	0.00113107	0.000477238	0.000461075	0.000657222	0.00131022	0.000285726	7.07349e-05	0.000895446	0.000763965	0.000543027	0.000514223	0.00101671	0.000950878	0.000545142	0.000750874	0.00126652	0.00103003	0.00760119	0.00142352	0.00104805	0.000845875	0.000529766	0.000823825	0.00203421	0.000678253	0.000381361	0.00148103	0.00122693
Brevundimonas albigilva	0.000299639	2.06984e-05	3.13942e-05	3.13516e-05	3.12126e-05	2.0639e-05	2.07357e-05	4.14006e-05	0.000195409	5.16839e-05	2.05816e-05	5.15953e-05	0.000447104	3.15906e-05	4.17232e-05	3.11036e-05	5.08135e-05	9.13372e-05	5.13949e-05	4.09383e-05	3.04838e-05	2.07536e-05	3.11242e-05	6.14767e-05	3.12963e-05	3.09502e-05	3.06135e-05	0.00010105	6.10532e-05	6.11172e-05	5.1229e-05	6.17068e-05	5.08357e-05	3.13476e-05	4.1934e-05	5.14297e-05	2.12861e-05	2.03967e-05	4.13108e-05	3.0946e-05	3.08249e-05	5.15778e-05	4.15502e-05	6.17869e-05	6.16428e-05	3.17931e-05	4.12282e-05	4.08559e-05	3.14597e-05
Clostridium tetani	0.000299639	0.00025873	0.000324407	0.000365768	0.000312126	0.00019607	0.000311036	0.000341555	0.000226263	0.000258419	0.000277852	0.000474677	0.000101615	0.000358027	0.000302493	0.000248828	0.00011179	8.11886e-05	0.000164464	0.000143284	0.000132096	0.000134898	0.000269743	0.000235661	0.000302531	0.000247601	1.02045e-05	2.021e-05	0.000132282	0.000142607	0.000297128	0.000236543	0.000101671	0.000177637	0.000293538	0.000277721	0.000393793	0.000214166	0.000340814	0.000123784	0.000123299	0.00018568	0.000259689	0.000144169	0.000102738	0.000243747	0.000216448	0.000163424	0.000251678
Pseudoprevotella muciniphila	0.000299639	0.000569205	0.000439519	0.000323966	0.000509806	0.000784281	0.000456185	0.00068311	0.00063765	0.000651217	0.00088501	0.000381805	0.000630011	0.000368557	0.00065714	0.00101605	0.000162603	0.000152229	0.000328927	0.000347976	0.000558869	0.00135936	0.00037349	0.000399598	0.000552901	0.000474569	7.14315e-05	6.06299e-05	0.000590181	0.000550055	0.000379094	0.000308534	0.000630363	0.000762792	0.000587076	0.000658301	0.00139424	0.000571108	0.000722939	0.00158856	0.00103777	0.000660195	0.000799842	0.000514891	0.00206503	0.000635863	0.000432896	0.0015321	0.00130034
Nocardioides sp. JS614	0.000299639	4.13967e-05	4.1859e-05	5.22526e-05	5.2021e-05	4.1278e-05	5.18393e-05	5.17507e-05	0.000164555	0.000113704	3.08725e-05	7.22335e-05	0.000203229	6.31812e-05	4.17232e-05	4.14714e-05	7.11389e-05	0.000111634	4.11159e-05	0.000102346	7.11288e-05	5.18839e-05	6.22484e-05	9.2215e-05	6.25926e-05	5.15836e-05	6.1227e-05	0.00010105	7.12287e-05	8.14896e-05	8.19664e-05	8.22757e-05	9.15043e-05	5.22461e-05	6.2901e-05	8.22876e-05	4.25722e-05	3.05951e-05	6.19662e-05	4.12614e-05	3.08249e-05	5.15778e-05	5.19378e-05	4.11913e-05	5.1369e-05	4.23908e-05	8.24564e-05	4.08559e-05	4.19463e-05
Sphingomonas koreensis	0.000299639	4.13967e-05	5.23237e-05	4.18021e-05	5.2021e-05	3.09585e-05	4.14714e-05	4.14006e-05	0.00015427	7.23574e-05	3.08725e-05	4.12763e-05	0.000335328	4.21208e-05	4.17232e-05	5.18393e-05	0.000152441	4.05943e-05	4.11159e-05	5.11729e-05	5.08063e-05	5.18839e-05	4.14989e-05	5.12306e-05	4.17284e-05	6.19003e-05	5.10225e-05	4.042e-05	5.08776e-05	7.13034e-05	5.1229e-05	5.14223e-05	5.08357e-05	3.13476e-05	5.24175e-05	5.14297e-05	5.32153e-05	3.05951e-05	3.09831e-05	4.12614e-05	5.13748e-05	4.12622e-05	4.15502e-05	4.11913e-05	3.08214e-05	4.23908e-05	4.12282e-05	4.08559e-05	5.24329e-05
Devosia sp. A16	0.000289307	4.13967e-05	5.23237e-05	4.18021e-05	6.24252e-05	4.1278e-05	4.14714e-05	5.17507e-05	0.000113131	8.26942e-05	4.11633e-05	4.12763e-05	0.000121938	4.21208e-05	4.17232e-05	4.14714e-05	8.13016e-05	5.07429e-05	6.16738e-05	7.1642e-05	6.09676e-05	4.15071e-05	5.18737e-05	5.12306e-05	5.21605e-05	4.12669e-05	4.0818e-05	4.042e-05	6.10532e-05	5.0931e-05	7.17206e-05	7.19913e-05	4.06686e-05	5.22461e-05	4.1934e-05	5.14297e-05	3.19292e-05	3.05951e-05	5.16385e-05	4.12614e-05	5.13748e-05	5.15778e-05	5.19378e-05	5.14891e-05	4.10952e-05	3.17931e-05	5.15352e-05	6.12839e-05	5.24329e-05
Clostridium sp. BJN0001	0.000289307	0.000289777	0.000345336	0.000386669	0.000343339	0.00019607	0.000404346	0.000382955	0.000215978	0.00028943	0.000308725	0.00066042	0.000132099	0.000358027	0.000344216	0.000321403	0.000142278	0.000121783	0.000185021	0.000194457	0.000182903	0.000155652	0.000290493	0.000256153	0.000365123	0.000268235	3.06135e-05	6.06299e-05	0.000203511	0.000173165	0.000338111	0.00029825	0.000172842	0.000240332	0.000304021	0.000298293	0.000468294	0.000316149	0.000433763	0.000134099	0.000143849	0.000226942	0.000270077	0.000154467	0.000133559	0.00027554	0.000247369	0.000163424	0.000251678
Parolsenella massiliensis	0.000289307	0.000351872	0.00039766	0.00040757	0.000603444	0.000299265	0.000559864	0.000289804	0.000442241	0.000423808	0.000267561	0.000412763	0.000203229	0.000589691	0.000458955	0.000383611	0.00109757	0.0039275	0.000565343	0.00175011	0.000741772	0.000466955	0.00125534	0.00120904	0.000323395	0.000402352	0.00313278	0.00118228	0.000824218	0.0021391	0.00149589	0.00110044	0.00130139	0.000376172	0.000754812	0.000390866	0.000447008	0.000234562	0.000578351	0.000474506	0.000421273	0.000567355	0.000768679	0.0014211	0.000318488	0.000498092	0.0010204	0.000418773	0.000408977
Fusobacterium nucleatum	0.000289307	0.000289777	0.000345336	0.000386669	0.000270509	0.000227029	0.000300668	0.000351905	0.000226263	0.000248083	0.000308725	0.000319891	0.000132099	0.000347496	0.000292062	0.0002903	9.14643e-05	8.11886e-05	0.000226137	0.000184222	0.000121935	0.000166028	0.000342366	0.000204922	0.000354691	0.000206334	4.0818e-05	6.06299e-05	0.000132282	0.000122234	0.000266391	0.000277681	0.000132173	0.000177637	0.000293538	0.000257149	0.000457651	0.00018357	0.000175571	0.000134099	0.000164399	0.000216627	0.000259689	0.000154467	0.000205476	0.000286138	0.00017522	0.000163424	0.000283138
Proteiniborus sp. MB09-C3	0.000289307	0.000279428	0.000293013	0.00039712	0.000270509	0.000134153	0.000321403	0.000341555	0.000226263	0.000372124	0.00024698	0.000288934	0.000182906	0.000326436	0.000281631	0.000259196	0.000193091	0.000182674	0.000226137	0.00024563	0.000233709	0.000186782	0.000259368	0.000286891	0.000344259	0.000268235	3.06135e-05	7.07349e-05	0.000244213	0.000203724	0.000297128	0.000246827	0.000203343	0.000177637	0.00024112	0.000226291	0.000298005	0.000163174	0.000237537	0.00015473	0.000297974	0.00027852	0.000249301	0.00023685	0.000195202	0.000222552	0.000226755	0.000214494	0.000178272
Sarcina sp. JB2	0.000289307	0.000227682	0.000293013	0.000323966	0.000312126	0.000227029	0.000352507	0.000300154	0.000215978	0.000248083	0.00024698	0.000515953	9.14532e-05	0.000294845	0.000302493	0.000248828	0.00011179	7.104e-05	0.000174743	0.000153519	0.000121935	0.000114145	0.000290493	0.000266399	0.000312963	0.000257918	2.0409e-05	3.0315e-05	0.000152633	0.000132421	0.000348357	0.000246827	8.13372e-05	0.000177637	0.000283054	0.000257149	0.000393793	0.000234562	0.000320159	9.28381e-05	0.000133574	0.00018568	0.000290852	0.000123574	0.000102738	0.00023315	0.000206141	0.000142996	0.000209732
Bacteroides eggerthii	0.000289307	0.0012626	0.00111973	0.00125406	0.000925974	0.00166144	0.00125451	0.00188373	0.00125473	0.0010957	0.0030255	0.000835844	0.00134131	0.00107408	0.00148117	0.00244681	0.000660576	0.000578469	0.000544785	0.000133049	0.00139209	0.00172255	0.00078848	0.000809443	0.00109537	0.00138244	0.000469407	8.08399e-05	0.00146528	0.00114085	0.00082991	0.000812473	0.0014844	0.00145244	0.000964482	0.00148118	0.00201154	0.00168273	0.000970804	0.00145446	0.00158234	0.00105219	0.00093488	0.00125633	0.00339035	0.00109156	0.000546273	0.00250243	0.00238045
Akkermansia muciniphila	0.000289307	0.00149028	0.00168482	0.000480724	0.0027259	0.00202262	0.00631402	0.020959	0.000359964	0.00099233	0.000607158	0.000412763	0.000335328	0.000779234	0.00141859	0.00189732	0.00191059	0.000294309	0.000236416	0.055891	0.0025708	0.000466955	0.00306055	0.000983627	0.000490309	0.000773754	8.1636e-05	7.07349e-05	0.000885271	0.000366703	0.00296104	0.000339387	0.000366017	0.000282129	0.00309263	0.00306521	0.000372507	0.0068227	0.000888182	0.000433244	0.00356541	0.00104187	0.00238914	0.00258475	0.000544511	0.0898474	0.000587502	0.00251264	0.00333473
Olsenella uli	0.000289307	0.000310475	0.000376731	0.000344867	0.000634656	0.000288946	0.000425082	0.000269104	0.000380533	0.000382461	0.000185235	0.000340529	0.000162583	0.000726583	0.000323355	0.000300668	0.0011992	0.00673865	0.000493391	0.00243583	0.000690966	0.000363187	0.00170146	0.00158815	0.000219074	0.000340452	0.00423487	0.00115197	0.000875095	0.00293363	0.00192621	0.000987309	0.00146407	0.00027168	0.000670944	0.00038058	0.000404436	0.000173372	0.000660973	0.000484821	0.000328799	0.000402307	0.000716742	0.0019051	0.000256845	0.000498092	0.00126777	0.000367703	0.000346057
Microbacterium testaceum	0.000289307	0.000144889	0.000272083	0.000250813	0.000260105	0.00020639	0.000228093	0.000186303	0.000257117	0.000279093	0.000144071	0.000299253	0.000223552	0.000263255	0.000229477	0.000228093	0.000182929	0.000202972	0.000185021	0.000214926	0.000142258	0.000186782	0.000165996	0.000194676	0.000177346	0.000165068	8.1636e-05	0.000171785	0.000193335	0.000244469	0.000143441	0.000205689	0.000203343	0.000177637	0.000188703	0.000144003	0.000180932	0.00018357	0.00026852	0.000185676	0.000184949	5.15778e-05	8.31005e-05	0.000247148	6.16428e-05	0.000211954	0.00010307	0.000132782	0.000241191
Achromobacter xylosoxidans	0.000289307	0.000227682	0.000282548	0.000229911	0.000353743	0.000216709	0.000300668	0.000248403	0.000277686	0.000248083	0.000236689	0.0002167	0.000264198	0.000294845	0.000198185	0.000238461	0.000497973	0.000334903	0.000174743	0.000347976	0.00040645	0.000228289	0.000311242	0.000389352	0.000219074	0.000288868	9.18405e-05	0.00018189	0.000345968	0.000458379	0.000471307	0.000411379	0.000325349	0.000240332	0.000366922	0.000216005	0.000234147	0.000142777	0.000247865	0.000299145	0.000246599	0.000226942	0.000353177	0.000401615	0.000349309	0.000190759	0.00045351	0.000388131	0.000251678
Arachis hypogaea	0.000289307	0.000413967	0.000470913	0.000438922	0.000332935	0.000288946	0.000362875	0.000362255	0.000277686	0.000361787	0.000298434	0.000350848	0.000142261	0.000463329	0.000385939	0.000300668	0.000132115	0.000111634	0.00040088	0.000255864	0.000132096	0.000311303	0.000414989	0.000245907	0.000385988	0.000330135	0.000285726	0.000111155	0.000132282	0.000162979	0.000204916	0.000257112	0.00014234	0.000438867	0.000408856	0.000339436	0.000553439	0.000193769	0.000227209	0.000257883	0.000256874	0.00027852	0.000342789	0.000216254	0.000205476	0.000519288	0.000216448	0.000214494	0.000408977
Brevundimonas sp. MF30-B	0.000289307	1.03492e-05	2.09295e-05	2.0901e-05	2.08084e-05	2.0639e-05	1.03679e-05	2.07003e-05	0.00017484	4.13471e-05	3.08725e-05	1.03191e-05	0.000548719	1.05302e-05	3.12924e-05	2.07357e-05	3.04881e-05	1.01486e-05	3.08369e-05	2.04692e-05	2.03225e-05	2.07536e-05	1.03747e-05	2.04922e-05	2.08642e-05	2.06334e-05	1.02045e-05	2.021e-05	2.03511e-05	3.05586e-05	1.02458e-05	2.05689e-05	2.03343e-05	2.08984e-05	3.14505e-05	3.08578e-05	1.06431e-05	2.03967e-05	3.09831e-05	2.06307e-05	1.0275e-05	2.06311e-05	2.07751e-05	2.05956e-05	2.05476e-05	1.05977e-05	6.18423e-05	2.0428e-05	2.09732e-05
Achromobacter spanius	0.000289307	0.000165587	0.000167436	0.000188109	0.000239297	0.000144473	0.000217725	0.000144902	0.000226263	0.000196399	0.000154362	0.000144467	0.000213391	0.000179013	0.0001356	0.000196989	0.000274393	0.00021312	0.000164464	0.000184222	0.000254031	0.000186782	0.000217869	0.000194676	0.000156481	0.000185701	5.10225e-05	0.000151575	0.000203511	0.000203724	0.000215162	0.000195405	0.000203343	0.000167187	0.000272571	0.000205719	0.00013836	0.000173372	0.00013426	0.000185676	0.000164399	0.000216627	0.000207751	0.000226552	0.000154107	0.00013777	0.000309211	0.000214494	0.000262164
Paracoccus zhejiangensis	0.000289307	3.10475e-05	3.13942e-05	3.13516e-05	3.12126e-05	3.09585e-05	3.11036e-05	4.14006e-05	0.000102847	6.20206e-05	3.08725e-05	5.15953e-05	0.000203229	3.15906e-05	3.12924e-05	4.14714e-05	5.08135e-05	5.07429e-05	5.13949e-05	4.09383e-05	5.08063e-05	4.15071e-05	4.14989e-05	6.14767e-05	2.08642e-05	3.09502e-05	3.06135e-05	6.06299e-05	5.08776e-05	5.0931e-05	4.09832e-05	4.11379e-05	4.06686e-05	4.17968e-05	2.0967e-05	3.08578e-05	2.12861e-05	2.03967e-05	4.13108e-05	3.0946e-05	2.05499e-05	4.12622e-05	4.15502e-05	4.11913e-05	2.05476e-05	2.11954e-05	9.27634e-05	3.06419e-05	2.09732e-05
Microbacterium foliorum	0.000289307	7.24443e-05	9.41827e-05	7.31537e-05	9.36378e-05	0.000134153	6.22071e-05	7.2451e-05	0.000215978	9.30309e-05	7.20357e-05	7.22335e-05	0.000182906	7.37114e-05	7.30155e-05	6.22071e-05	0.000142278	0.000121783	0.000154185	0.000347976	0.000152419	9.3391e-05	0.000736606	0.000122953	6.25926e-05	8.25338e-05	0.00020409	0.00024252	0.000132282	0.000122234	0.00019467	0.000123414	0.000152507	9.40429e-05	8.3868e-05	0.000123431	7.45014e-05	8.15869e-05	0.000113605	8.25227e-05	7.19247e-05	9.284e-05	8.31005e-05	7.20847e-05	9.24642e-05	6.35863e-05	0.000123685	8.17119e-05	0.000104866
Paracoccus marcusii	0.000278975	3.10475e-05	2.09295e-05	3.13516e-05	3.12126e-05	5.15975e-05	5.18393e-05	5.17507e-05	0.000226263	0.000155052	5.14541e-05	3.09572e-05	0.000721464	2.10604e-05	4.17232e-05	0.000114046	5.08135e-05	4.05943e-05	0.000277532	6.14075e-05	3.04838e-05	4.15071e-05	3.11242e-05	4.09844e-05	4.17284e-05	3.09502e-05	3.06135e-05	3.0315e-05	4.07021e-05	5.0931e-05	2.04916e-05	3.08534e-05	5.08357e-05	4.17968e-05	3.14505e-05	7.20016e-05	3.19292e-05	1.01984e-05	0.000113605	2.06307e-05	1.0275e-05	4.12622e-05	4.15502e-05	3.08934e-05	2.05476e-05	2.11954e-05	8.24564e-05	4.08559e-05	5.24329e-05
Clostridium sp. OS1-26	0.000278975	0.000238031	0.000303477	0.000313516	0.000280913	0.000237348	0.000331771	0.000320855	0.000205694	0.000268756	0.00025727	0.000608825	0.000101615	0.000284315	0.000312924	0.000228093	0.000132115	9.13372e-05	0.000154185	0.000194457	0.00016258	0.000134898	0.000259368	0.000297137	0.000354691	0.000226968	2.0409e-05	3.0315e-05	0.000172984	0.000142607	0.000327865	0.000246827	0.000132173	0.000198535	0.000272571	0.000216005	0.000319292	0.000285554	0.00040278	0.000144415	0.000123299	0.000195996	0.000280464	0.000123574	0.000113012	0.00023315	0.000206141	0.000163424	0.000209732
Planctomyces sp. SH-PL62	0.000278975	0.000134539	7.32532e-05	9.40547e-05	7.28294e-05	6.19169e-05	8.29428e-05	9.31513e-05	0.000143986	0.000134378	7.20357e-05	9.28716e-05	0.000152422	8.42416e-05	8.34463e-05	0.000103679	0.000132115	0.000101486	0.000154185	0.000122815	0.000152419	6.22607e-05	0.000134872	0.000174184	7.30247e-05	7.22171e-05	3.06135e-05	0.000232415	0.000132282	0.000152793	0.000204916	0.000154267	9.15043e-05	0.000125391	0.000157252	0.000144003	9.57875e-05	0.000101984	8.26216e-05	0.000113469	8.21997e-05	7.22089e-05	0.000135038	0.000113276	0.000174655	0.000116575	0.000298904	0.000112354	0.000178272
Streptomyces venezuelae	0.000278975	0.000165587	0.000167436	0.000177659	0.00019768	0.000144473	0.000207357	0.000134552	0.000226263	0.000206735	0.00012349	0.000185743	0.00027436	0.000189544	0.000156462	0.000165886	0.000325207	0.000436389	0.000205579	0.000255864	0.000254031	0.000166028	0.000259368	0.000256153	0.000135617	0.000175384	0.000193885	0.00026273	0.000274739	0.00037689	0.000276637	0.000287965	0.000305014	0.000219433	0.000220153	0.000185147	0.00013836	0.000152975	0.000206554	0.000175361	0.000174674	0.000206311	0.000249301	0.000278041	0.000277393	0.000158966	0.00027829	0.000183852	0.000199245
Paracoccus sp. TOH	0.000278975	3.10475e-05	3.13942e-05	3.13516e-05	3.12126e-05	3.09585e-05	3.11036e-05	4.14006e-05	9.25621e-05	5.16839e-05	3.08725e-05	3.09572e-05	0.000203229	3.15906e-05	4.17232e-05	4.14714e-05	8.13016e-05	3.04457e-05	3.08369e-05	3.07037e-05	5.08063e-05	7.26375e-05	3.11242e-05	4.09844e-05	2.08642e-05	3.09502e-05	3.06135e-05	1.0105e-05	5.08776e-05	5.0931e-05	4.09832e-05	3.08534e-05	4.06686e-05	3.13476e-05	6.2901e-05	5.14297e-05	3.19292e-05	2.03967e-05	3.09831e-05	3.0946e-05	6.16497e-05	5.15778e-05	5.19378e-05	4.11913e-05	6.16428e-05	2.11954e-05	0.000133992	4.08559e-05	0.000178272
Selenomonas sputigena	0.000278975	0.000393269	0.00041859	0.00040757	0.000541019	0.000350863	0.000497657	0.000382955	0.000493665	0.000444481	0.000298434	0.000350848	0.000213391	0.000336966	0.000365078	0.000425082	0.000589437	0.000537874	0.000637296	0.000583371	0.000477579	0.00093391	0.000487613	0.000491813	0.000385988	0.000412669	0.000306135	0.00042441	0.00047825	0.000550055	0.000461061	0.000493654	0.000620196	0.000417968	0.000398373	0.000370294	0.000308649	0.000764877	0.000330486	0.000433244	0.000339074	0.000433253	0.000477828	0.000494295	0.000667797	0.000392115	0.000484431	0.000398345	0.000408977
Clostridium intestinale	0.000278975	0.00025873	0.000345336	0.000386669	0.000332935	0.00019607	0.000352507	0.000351905	0.000236548	0.000268756	0.000277852	0.00105254	0.000111776	0.000336966	0.000365078	0.000300668	0.000142278	8.11886e-05	0.0001953	0.000143284	0.00016258	0.000155652	0.000259368	0.000256153	0.000365123	0.000237285	4.0818e-05	3.0315e-05	0.00018316	0.000152793	0.000338111	0.000267396	0.000101671	0.000208984	0.000293538	0.000288007	0.000372507	0.000458926	0.0006713	0.000165045	0.000133574	0.000216627	0.000301239	0.000154467	0.000113012	0.000254345	0.000206141	0.000163424	0.000220218
Clostridium sp. DL-VIII	0.000278975	0.000238031	0.00039766	0.000355318	0.000249701	0.000227029	0.000393978	0.000310504	0.000205694	0.000268756	0.000267561	0.000732654	0.000121938	0.000326436	0.000427662	0.000279932	0.000132115	0.000111634	0.000174743	0.000184222	0.000182903	0.000134898	0.000300867	0.000276645	0.000344259	0.000237285	6.1227e-05	5.0525e-05	0.00018316	0.000173165	0.000276637	0.000267396	0.00014234	0.000219433	0.000262087	0.000267435	0.000372507	0.000377339	0.000588679	0.000134099	0.000143849	0.000226942	0.000259689	0.000164765	0.000143833	0.00023315	0.00027829	0.000173638	0.000220218
Clostridium gelidum	0.000278975	0.000300126	0.000355801	0.000355318	0.000280913	0.000175431	0.000259196	0.000341555	0.000215978	0.000248083	0.000236689	0.000939035	0.000111776	0.000336966	0.000354647	0.000269564	0.000132115	0.000101486	0.000154185	0.000163753	0.000152419	0.000145275	0.000280118	0.000276645	0.000312963	0.000237285	3.06135e-05	3.0315e-05	0.000172984	0.000152793	0.000327865	0.000277681	0.000111839	0.000219433	0.000251604	0.000246863	0.000372507	0.000448728	0.000681628	0.000144415	0.000133574	0.000206311	0.000249301	0.000133872	0.000133559	0.00023315	0.000195834	0.00015321	0.000209732
Clostridium cellulovorans	0.000278975	0.000320825	0.000376731	0.00039712	0.000332935	0.000216709	0.000393978	0.000362255	0.000257117	0.00035145	0.000308725	0.000526272	0.000132099	0.000347496	0.000344216	0.0002903	0.000182929	0.000324754	0.000205579	0.000276334	0.000213386	0.000197159	0.000290493	0.000317629	0.000333827	0.000278552	3.06135e-05	3.0315e-05	0.000254388	0.00021391	0.000327865	0.000308534	0.000193176	0.000219433	0.000293538	0.000267435	0.000404436	0.000275356	0.00040278	0.000185676	0.000174674	0.000257889	0.000280464	0.000195658	0.000174655	0.000317931	0.000319518	0.00020428	0.000241191
Panicum hallii	0.000278975	0.000496761	0.000387195	0.000344867	0.000384956	0.000299265	0.000279932	0.000351905	0.000298256	0.000258419	0.000267561	0.000257977	0.000172745	0.000379087	0.000323355	0.000269564	0.000182929	0.000223269	0.000575622	0.000255864	0.000182903	0.000300927	0.000300867	0.000266399	0.000312963	0.000319818	0.000255112	0.00014147	0.000223862	0.00021391	0.000225408	0.000277681	0.000162674	0.00027168	0.000272571	0.000267435	0.000308649	0.000214166	0.000206554	0.000268199	0.000215774	0.000247573	0.000290852	0.00023685	0.000226024	0.000296736	0.000216448	0.000194066	0.000304111
Luteimonas sp. S4-F44	0.000278975	1.03492e-05	3.13942e-05	1.04505e-05	2.08084e-05	1.03195e-05	2.07357e-05	6.21009e-05	0.000370248	5.16839e-05	0.000113199	4.12763e-05	0.00109744	2.10604e-05	2.08616e-05	4.14714e-05	3.04881e-05	4.05943e-05	3.08369e-05	3.07037e-05	2.03225e-05	2.07536e-05	2.07495e-05	2.04922e-05	1.04321e-05	3.09502e-05	1.02045e-05	4.042e-05	2.03511e-05	2.03724e-05	2.04916e-05	2.05689e-05	2.03343e-05	2.08984e-05	2.0967e-05	3.08578e-05	1.06431e-05	1.01984e-05	2.06554e-05	2.06307e-05	1.0275e-05	2.06311e-05	4.15502e-05	2.05956e-05	2.05476e-05	2.11954e-05	7.21493e-05	2.0428e-05	1.04866e-05
Thermomonas sp. XSG	0.000278975	3.10475e-05	2.09295e-05	2.0901e-05	3.12126e-05	2.0639e-05	3.11036e-05	5.17507e-05	0.000226263	7.23574e-05	3.08725e-05	3.09572e-05	0.000365813	2.10604e-05	3.12924e-05	5.18393e-05	4.06508e-05	3.04457e-05	2.05579e-05	5.11729e-05	4.0645e-05	2.07536e-05	3.11242e-05	4.09844e-05	3.12963e-05	2.06334e-05	1.02045e-05	3.0315e-05	3.05266e-05	5.0931e-05	4.09832e-05	5.14223e-05	4.06686e-05	3.13476e-05	9.43515e-05	3.08578e-05	2.12861e-05	2.03967e-05	3.09831e-05	2.06307e-05	2.05499e-05	3.09467e-05	6.23254e-05	3.08934e-05	3.08214e-05	2.11954e-05	6.18423e-05	3.06419e-05	1.04866e-05
Sphingomonas rhizophila	0.000278975	2.06984e-05	2.09295e-05	1.04505e-05	2.08084e-05	2.0639e-05	3.11036e-05	2.07003e-05	5.14234e-05	5.16839e-05	2.05816e-05	2.06381e-05	8.12917e-05	2.10604e-05	2.08616e-05	3.11036e-05	4.06508e-05	2.02972e-05	2.05579e-05	1.02346e-05	2.03225e-05	1.03768e-05	1.03747e-05	2.04922e-05	1.04321e-05	2.06334e-05	2.0409e-05	1.0105e-05	2.03511e-05	2.03724e-05	2.04916e-05	2.05689e-05	2.03343e-05	1.04492e-05	2.0967e-05	2.05719e-05	1.06431e-05	1.01984e-05	2.06554e-05	2.06307e-05	2.05499e-05	2.06311e-05	2.07751e-05	2.05956e-05	2.05476e-05	2.11954e-05	3.09211e-05	1.0214e-05	5.24329e-05
Bacteroides zhangwenhongii	0.000278975	0.000455364	0.000282548	0.000470273	0.000332935	0.000650128	0.000559864	0.000838362	0.000534803	0.000496165	0.000812975	0.000319891	0.000518235	0.000494919	0.000552832	0.00133745	0.000315044	0.000263863	0.00130543	9.21112e-05	0.000589353	0.00148388	0.000529112	0.000266399	0.000344259	0.000453936	0.000163272	6.06299e-05	0.000417197	0.000448193	0.000440569	0.000401094	0.000660865	0.00187041	0.000566109	0.000524583	0.000468294	0.000693488	0.000413108	0.000691128	0.0010275	0.000887138	0.00085178	0.000545784	0.00197257	0.000572276	0.000216448	0.000806905	0.00143666
Acetivibrio saccincola	0.000278975	0.000300126	0.000345336	0.000365768	0.000291318	0.000185751	0.000352507	0.000372605	0.000246832	0.000341113	0.000308725	0.000247658	0.000111776	0.000315906	0.00026077	0.000269564	0.000243905	0.000192823	0.0001953	0.000235395	0.000274354	0.000217912	0.000290493	0.000327876	0.000302531	0.000299185	3.06135e-05	8.08399e-05	0.000254388	0.000234283	0.000368849	0.000277681	0.000223677	0.000240332	0.000377406	0.00032915	0.000329935	0.000132579	0.000165243	0.000216622	0.000164399	0.000309467	0.000270077	0.000185361	0.000195202	0.000286138	0.000267983	0.000265564	0.000262164
Paramuribaculum intestinale	0.000278975	0.000558856	0.000366266	0.000292615	0.000332935	0.000588211	0.000155518	0.000652059	0.000575942	0.000217072	0.00189351	0.000288934	0.000355651	0.000484389	0.000646709	0.000590968	0.000182929	0.000162377	0.000215858	8.18766e-05	0.000335322	0.00087165	0.000280118	0.000276645	0.00039642	0.000371402	5.10225e-05	4.042e-05	0.000407021	0.000346331	0.000993842	0.000287965	0.00114889	0.000616503	0.000377406	0.000452582	0.000553439	0.000397736	0.000278848	0.00046419	0.000698697	0.000402307	0.00038434	0.000463402	0.000965737	0.000551081	0.000360747	0.000960114	0.000943792
Citrobacter freundii	0.000278975	0.000393269	0.000313942	0.000323966	0.000561827	0.000423099	0.000342139	0.000507157	0.000298256	0.000485828	0.000267561	0.000196062	0.000172745	0.000336966	0.000292062	0.000331771	0.000416671	0.000395794	0.0001953	0.000347976	0.00032516	0.000352811	0.000487613	0.00036886	0.00039642	0.000299185	0.000173476	0.00010105	0.000518952	0.000397262	0.000276637	0.000380525	0.000264346	0.000229883	0.00041934	0.000277721	0.000255433	0.000101984	0.000165243	0.000278514	0.000308249	0.000268204	0.00038434	0.000411913	0.000267119	0.00023315	0.000226755	0.000357489	0.000262164
Pseudomonas fluorescens	0.000278975	0.000206984	0.000209295	0.000188109	0.000260105	0.00019607	0.000238461	0.000207003	0.000277686	0.000237746	0.000205816	0.000144467	0.000254037	0.000168483	0.000208616	0.000207357	0.000315044	0.000334903	0.000185021	0.000204692	0.000294677	0.000249043	0.000259368	0.000204922	0.000229506	0.000237285	0.000142863	0.00012126	0.000284915	0.000305586	0.000286882	0.000236543	0.00021351	0.000219433	0.000188703	0.000164575	0.000191575	0.000142777	0.000185899	0.000216622	0.000184949	0.000206311	0.000228526	0.000278041	0.000205476	0.00023315	0.000309211	0.000245136	0.000408977
Alistipes megaguti	0.000278975	0.00192495	0.00279409	0.000836042	0.00129012	0.000897796	0.00237424	0.00208038	0.00203637	0.00295632	0.00370469	0.00170265	0.00407475	0.00220081	0.00196099	0.00236387	0.000772366	0.00415077	0.00029809	0.00011258	0.00148354	0.00556195	0.000529112	0.00189553	0.00479876	0.00683999	0.00040818	6.06299e-05	0.00165861	0.00115104	0.00193646	0.00213917	0.00238928	0.000909081	0.00225395	0.00662415	0.00408693	0.00120341	0.00218947	0.00258915	0.00163372	0.00272331	0.0025865	0.00176093	0.00314378	0.00203476	0.00283444	0.00366682	0.00611367
Hydrogenophaga sp. PBL-H3	0.000278975	5.17459e-05	5.23237e-05	5.22526e-05	5.2021e-05	6.19169e-05	9.33107e-05	6.21009e-05	0.000246832	0.000144715	4.11633e-05	4.12763e-05	0.000193068	8.42416e-05	6.25848e-05	6.22071e-05	9.14643e-05	7.104e-05	2.05579e-05	8.18766e-05	8.12901e-05	6.22607e-05	5.18737e-05	6.14767e-05	5.21605e-05	6.19003e-05	6.1227e-05	0.00010105	9.15798e-05	7.13034e-05	6.14748e-05	8.22757e-05	9.15043e-05	6.26953e-05	5.24175e-05	5.14297e-05	3.19292e-05	3.05951e-05	6.19662e-05	5.15767e-05	5.13748e-05	5.15778e-05	8.31005e-05	7.20847e-05	0.000102738	3.17931e-05	0.000123685	6.12839e-05	4.19463e-05
Stenotrophomonas rhizophila	0.000278975	3.10475e-05	3.13942e-05	3.13516e-05	4.16168e-05	3.09585e-05	5.18393e-05	4.14006e-05	0.000215978	6.20206e-05	3.08725e-05	4.12763e-05	0.000264198	3.15906e-05	4.17232e-05	4.14714e-05	7.11389e-05	9.13372e-05	8.22318e-05	5.11729e-05	4.0645e-05	4.15071e-05	4.14989e-05	6.14767e-05	4.17284e-05	3.09502e-05	4.0818e-05	3.0315e-05	5.08776e-05	7.13034e-05	4.09832e-05	4.11379e-05	5.08357e-05	4.17968e-05	4.1934e-05	3.08578e-05	3.19292e-05	2.03967e-05	3.09831e-05	3.0946e-05	3.08249e-05	3.09467e-05	4.15502e-05	4.11913e-05	8.21904e-05	5.29886e-05	5.15352e-05	4.08559e-05	3.14597e-05
Nocardioides okcheonensis	0.000278975	2.06984e-05	3.13942e-05	3.13516e-05	3.12126e-05	3.09585e-05	2.07357e-05	2.07003e-05	0.000133701	0.000103368	2.05816e-05	4.12763e-05	0.000121938	4.21208e-05	2.08616e-05	4.14714e-05	6.09762e-05	6.08915e-05	3.08369e-05	0.000153519	4.0645e-05	2.07536e-05	5.18737e-05	5.12306e-05	2.08642e-05	3.09502e-05	6.1227e-05	0.000111155	5.08776e-05	7.13034e-05	6.14748e-05	7.19913e-05	7.117e-05	2.08984e-05	4.1934e-05	3.08578e-05	3.19292e-05	1.01984e-05	3.09831e-05	3.0946e-05	2.05499e-05	7.22089e-05	4.15502e-05	4.11913e-05	3.08214e-05	2.11954e-05	5.15352e-05	1.0214e-05	2.09732e-05
Caloramator sp. mosi 1	0.000278975	0.000289777	0.000345336	0.000365768	0.000374551	0.000268307	0.000383611	0.000393306	0.000257117	0.000299766	0.000308725	0.000247658	0.000101615	0.000368557	0.000312924	0.000342139	0.000203254	0.000121783	0.000236416	0.000337741	0.000223548	0.000166028	0.000311242	0.000317629	0.000365123	0.000350769	1.02045e-05	3.0315e-05	0.000234037	0.000234283	0.000358603	0.000318819	0.000162674	0.000313476	0.000356439	0.000288007	0.000415079	0.000163174	0.000175571	0.000195991	0.000164399	0.000226942	0.000332402	0.000226552	0.000174655	0.000296736	0.000288597	0.00020428	0.000230705
Sphingobacterium sp. UDSM-2020	0.000278975	4.13967e-05	5.23237e-05	5.22526e-05	3.12126e-05	6.19169e-05	5.18393e-05	6.21009e-05	0.000113131	5.16839e-05	4.11633e-05	2.06381e-05	6.09688e-05	3.15906e-05	4.17232e-05	3.11036e-05	2.03254e-05	1.01486e-05	2.05579e-05	3.07037e-05	3.04838e-05	3.11303e-05	4.14989e-05	3.07383e-05	4.17284e-05	3.09502e-05	1.02045e-05	1.0105e-05	4.07021e-05	4.07448e-05	2.04916e-05	3.08534e-05	3.05014e-05	3.13476e-05	4.1934e-05	3.08578e-05	4.25722e-05	4.07934e-05	4.13108e-05	5.15767e-05	4.10998e-05	5.15778e-05	3.11627e-05	2.05956e-05	5.1369e-05	3.17931e-05	2.06141e-05	5.10699e-05	5.24329e-05
Pseudocnuella soli	0.000268642	6.20951e-05	7.32532e-05	5.22526e-05	7.28294e-05	8.25559e-05	3.11036e-05	6.21009e-05	9.25621e-05	6.20206e-05	0.000113199	6.19144e-05	0.000111776	4.21208e-05	8.34463e-05	0.000124414	4.06508e-05	2.02972e-05	3.08369e-05	2.04692e-05	6.09676e-05	7.26375e-05	6.22484e-05	5.12306e-05	6.25926e-05	9.28505e-05	0	1.0105e-05	6.10532e-05	5.0931e-05	5.1229e-05	6.17068e-05	5.08357e-05	4.17968e-05	0.000146769	6.17157e-05	4.25722e-05	9.17852e-05	5.16385e-05	8.25227e-05	7.19247e-05	0.000103156	9.3488e-05	9.26803e-05	8.21904e-05	7.4184e-05	5.15352e-05	0.000112354	5.24329e-05
Clostridium sp. MB40-C1	0.000268642	0.00024838	0.000355801	0.000365768	0.00032253	0.00019607	0.000342139	0.000341555	0.000236548	0.000268756	0.000288143	0.000598506	0.000101615	0.000315906	0.000292062	0.000279932	0.000121952	7.104e-05	0.000174743	0.000133049	0.000152419	0.000145275	0.000248994	0.000225414	0.000312963	0.000268235	2.0409e-05	2.021e-05	0.000172984	0.000152793	0.000338111	0.000257112	0.000132173	0.000208984	0.000304021	0.000257149	0.000351221	0.000305951	0.00040278	0.000144415	0.000154124	0.000206311	0.000259689	0.000133872	0.000154107	0.000264943	0.000267983	0.000163424	0.000209732
Allocoprobacillus halotolerans	0.000268642	0.000206984	0.000345336	0.000313516	0.000218488	0.000330224	0.000466553	0.000258754	0.000185124	0.00032044	0.000298434	0.000175424	0.000121938	0.000305376	0.000281631	0.000300668	0.00011179	0.000111634	0.000236416	0.000163753	0.000152419	0.000145275	0.000207495	0.000174184	0.000260802	0.000196018	0.000244908	9.09449e-05	0.000142457	0.000142607	0.00031762	0.000236543	0.00014234	0.00013584	0.000178219	0.000195433	0.000372507	0.000112182	0.000113605	0.000175361	0.000123299	0.000216627	0.000176589	0.000123574	0.000102738	0.000190759	0.000154606	0.000163424	0.000167785
Clostridium butyricum	0.000268642	0.000196634	0.000711602	0.000334417	0.000468189	0.00060885	0.000269564	0.000300154	0.000226263	0.000496165	0.000370469	0.00205349	0.000121938	0.000305376	0.000458955	0.000248828	0.000284556	0.000182674	0.000349485	0.000347976	0.000264193	0.000134898	0.000477238	0.000584028	0.000688518	0.000433302	8.1636e-05	8.08399e-05	0.000305266	0.000336145	0.000297128	0.000462801	0.000132173	0.000376172	0.000293538	0.000493726	0.000564082	0.000846464	0.00165243	0.000144415	0.00010275	0.000195996	0.000519378	0.000267743	0.000184928	0.00050869	0.000371054	0.00020428	0.000461409
Streptomyces sp. S584	0.000268642	1.03492e-05	1.04647e-05	2.0901e-05	2.08084e-05	1.03195e-05	2.07357e-05	2.07003e-05	2.05694e-05	2.06735e-05	1.02908e-05	2.06381e-05	2.03229e-05	2.10604e-05	2.08616e-05	1.03679e-05	5.08135e-05	5.07429e-05	2.05579e-05	4.09383e-05	3.04838e-05	2.07536e-05	4.14989e-05	4.09844e-05	1.04321e-05	2.06334e-05	2.0409e-05	3.0315e-05	3.05266e-05	4.07448e-05	4.09832e-05	3.08534e-05	4.06686e-05	4.17968e-05	2.0967e-05	2.05719e-05	2.12861e-05	1.01984e-05	2.06554e-05	2.06307e-05	1.0275e-05	3.09467e-05	2.07751e-05	2.05956e-05	3.08214e-05	1.05977e-05	3.09211e-05	1.0214e-05	2.09732e-05
Eremothecium gossypii	0.000268642	0.00024838	0.000240689	0.00020901	0.00019768	9.28754e-05	0.000207357	0.000186303	0.00030854	0.000341113	0.000329306	7.22335e-05	0.000233714	0.000252725	0.000219047	0.000259196	0.000254068	0.000537874	6.16738e-05	0.000225161	0.000274354	0.000186782	0.000217869	0.000430337	0.000469444	0.000216651	5.10225e-05	6.06299e-05	0.000437548	0.000285214	0.000379094	0.000277681	0.000223677	0.000156738	0.000314505	0.000164575	0.00024479	7.13885e-05	0.000123932	0.00015473	0.000226049	0.00018568	0.000238914	0.000278041	0.00029794	0.00027554	0.000329826	0.000357489	0.000272651
Streptococcus agalactiae	0.000268642	0.000351872	0.000355801	0.000480724	0.000270509	0.00020639	0.000611703	0.000362255	0.000298256	0.000496165	0.000483668	0.000299253	0.000325167	0.000358027	0.000333785	0.000539128	0.000365857	0.000274012	9.25107e-05	0.000511729	0.000528385	0.000228289	0.000560236	0.000420091	0.000365123	0.000299185	2.0409e-05	8.08399e-05	0.00047825	0.000519496	0.000276637	0.000473086	0.000244012	0.000167187	0.000314505	0.000277721	0.000266076	0.00018357	0.00026852	0.000144415	0.00010275	0.000443569	0.000238914	0.000226552	0.000246571	0.000116575	0.000226755	0.000173638	0.000230705
Prevotella fusca	0.000268642	0.000341523	0.000313942	0.000104505	0.000270509	0.000485016	0.000134782	0.000279454	0.000287971	0.000113704	0.000514541	0.000134148	0.000223552	0.000126362	0.000281631	0.000653175	0.00011179	5.07429e-05	6.16738e-05	5.11729e-05	0.000213386	0.000446202	0.000145246	0.000266399	0.00039642	0.000299185	4.0818e-05	3.0315e-05	0.000468074	0.000356517	0.000184424	0.000246827	0.000294847	0.000417968	0.000304021	0.000462868	0.000340578	0.000275356	0.000196226	0.000350722	0.000308249	0.00027852	0.000270077	0.000288339	0.000698618	0.000582874	0.000195834	0.000623053	0.000377517
Murdochiella vaginalis	0.000268642	0.00025873	0.000303477	0.000355318	0.000312126	0.000154792	0.000311036	0.000320855	0.000257117	0.000341113	0.000288143	0.0002167	0.000142261	0.000315906	0.000271201	0.0002903	0.000406508	0.000416092	0.000236416	0.000296803	0.000375967	0.000425448	0.000321617	0.000348368	0.000312963	0.000299185	0.000132658	0.000191995	0.000325617	0.000305586	0.000409832	0.000329103	0.000305014	0.000292578	0.000251604	0.000236577	0.000266076	0.000193769	0.000206554	0.000350722	0.000215774	0.000309467	0.000394727	0.000350126	0.00029794	0.00023315	0.000319518	0.000316633	0.00033557
Hydrogenophaga sp. PBC	0.000268642	4.13967e-05	5.23237e-05	5.22526e-05	7.28294e-05	5.15975e-05	6.22071e-05	5.17507e-05	0.000287971	0.000113704	5.14541e-05	4.12763e-05	0.000243875	6.31812e-05	4.17232e-05	5.18393e-05	9.14643e-05	0.000111634	4.11159e-05	5.11729e-05	8.12901e-05	8.30142e-05	6.22484e-05	5.12306e-05	6.25926e-05	6.19003e-05	3.06135e-05	3.0315e-05	5.08776e-05	0.000101862	5.1229e-05	9.25602e-05	7.117e-05	4.17968e-05	9.43515e-05	4.11438e-05	5.32153e-05	4.07934e-05	4.13108e-05	5.15767e-05	6.16497e-05	6.18933e-05	8.31005e-05	8.23825e-05	5.1369e-05	4.23908e-05	9.27634e-05	6.12839e-05	0.000167785
Prevotella denticola	0.000268642	0.000579554	0.000502307	0.000250813	0.000436977	0.000691406	0.000300668	0.000600308	0.000524519	0.000372124	0.00103937	0.000381805	0.000406459	0.000273785	0.000469386	0.000974578	0.00026423	0.000223269	0.000174743	0.000102346	0.000508063	0.000736751	0.000290493	0.000461075	0.000657222	0.000577737	7.14315e-05	3.0315e-05	0.000630883	0.000580614	0.000368849	0.000545077	0.000528692	0.00066875	0.000545142	0.000699445	0.000553439	0.000428331	0.000361469	0.000577659	0.000606223	0.000443569	0.000436278	0.000442806	0.00103765	0.00074184	0.000371054	0.000909044	0.000776007
Parolsenella catena	0.000268642	0.000341523	0.000355801	0.000386669	0.00059304	0.000309585	0.000456185	0.000341555	0.000349679	0.000361787	0.00024698	0.000350848	0.000172745	0.0005581	0.000365078	0.000342139	0.000914643	0.00373468	0.000534507	0.00153519	0.000670643	0.000383941	0.00120347	0.00111683	0.000292099	0.000392035	0.00241847	0.00117218	0.000803867	0.00187426	0.00138318	0.000884464	0.00114889	0.000376172	0.000618526	0.000349722	0.000393793	0.000193769	0.000526713	0.000412614	0.000339074	0.000484831	0.000644029	0.00129752	0.000308214	0.000466299	0.000979169	0.000388131	0.00039849
Paracoccus jeotgali	0.000268642	2.06984e-05	2.09295e-05	2.0901e-05	2.08084e-05	2.0639e-05	5.18393e-05	3.10504e-05	9.25621e-05	4.13471e-05	2.05816e-05	3.09572e-05	0.000203229	3.15906e-05	2.08616e-05	4.14714e-05	3.04881e-05	3.04457e-05	3.08369e-05	3.07037e-05	3.04838e-05	2.07536e-05	3.11242e-05	3.07383e-05	2.08642e-05	3.09502e-05	2.0409e-05	1.0105e-05	2.03511e-05	3.05586e-05	3.07374e-05	3.08534e-05	3.05014e-05	2.08984e-05	2.0967e-05	3.08578e-05	2.12861e-05	1.01984e-05	2.06554e-05	2.06307e-05	1.0275e-05	2.06311e-05	3.11627e-05	3.08934e-05	2.05476e-05	2.11954e-05	0.00010307	2.0428e-05	1.04866e-05
Clostridium gasigenes	0.000268642	0.000227682	0.000429054	0.000344867	0.000270509	0.000237348	0.0002903	0.000300154	0.000215978	0.000258419	0.00024698	0.00306476	0.000121938	0.000336966	0.000584124	0.000300668	0.000101627	6.08915e-05	0.000154185	0.000153519	0.000142258	0.000134898	0.000269743	0.000225414	0.000417284	0.000216651	2.0409e-05	2.021e-05	0.000162808	0.000122234	0.000379094	0.000226258	9.15043e-05	0.000188086	0.00024112	0.000226291	0.000340578	0.0012544	0.00206554	0.000113469	0.000133574	0.000195996	0.000322014	0.000123574	0.000143833	0.000222552	0.000195834	0.000122568	0.000199245
Bifidobacterium animalis	0.000268642	0.000206984	0.000272083	0.000261263	0.000239297	0.000309585	0.000269564	0.000445056	0.000349679	0.00032044	0.000288143	0.000268296	0.000172745	0.000284315	0.000333785	0.000352507	0.00160571	0.00127872	0.000421438	0.000532198	0.000426773	0.00032168	0.000601735	0.000389352	0.000688518	0.000928505	0.000346953	0.000717454	0.000763165	0.000478752	0.000809418	0.000524508	0.00056936	0.000386621	0.000387889	0.000318864	0.000266076	0.000265157	0.000309831	0.000340406	0.000462373	0.000319782	0.000332402	0.000442806	0.000585606	0.00023315	0.000659651	0.000500485	0.000325084
Crassaminicella thermophila	0.000268642	0.00024838	0.000313942	0.000365768	0.000280913	0.000216709	0.000393978	0.000341555	0.000205694	0.000248083	0.000277852	0.0002167	0.000101615	0.000326436	0.00026077	0.000259196	0.000132115	0.000131931	0.000154185	0.000184222	0.00016258	0.000145275	0.000248994	0.000276645	0.000292099	0.000237285	5.10225e-05	3.0315e-05	0.000172984	0.000162979	0.000348357	0.000267396	0.000132173	0.000198535	0.000230637	0.000236577	0.000415079	0.00012238	0.000123932	0.000113469	0.000113025	0.000206311	0.000238914	0.000133872	0.000113012	0.00027554	0.000247369	0.000142996	0.000241191
Bacteroides faecis	0.000268642	0.000972823	0.000899968	0.00131677	0.000738698	0.00115578	0.00110936	0.00148007	0.00105932	0.00111637	0.0019038	0.000928716	0.0011076	0.00100037	0.00112653	0.00195952	0.00101627	0.00056832	0.000431717	0.000133049	0.00106693	0.00151501	0.000632859	0.000676243	0.000970185	0.00113484	0.000336748	7.07349e-05	0.00101755	0.000906572	0.000737697	0.000647922	0.00113872	0.00113896	0.000733845	0.00104917	0.00151131	0.00130539	0.000815888	0.00113469	0.00124327	0.000794298	0.000602478	0.00100919	0.00270201	0.000794828	0.000329826	0.0018998	0.00166737
Sodaliphilus pleomorphus	0.000268642	0.000517459	0.000387195	0.000177659	0.000447381	0.00060885	0.000165886	0.000569258	0.000514234	0.000206735	0.00108054	0.000309572	0.000365813	0.000273785	0.000667571	0.000953842	0.000162603	0.000233417	0.000164464	0.000102346	0.000386128	0.000819766	0.000290493	0.000358614	0.000563333	0.000515836	0.000122454	9.09449e-05	0.000498601	0.000468565	0.000502044	0.000359956	0.000630363	0.000501562	0.000440307	0.000545155	0.000510867	0.000407934	0.000309831	0.000546713	0.000606223	0.000711773	0.000415502	0.000473699	0.00102738	0.000561679	0.000340133	0.00105204	0.000880872
Paracoccus denitrificans	0.000268642	4.13967e-05	4.1859e-05	3.13516e-05	3.12126e-05	4.1278e-05	2.07357e-05	3.10504e-05	8.22774e-05	4.13471e-05	2.05816e-05	4.12763e-05	0.000172745	3.15906e-05	3.12924e-05	3.11036e-05	4.06508e-05	3.04457e-05	3.08369e-05	3.07037e-05	4.0645e-05	3.11303e-05	4.14989e-05	3.07383e-05	3.12963e-05	3.09502e-05	3.06135e-05	4.042e-05	4.07021e-05	5.0931e-05	4.09832e-05	3.08534e-05	3.05014e-05	5.22461e-05	6.2901e-05	8.22876e-05	2.12861e-05	3.05951e-05	3.09831e-05	5.15767e-05	3.08249e-05	4.12622e-05	4.15502e-05	5.14891e-05	3.08214e-05	4.23908e-05	0.000113378	3.06419e-05	3.14597e-05
Clostridium novyi	0.000268642	0.000217333	0.000334872	0.000334417	0.000312126	0.000278626	0.000342139	0.000310504	0.000215978	0.000279093	0.000267561	0.000454039	8.12917e-05	0.000336966	0.000302493	0.000207357	0.000121952	7.104e-05	0.000154185	0.000163753	0.000121935	0.000124521	0.000259368	0.000225414	0.000323395	0.000288868	1.02045e-05	2.021e-05	0.000162808	0.000173165	0.000256145	0.000246827	9.15043e-05	0.000167187	0.00024112	0.000267435	0.000393793	0.000234562	0.000330486	0.000113469	0.000123299	0.000165049	0.000270077	0.000154467	0.000102738	0.00027554	0.000237062	0.000142996	0.000230705
Raoultella ornithinolytica	0.000268642	0.000103492	9.41827e-05	0.000104505	0.00012485	7.22364e-05	0.000114046	0.000103501	0.000102847	8.26942e-05	0.000113199	4.12763e-05	7.11303e-05	8.42416e-05	6.25848e-05	0.000176253	0.000152441	8.11886e-05	9.25107e-05	0.000286568	0.000172741	0.000207536	0.000145246	0.000102461	0.000104321	0.000165068	7.14315e-05	3.0315e-05	0.000132282	0.000132421	0.000481552	0.000102845	0.00014234	0.000156738	0.000125802	7.20016e-05	7.45014e-05	5.09918e-05	5.16385e-05	0.000103153	0.00010275	8.25244e-05	0.000176589	0.000133872	0.000123286	7.4184e-05	5.15352e-05	0.00010214	7.3406e-05
Thomasclavelia spiroformis	0.000268642	0.000238031	0.000387195	0.000344867	0.000228892	0.00020639	0.000373243	0.000258754	0.000215978	0.000299766	0.000288143	0.000237339	0.000111776	0.000368557	0.000271201	0.000238461	0.000121952	9.13372e-05	0.000174743	0.000194457	0.000121935	0.000124521	0.000217869	0.000194676	0.000323395	0.000175384	0.00148986	0.00018189	0.000132282	0.000132421	0.000266391	0.000236543	0.000101671	0.000156738	0.00020967	0.000236577	0.000404436	0.00012238	0.000154915	0.000144415	0.000154124	0.000226942	0.000197364	0.000144169	0.000123286	0.000222552	0.000164913	0.00015321	0.000188758
Acinetobacter lanii	0.000268642	1.03492e-05	1.04647e-05	1.04505e-05	1.04042e-05	1.03195e-05	1.03679e-05	2.07003e-05	0.000143986	2.06735e-05	1.02908e-05	1.03191e-05	2.03229e-05	1.05302e-05	1.04308e-05	1.03679e-05	0	1.01486e-05	0	0	1.01613e-05	1.03768e-05	1.03747e-05	1.02461e-05	2.08642e-05	2.06334e-05	0	1.0105e-05	1.01755e-05	1.01862e-05	1.02458e-05	1.02845e-05	1.01671e-05	1.04492e-05	1.04835e-05	1.02859e-05	1.06431e-05	1.01984e-05	0	1.03153e-05	1.0275e-05	1.03156e-05	1.03876e-05	1.02978e-05	0	1.05977e-05	0	1.0214e-05	1.04866e-05
Anaeropeptidivorans aminofermentans	0.000268642	0.00038292	0.000376731	0.000428471	0.000353743	0.000247668	0.000383611	0.000382955	0.000298256	0.000475492	0.000298434	0.000319891	0.000182906	0.000336966	0.000292062	0.000311036	0.000315044	0.000304457	0.000277532	0.000337741	0.000386128	0.000217912	0.000342366	0.000420091	0.00039642	0.000330135	5.10225e-05	0.000111155	0.000315441	0.000366703	0.000327865	0.000308534	0.00028468	0.000240332	0.000324988	0.000370294	0.000287362	0.000203967	0.000278848	0.000319776	0.000256874	0.000412622	0.000270077	0.000339828	0.000256845	0.000254345	0.000319518	0.000388131	0.000251678
Selenomonas ruminantium	0.000268642	0.000465713	0.000345336	0.00040757	0.000582635	0.000361182	0.000404346	0.000455406	0.000390818	0.000454818	0.000339597	0.000340529	0.000213391	0.000389617	0.000406801	0.000414714	0.00048781	0.00042624	0.000483112	0.000429852	0.000579192	0.000518839	0.000477238	0.000461075	0.000438148	0.000495203	0.000163272	0.000191995	0.000498601	0.000438007	0.000450815	0.000431948	0.000477856	0.000303027	0.000408856	0.000390866	0.000319292	0.000458926	0.000340814	0.000422929	0.000308249	0.000402307	0.000457053	0.000504593	0.000421226	0.000360322	0.00035044	0.000500485	0.00036703
Urbifossiella limnaea	0.000268642	7.24443e-05	6.27884e-05	6.27031e-05	6.24252e-05	5.15975e-05	6.22071e-05	6.21009e-05	9.25621e-05	9.30309e-05	4.11633e-05	6.19144e-05	7.11303e-05	7.37114e-05	7.30155e-05	7.2575e-05	0.000101627	7.104e-05	7.19528e-05	8.18766e-05	0.000101613	7.26375e-05	9.33726e-05	0.000102461	4.17284e-05	6.19003e-05	6.1227e-05	0.000151575	9.15798e-05	0.000101862	0.000112704	9.25602e-05	8.13372e-05	6.26953e-05	9.43515e-05	8.22876e-05	4.25722e-05	5.09918e-05	7.22939e-05	8.25227e-05	7.19247e-05	8.25244e-05	8.31005e-05	8.23825e-05	0.000174655	7.4184e-05	0.000144299	6.12839e-05	0.000167785
Blautia coccoides	0.000268642	0.000393269	0.000439519	0.000491175	0.000239297	0.000175431	0.000425082	0.000258754	0.00030854	0.000475492	0.000319015	0.000412763	0.000518235	0.000410678	0.000458955	0.000186621	0.000579274	0.000548023	0.000524228	0.000307037	0.000447095	0.000632984	0.00037349	0.000327876	0.000323395	0.000299185	0.000142863	0.000474935	0.000407021	0.000539869	0.000461061	0.000277681	0.000528692	0.00026123	0.000178219	0.000277721	0.000298005	0.000152975	0.000392453	0.00028883	0.000493198	0.000361044	0.000238914	0.000298637	0.000287666	0.00023315	0.000257676	0.000296206	0.000115352
Nocardioides seonyuensis	0.000268642	2.06984e-05	2.09295e-05	2.0901e-05	3.12126e-05	2.0639e-05	2.07357e-05	3.10504e-05	0.000123416	6.20206e-05	2.05816e-05	3.09572e-05	0.000111776	2.10604e-05	2.08616e-05	2.07357e-05	4.06508e-05	3.04457e-05	2.05579e-05	6.14075e-05	3.04838e-05	2.07536e-05	4.14989e-05	3.07383e-05	1.04321e-05	2.06334e-05	1.02045e-05	3.0315e-05	3.05266e-05	3.05586e-05	3.07374e-05	4.11379e-05	5.08357e-05	2.08984e-05	3.14505e-05	2.05719e-05	2.12861e-05	1.01984e-05	4.13108e-05	2.06307e-05	3.08249e-05	4.12622e-05	2.07751e-05	2.05956e-05	2.05476e-05	1.05977e-05	5.15352e-05	2.0428e-05	2.09732e-05
Planococcus halotolerans	0.000268642	5.17459e-05	6.27884e-05	5.22526e-05	5.2021e-05	3.09585e-05	4.14714e-05	6.21009e-05	0.000143986	6.20206e-05	6.17449e-05	6.19144e-05	9.14532e-05	5.2651e-05	5.2154e-05	5.18393e-05	5.08135e-05	2.02972e-05	4.11159e-05	4.09383e-05	4.0645e-05	4.15071e-05	4.14989e-05	5.12306e-05	7.30247e-05	8.25338e-05	1.02045e-05	3.0315e-05	7.12287e-05	4.07448e-05	4.09832e-05	4.11379e-05	4.06686e-05	3.13476e-05	4.1934e-05	8.22876e-05	5.32153e-05	4.07934e-05	5.16385e-05	4.12614e-05	3.08249e-05	4.12622e-05	5.19378e-05	3.08934e-05	5.1369e-05	4.23908e-05	8.24564e-05	5.10699e-05	3.14597e-05
Bacteroides zoogleoformans	0.000268642	0.000869331	0.000722067	0.000689734	0.000707486	0.000908115	0.000736117	0.00128342	0.000925621	0.000857952	0.00163624	0.000567549	0.00090437	0.000694993	0.000970064	0.00172106	0.000528461	0.0003552	0.000246695	0.000102346	0.000914513	0.00104805	0.000539486	0.000594274	0.000740679	0.000959455	0.000224499	4.042e-05	0.000976851	0.00072322	0.000624994	0.00048337	0.000976046	0.000888183	0.000859647	0.00103888	0.00149003	0.00108103	0.00062999	0.00100059	0.0011919	0.000680826	0.000664804	0.00106067	0.0021164	0.000688851	0.000391668	0.00176702	0.00183515
Cupriavidus taiwanensis	0.00025831	0.000144889	0.000146506	0.000156758	0.000145659	0.000123834	0.00014515	0.000113852	0.000215978	0.000175725	0.000102908	0.000144467	0.000213391	0.000147423	0.0001356	0.000165886	0.000426834	0.00021312	0.000133627	0.000255864	0.000213386	0.000124521	0.000165996	0.000194676	0.000135617	0.000165068	8.1636e-05	0.00014147	0.000213686	0.000224096	0.000153687	0.000205689	0.000183009	0.000156738	0.000167736	0.000205719	0.000149003	0.000142777	0.000144588	0.00015473	0.000123299	0.000144418	0.000186976	0.000195658	0.000236297	0.000127173	0.000237062	0.00015321	0.000167785
Lachnoanaerobaculum umeaense	0.00025831	0.000424316	0.000355801	0.000418021	0.000416168	0.000319904	0.000404346	0.000382955	0.000226263	0.000413471	0.000319015	0.000309572	0.000223552	0.000305376	0.000344216	0.000279932	0.00037602	0.000405943	0.000339206	0.000501494	0.000508063	0.000238666	0.00039424	0.000409844	0.000333827	0.000288868	5.10225e-05	0.00016168	0.000407021	0.000346331	0.000307374	0.000339387	0.000447355	0.000198535	0.000293538	0.000370294	0.000308649	0.000193769	0.000309831	0.000278514	0.000236324	0.000422938	0.000238914	0.000278041	0.000256845	0.000328529	0.000309211	0.000326847	0.000230705
Burkholderia humptydooensis	0.00025831	0	0	0.00019856	0.000218488	0.000237348	0	0.000186303	0.000226263	0.00028943	0	0.000206381	0.000243875	0.000157953	0.000239908	0.000279932	0	0.000436389	0.000205579	0.000163753	0.000304838	0	0.000248994	0.000717228	0	0	0	0.000313255	0.000254388	0.00037689	0.000276637	0.000215974	0.000294847	0	0.000293538	0.000267435	0	0	0.000196226	0	0	0.00018568	0.000238914	0	0.00029794	0	0.000288597	0.000183852	0
Olsenella sp. oral taxon 807	0.00025831	0.000227682	0.000282548	0.000292615	0.000426572	0.00020639	0.0005806	0.000196653	0.000359964	0.000299766	0.000164653	0.000288934	0.000121938	0.000494919	0.000271201	0.000269564	0.00122969	0.00486117	0.000390601	0.00161706	0.000569031	0.000394318	0.00118272	0.00130126	0.000187778	0.000288868	0.00261235	0.0012126	0.000732638	0.00191501	0.00147539	0.00102845	0.0013929	0.00027168	0.000744328	0.000339436	0.000596011	0.000163174	0.000464746	0.000361037	0.000287699	0.000887138	0.000664804	0.00130782	0.000256845	0.000551081	0.00123685	0.000306419	0.000419463
Xanthomonas campestris	0.00025831	8.27935e-05	0.000167436	6.27031e-05	0.000104042	0.000144473	9.33107e-05	8.28012e-05	0.000215978	0.000113704	0.000102908	7.22335e-05	0.00041662	7.37114e-05	8.34463e-05	0.000103679	0.000172766	0.000182674	8.22318e-05	9.21112e-05	0.000101613	9.3391e-05	0.000176371	0.000122953	7.30247e-05	8.25338e-05	4.0818e-05	7.07349e-05	0.000132282	0.000132421	0.000133195	0.000123414	0.00014234	5.22461e-05	9.43515e-05	0.000102859	7.45014e-05	6.11901e-05	0.000103277	9.28381e-05	8.21997e-05	7.22089e-05	0.000103876	0.000123574	0.000113012	6.35863e-05	0.000133992	0.00010214	6.29195e-05
Caminicella sporogenes	0.00025831	0.000238031	0.000324407	0.000334417	0.000280913	0.000185751	0.000342139	0.000300154	0.000195409	0.000237746	0.00024698	0.000206381	9.14532e-05	0.000284315	0.000239908	0.000238461	0.000121952	0.000121783	0.000164464	0.00011258	0.000132096	0.000134898	0.000238619	0.00018443	0.000302531	0.000206334	2.0409e-05	3.0315e-05	0.000162808	0.000122234	0.000276637	0.000246827	0.000111839	0.000177637	0.000251604	0.000226291	0.000329935	0.000112182	0.000123932	0.000113469	0.00010275	0.000175364	0.000249301	0.000133872	0.000102738	0.000211954	0.000216448	0.000142996	0.000220218
Planococcus sp. (in: firmicutes)	0.00025831	0	0	0	0	0	0	0	7.19928e-05	0	0	0	4.06459e-05	0	0	0	0	0	0	0	0	0	0	0	0	0	0	0	0	0	0	0	0	0	0	0	0	0	0	0	0	0	0	0	0	0	0	0	0
uncultured Draconibacterium sp.	0.00025831	0.000393269	0.000533702	0.00040757	0.000384956	0.00060885	0.000300668	0.000548558	0.000421672	0.00032044	0.000782102	0.000288934	0.000386136	0.000379087	0.000511109	0.000756853	0.000203254	0.000202972	0.000205579	0.000173988	0.000375967	0.000591477	0.000321617	0.000338122	0.000438148	0.000443619	6.1227e-05	7.07349e-05	0.000437548	0.000346331	0.000368849	0.000370241	0.000549026	0.000501562	0.000356439	0.000462868	0.000468294	0.00049972	0.000320159	0.000629236	0.000472648	0.000433253	0.000322014	0.000473699	0.000667797	0.000349724	0.000309211	0.000592411	0.000555789
Thermoclostridium stercorarium	0.00025831	0.000351872	0.00041859	0.000438922	0.000312126	0.000257987	0.000331771	0.000424356	0.000318825	0.000434144	0.000308725	0.000288934	0.000182906	0.000336966	0.000333785	0.000362875	0.000345532	0.000375497	0.000277532	0.000266099	0.00040645	0.000342434	0.000331992	0.000348368	0.000438148	0.000340452	4.0818e-05	9.09449e-05	0.000356143	0.000346331	0.000297128	0.000380525	0.000315182	0.00026123	0.000335472	0.000411438	0.00024479	0.000214166	0.00026852	0.000319776	0.000195224	0.000381675	0.000259689	0.000339828	0.000236297	0.000222552	0.000247369	0.000367703	0.000251678
Aegilops tauschii	0.00025831	0.000238031	0.000251154	0.000250813	0.000270509	0.000257987	0.000186621	0.000289804	0.000236548	0.000217072	0.000236689	0.000206381	0.000142261	0.000284315	0.000239908	0.000176253	0.000152441	0.000162377	0.000411159	0.000194457	0.000182903	0.000778259	0.000238619	0.000204922	0.000271235	0.000257918	0.000153067	9.09449e-05	0.00018316	0.000203724	0.000174179	0.000215974	0.000172842	0.000229883	0.000283054	0.000195433	0.000266076	0.000163174	0.000154915	0.000299145	0.000174674	0.00018568	0.000228526	0.000185361	0.000277393	0.000211954	0.000257676	0.00020428	0.000220218
Thermomonas brevis	0.00025831	2.06984e-05	2.09295e-05	2.0901e-05	3.12126e-05	3.09585e-05	2.07357e-05	4.14006e-05	0.000215978	6.20206e-05	3.08725e-05	3.09572e-05	0.00034549	2.10604e-05	2.08616e-05	4.14714e-05	4.06508e-05	5.07429e-05	3.08369e-05	2.04692e-05	3.04838e-05	2.07536e-05	2.07495e-05	3.07383e-05	1.04321e-05	2.06334e-05	1.02045e-05	3.0315e-05	4.07021e-05	3.05586e-05	3.07374e-05	2.05689e-05	3.05014e-05	3.13476e-05	4.1934e-05	4.11438e-05	3.19292e-05	2.03967e-05	3.09831e-05	2.06307e-05	2.05499e-05	3.09467e-05	3.11627e-05	3.08934e-05	3.08214e-05	2.11954e-05	8.24564e-05	3.06419e-05	2.09732e-05
Acinetobacter sp. 10FS3-1	0.00025831	2.06984e-05	2.09295e-05	2.0901e-05	1.04042e-05	3.09585e-05	2.07357e-05	2.07003e-05	0.000102847	2.06735e-05	2.05816e-05	3.09572e-05	4.06459e-05	1.05302e-05	1.04308e-05	1.03679e-05	1.01627e-05	1.01486e-05	1.0279e-05	2.04692e-05	2.03225e-05	3.11303e-05	2.07495e-05	1.02461e-05	2.08642e-05	1.03167e-05	1.02045e-05	3.0315e-05	1.01755e-05	2.03724e-05	2.04916e-05	2.05689e-05	1.01671e-05	3.13476e-05	2.0967e-05	4.11438e-05	1.06431e-05	2.03967e-05	1.03277e-05	1.03153e-05	2.05499e-05	1.03156e-05	2.07751e-05	1.02978e-05	2.05476e-05	1.05977e-05	1.0307e-05	2.0428e-05	1.04866e-05
Clostridium septicum	0.00025831	0.000206984	0.000523237	0.00039712	0.000260105	0.000185751	0.000259196	0.000300154	0.000215978	0.000248083	0.000236689	0.00544847	0.000162583	0.000326436	0.000803171	0.000248828	8.13016e-05	5.07429e-05	0.000143906	0.000133049	0.000101613	0.000124521	0.000228244	0.000235661	0.000479876	0.000216651	3.06135e-05	3.0315e-05	0.000132282	0.000122234	0.000327865	0.000226258	8.13372e-05	0.000177637	0.000251604	0.000205719	0.000329935	0.00238642	0.00388321	0.000103153	0.000113025	0.000175364	0.00038434	0.000113276	0.000164381	0.000211954	0.000206141	0.000132782	0.000230705
Devosia sp. JXJ CY 41	0.00025831	4.13967e-05	3.13942e-05	3.13516e-05	6.24252e-05	4.1278e-05	3.11036e-05	3.10504e-05	0.000205694	7.23574e-05	2.05816e-05	3.09572e-05	0.00027436	2.10604e-05	3.12924e-05	4.14714e-05	4.06508e-05	3.04457e-05	8.22318e-05	4.09383e-05	7.11288e-05	4.15071e-05	8.29979e-05	4.09844e-05	3.12963e-05	4.12669e-05	2.0409e-05	3.0315e-05	3.05266e-05	4.07448e-05	6.14748e-05	3.08534e-05	4.06686e-05	3.13476e-05	7.33845e-05	3.08578e-05	2.12861e-05	3.05951e-05	3.09831e-05	3.0946e-05	2.05499e-05	3.09467e-05	5.19378e-05	5.14891e-05	3.08214e-05	3.17931e-05	4.12282e-05	4.08559e-05	2.09732e-05
Devosia sp. SL43	0.00025831	3.10475e-05	2.09295e-05	3.13516e-05	6.24252e-05	5.15975e-05	3.11036e-05	3.10504e-05	0.000205694	6.20206e-05	3.08725e-05	3.09572e-05	0.000315005	3.15906e-05	3.12924e-05	4.14714e-05	3.04881e-05	4.05943e-05	9.25107e-05	7.1642e-05	5.08063e-05	3.11303e-05	8.29979e-05	3.07383e-05	2.08642e-05	3.09502e-05	3.06135e-05	3.0315e-05	5.08776e-05	3.05586e-05	5.1229e-05	3.08534e-05	4.06686e-05	2.08984e-05	7.33845e-05	2.05719e-05	3.19292e-05	2.03967e-05	3.09831e-05	2.06307e-05	2.05499e-05	2.06311e-05	5.19378e-05	4.11913e-05	3.08214e-05	1.05977e-05	5.15352e-05	3.06419e-05	2.09732e-05
Collinsella stercoris	0.00025831	0.000320825	0.000376731	0.000376219	0.000509806	0.000288946	0.000456185	0.000269104	0.000339394	0.000341113	0.000226398	0.000340529	0.000172745	0.000431738	0.000406801	0.000331771	0.000995945	0.00328814	0.00040088	0.0010951	0.000690966	0.000373564	0.000954476	0.000911904	0.000281667	0.000392035	0.00177558	0.00113176	0.000732638	0.00139551	0.00111679	0.000884464	0.000976046	0.000344824	0.000733845	0.000401152	0.00052151	0.000234562	0.000433763	0.000330091	0.000318524	0.000577671	0.000612866	0.000885612	0.000287666	0.000423908	0.000876099	0.000418773	0.000408977
Paracoccus aminovorans	0.000247977	2.06984e-05	2.09295e-05	3.13516e-05	2.08084e-05	2.0639e-05	2.07357e-05	2.07003e-05	8.22774e-05	4.13471e-05	2.05816e-05	4.12763e-05	0.000172745	2.10604e-05	3.12924e-05	4.14714e-05	6.09762e-05	8.11886e-05	2.05579e-05	3.07037e-05	3.04838e-05	3.11303e-05	3.11242e-05	3.07383e-05	2.08642e-05	1.03167e-05	2.0409e-05	3.0315e-05	3.05266e-05	4.07448e-05	3.07374e-05	3.08534e-05	3.05014e-05	2.08984e-05	3.14505e-05	3.08578e-05	2.12861e-05	1.01984e-05	3.09831e-05	2.06307e-05	2.05499e-05	3.09467e-05	4.15502e-05	3.08934e-05	3.08214e-05	2.11954e-05	0.00010307	2.0428e-05	2.09732e-05
Sphingomonas ginsengisoli An et al. 2013	0.000247977	2.06984e-05	2.09295e-05	2.0901e-05	3.12126e-05	2.0639e-05	2.07357e-05	1.03501e-05	5.14234e-05	4.13471e-05	2.05816e-05	1.03191e-05	9.14532e-05	2.10604e-05	1.04308e-05	3.11036e-05	3.04881e-05	2.02972e-05	2.05579e-05	1.02346e-05	2.03225e-05	1.03768e-05	1.03747e-05	2.04922e-05	1.04321e-05	1.03167e-05	2.0409e-05	3.0315e-05	2.03511e-05	3.05586e-05	2.04916e-05	2.05689e-05	3.05014e-05	1.04492e-05	3.14505e-05	4.11438e-05	1.06431e-05	1.01984e-05	2.06554e-05	1.03153e-05	1.0275e-05	2.06311e-05	2.07751e-05	2.05956e-05	2.05476e-05	2.11954e-05	6.18423e-05	1.0214e-05	4.19463e-05
Mycolicibacterium sp. MU0053	0.000247977	2.06984e-05	2.09295e-05	2.0901e-05	2.08084e-05	1.03195e-05	2.07357e-05	1.03501e-05	0.000102847	0.000103368	3.08725e-05	4.12763e-05	6.09688e-05	2.10604e-05	3.12924e-05	3.11036e-05	5.08135e-05	5.07429e-05	3.08369e-05	5.11729e-05	3.04838e-05	2.07536e-05	3.11242e-05	4.09844e-05	2.08642e-05	3.09502e-05	4.0818e-05	4.042e-05	3.05266e-05	6.11172e-05	4.09832e-05	2.05689e-05	4.06686e-05	1.04492e-05	2.0967e-05	1.02859e-05	1.06431e-05	2.03967e-05	3.09831e-05	2.06307e-05	2.05499e-05	3.09467e-05	2.07751e-05	3.08934e-05	3.08214e-05	2.11954e-05	5.15352e-05	2.0428e-05	3.14597e-05
Sphingomonas naphthae	0.000247977	5.17459e-05	9.41827e-05	3.13516e-05	5.2021e-05	3.09585e-05	7.2575e-05	5.17507e-05	0.000123416	9.30309e-05	5.14541e-05	6.19144e-05	0.000193068	6.31812e-05	6.25848e-05	7.2575e-05	7.11389e-05	5.07429e-05	0.00010279	6.14075e-05	6.09676e-05	8.30142e-05	6.22484e-05	8.19689e-05	4.17284e-05	7.22171e-05	5.10225e-05	5.0525e-05	5.08776e-05	7.13034e-05	7.17206e-05	5.14223e-05	9.15043e-05	4.17968e-05	4.1934e-05	8.22876e-05	5.32153e-05	0.000112182	4.13108e-05	5.15767e-05	8.21997e-05	4.12622e-05	6.23254e-05	4.11913e-05	0.000113012	5.29886e-05	5.15352e-05	6.12839e-05	8.38926e-05
Heliomicrobium modesticaldum	0.000247977	0.000341523	0.000355801	0.00040757	0.000405764	0.000247668	0.000404346	0.000341555	0.000318825	0.000372124	0.000277852	0.000299253	0.000213391	0.000358027	0.000312924	0.000352507	0.000528461	0.000487132	0.000483112	0.00035821	0.000436934	0.000394318	0.00037349	0.000420091	0.000333827	0.000371402	0.000163272	0.00014147	0.000407021	0.000407448	0.000368849	0.000359956	0.00035585	0.000292578	0.000356439	0.000339436	0.000319292	0.000234562	0.000278848	0.000361037	0.000236324	0.00037136	0.000342789	0.000442806	0.000287666	0.000254345	0.000371054	0.000357489	0.000283138
Paracoccus aestuarii	0.000247977	2.06984e-05	2.09295e-05	2.0901e-05	3.12126e-05	3.09585e-05	3.11036e-05	3.10504e-05	0.000102847	7.23574e-05	3.08725e-05	5.15953e-05	0.000355651	4.21208e-05	2.08616e-05	4.14714e-05	3.04881e-05	5.07429e-05	7.19528e-05	3.07037e-05	3.04838e-05	2.07536e-05	3.11242e-05	3.07383e-05	2.08642e-05	2.06334e-05	2.0409e-05	2.021e-05	3.05266e-05	4.07448e-05	4.09832e-05	3.08534e-05	3.05014e-05	1.04492e-05	2.0967e-05	4.11438e-05	3.19292e-05	2.03967e-05	4.13108e-05	2.06307e-05	1.0275e-05	3.09467e-05	3.11627e-05	2.05956e-05	4.10952e-05	1.05977e-05	7.21493e-05	2.0428e-05	2.09732e-05
Corynebacterium suedekumii	0.000247977	2.06984e-05	2.09295e-05	3.13516e-05	4.16168e-05	3.09585e-05	2.07357e-05	4.14006e-05	0.000205694	4.13471e-05	5.14541e-05	0.000185743	0.000914532	9.47718e-05	3.12924e-05	6.22071e-05	5.08135e-05	8.11886e-05	4.11159e-05	3.07037e-05	3.04838e-05	3.11303e-05	4.14989e-05	5.12306e-05	3.12963e-05	5.15836e-05	8.1636e-05	8.08399e-05	4.07021e-05	6.11172e-05	4.09832e-05	3.08534e-05	3.05014e-05	2.08984e-05	3.14505e-05	6.17157e-05	3.19292e-05	3.05951e-05	0.000330486	4.12614e-05	3.08249e-05	3.09467e-05	0.000405115	6.17869e-05	0.000174655	2.11954e-05	8.24564e-05	6.12839e-05	2.09732e-05
Paracoccus sp. SCSIO 75233	0.000247977	5.17459e-05	0.000115112	5.22526e-05	8.32336e-05	0.000123834	6.22071e-05	4.14006e-05	0.000102847	5.16839e-05	7.20357e-05	5.15953e-05	0.000132099	5.2651e-05	4.17232e-05	5.18393e-05	5.08135e-05	6.08915e-05	4.11159e-05	6.14075e-05	5.08063e-05	4.15071e-05	8.29979e-05	5.12306e-05	4.17284e-05	4.12669e-05	7.14315e-05	2.021e-05	5.08776e-05	5.0931e-05	6.14748e-05	6.17068e-05	4.06686e-05	5.22461e-05	6.2901e-05	0.000144003	6.38583e-05	4.07934e-05	6.19662e-05	5.15767e-05	2.05499e-05	7.22089e-05	4.15502e-05	0.000102978	5.1369e-05	3.17931e-05	0.000113378	5.10699e-05	4.19463e-05
Arenimonas daejeonensis	0.000247977	3.10475e-05	3.13942e-05	3.13516e-05	3.12126e-05	3.09585e-05	4.14714e-05	5.17507e-05	0.000195409	7.23574e-05	2.05816e-05	2.06381e-05	0.000233714	2.10604e-05	3.12924e-05	3.11036e-05	3.04881e-05	2.02972e-05	3.08369e-05	4.09383e-05	4.0645e-05	2.07536e-05	3.11242e-05	2.04922e-05	2.08642e-05	4.12669e-05	1.02045e-05	2.021e-05	5.08776e-05	3.05586e-05	2.04916e-05	3.08534e-05	5.08357e-05	2.08984e-05	8.3868e-05	5.14297e-05	2.12861e-05	2.03967e-05	3.09831e-05	3.0946e-05	2.05499e-05	4.12622e-05	4.15502e-05	2.05956e-05	3.08214e-05	2.11954e-05	5.15352e-05	2.0428e-05	1.04866e-05
Devosia sp. FJ2-5-3	0.000247977	3.10475e-05	2.09295e-05	2.0901e-05	3.12126e-05	4.1278e-05	3.11036e-05	4.14006e-05	0.000215978	7.23574e-05	2.05816e-05	3.09572e-05	0.000508073	3.15906e-05	3.12924e-05	5.18393e-05	3.04881e-05	6.08915e-05	9.25107e-05	6.14075e-05	3.04838e-05	2.07536e-05	5.18737e-05	3.07383e-05	2.08642e-05	5.15836e-05	3.06135e-05	2.021e-05	3.05266e-05	3.05586e-05	3.07374e-05	2.05689e-05	3.05014e-05	4.17968e-05	0.000136285	4.11438e-05	3.19292e-05	2.03967e-05	2.06554e-05	4.12614e-05	2.05499e-05	2.06311e-05	7.27129e-05	3.08934e-05	4.10952e-05	3.17931e-05	4.12282e-05	3.06419e-05	2.09732e-05
Crassaminicella profunda	0.000247977	0.00025873	0.000303477	0.000282164	0.000218488	0.000165112	0.000279932	0.000289804	0.00017484	0.000217072	0.00024698	0.000247658	9.14532e-05	0.000273785	0.000250339	0.000248828	0.000142278	0.000111634	0.000164464	0.000214926	0.00016258	0.000134898	0.000238619	0.000235661	0.000271235	0.000247601	2.0409e-05	4.042e-05	0.000162808	0.000152793	0.000276637	0.000236543	0.00014234	0.000156738	0.000230637	0.000205719	0.000308649	0.000132579	0.000123932	0.000123784	0.000133574	0.00018568	0.000238914	0.000123574	0.000113012	0.000201357	0.000237062	0.000132782	0.000209732
Acinetobacter sp. TTH0-4	0.000247977	2.06984e-05	1.04647e-05	2.0901e-05	2.08084e-05	3.09585e-05	1.03679e-05	1.03501e-05	0.000257117	3.10103e-05	1.02908e-05	2.06381e-05	2.03229e-05	1.05302e-05	2.08616e-05	3.11036e-05	1.01627e-05	1.01486e-05	1.0279e-05	2.04692e-05	1.01613e-05	1.03768e-05	3.11242e-05	3.07383e-05	3.12963e-05	2.06334e-05	0	1.0105e-05	1.01755e-05	2.03724e-05	1.02458e-05	2.05689e-05	1.01671e-05	1.04492e-05	2.0967e-05	3.08578e-05	2.12861e-05	1.01984e-05	1.03277e-05	1.03153e-05	1.0275e-05	2.06311e-05	1.03876e-05	1.02978e-05	1.02738e-05	1.05977e-05	1.0307e-05	1.0214e-05	1.04866e-05
Tannockella kyphosi	0.000247977	0.000227682	0.000387195	0.000303065	0.000218488	0.000278626	0.000352507	0.000248403	0.00017484	0.000258419	0.00025727	0.000175424	9.14532e-05	0.000305376	0.000250339	0.000248828	0.000121952	7.104e-05	0.000185021	0.000194457	0.000152419	0.000124521	0.000186745	0.000194676	0.000302531	0.000196018	0.000153067	5.0525e-05	0.000142457	0.000122234	0.000256145	0.000226258	0.000111839	0.000156738	0.000167736	0.000226291	0.000287362	0.000112182	0.000123932	0.000175361	0.000133574	0.000206311	0.000186976	0.000123574	0.000102738	0.000190759	0.000133992	0.000142996	0.000136326
Paracoccus pantotrophus	0.000247977	4.13967e-05	3.13942e-05	4.18021e-05	6.24252e-05	4.1278e-05	3.11036e-05	4.14006e-05	0.000102847	6.20206e-05	3.08725e-05	4.12763e-05	0.000172745	5.2651e-05	3.12924e-05	5.18393e-05	7.11389e-05	3.04457e-05	3.08369e-05	5.11729e-05	5.08063e-05	2.07536e-05	4.14989e-05	5.12306e-05	4.17284e-05	5.15836e-05	2.0409e-05	2.021e-05	4.07021e-05	4.07448e-05	4.09832e-05	4.11379e-05	3.05014e-05	3.13476e-05	5.24175e-05	4.11438e-05	2.12861e-05	2.03967e-05	3.09831e-05	4.12614e-05	2.05499e-05	3.09467e-05	4.15502e-05	5.14891e-05	5.1369e-05	3.17931e-05	0.000133992	4.08559e-05	2.09732e-05
Nocardioides daphniae	0.000247977	2.06984e-05	2.09295e-05	2.0901e-05	2.08084e-05	1.03195e-05	2.07357e-05	2.07003e-05	0.000164555	4.13471e-05	1.02908e-05	4.12763e-05	0.000254037	2.10604e-05	3.12924e-05	2.07357e-05	5.08135e-05	0.000101486	3.08369e-05	3.07037e-05	3.04838e-05	3.11303e-05	2.07495e-05	4.09844e-05	2.08642e-05	3.09502e-05	4.0818e-05	4.042e-05	3.05266e-05	3.05586e-05	4.09832e-05	3.08534e-05	3.05014e-05	2.08984e-05	3.14505e-05	2.05719e-05	2.12861e-05	2.03967e-05	3.09831e-05	2.06307e-05	1.0275e-05	3.09467e-05	2.07751e-05	3.08934e-05	5.1369e-05	2.11954e-05	4.12282e-05	2.0428e-05	2.09732e-05
Clostridium chauvoei	0.000247977	0.000206984	0.000470913	0.000334417	0.000270509	0.000185751	0.0002903	0.000300154	0.000195409	0.000237746	0.000267561	0.005304	0.000162583	0.000284315	0.000824033	0.000238461	9.14643e-05	6.08915e-05	0.000174743	0.00011258	0.000101613	0.000114145	0.000238619	0.000215168	0.000469444	0.000206334	2.0409e-05	3.0315e-05	0.000122106	0.000122234	0.000266391	0.000226258	7.117e-05	0.000188086	0.000230637	0.000205719	0.000340578	0.00239661	0.0038419	0.000113469	0.00010275	0.000165049	0.000405115	0.000113276	0.000195202	0.000211954	0.000164913	0.000132782	0.000241191
Xanthomonas euvesicatoria	0.000247977	2.06984e-05	2.09295e-05	2.0901e-05	2.08084e-05	3.09585e-05	3.11036e-05	2.07003e-05	0.000555373	2.06735e-05	2.05816e-05	0.000185743	0.000284521	0.000252725	3.12924e-05	3.11036e-05	0.000284556	3.04457e-05	8.22318e-05	0.000378679	0.000284515	1.03768e-05	0.000269743	0.000358614	2.08642e-05	3.09502e-05	0.000122454	1.0105e-05	0.000142457	0.000305586	0.000348357	0.000308534	6.10029e-05	0.000177637	5.24175e-05	3.08578e-05	2.12861e-05	3.05951e-05	0.000196226	0.000453875	0.000318524	0.000123787	0.00038434	4.11913e-05	0.000174655	0.000148368	3.09211e-05	1.0214e-05	0.000146812
Sphingomonas sp.	0.000247977	3.10475e-05	5.23237e-05	4.18021e-05	4.16168e-05	3.09585e-05	4.14714e-05	4.14006e-05	0.000133701	9.30309e-05	3.08725e-05	5.15953e-05	0.000294683	5.2651e-05	4.17232e-05	5.18393e-05	6.09762e-05	4.05943e-05	4.11159e-05	6.14075e-05	4.0645e-05	4.15071e-05	5.18737e-05	5.12306e-05	4.17284e-05	4.12669e-05	4.0818e-05	3.0315e-05	4.07021e-05	5.0931e-05	4.09832e-05	4.11379e-05	5.08357e-05	6.26953e-05	3.14505e-05	4.11438e-05	3.19292e-05	3.05951e-05	5.16385e-05	4.12614e-05	5.13748e-05	5.15778e-05	5.19378e-05	6.17869e-05	3.08214e-05	3.17931e-05	5.15352e-05	5.10699e-05	3.14597e-05
Luteimonas chenhongjianii	0.000247977	2.06984e-05	1.04647e-05	2.0901e-05	3.12126e-05	1.03195e-05	2.07357e-05	5.17507e-05	0.000411387	5.16839e-05	0.000133781	3.09572e-05	0.00119905	1.05302e-05	3.12924e-05	5.18393e-05	4.06508e-05	3.04457e-05	2.05579e-05	2.04692e-05	2.03225e-05	3.11303e-05	2.07495e-05	2.04922e-05	2.08642e-05	2.06334e-05	2.0409e-05	2.021e-05	2.03511e-05	3.05586e-05	3.07374e-05	3.08534e-05	3.05014e-05	2.08984e-05	7.33845e-05	3.08578e-05	2.12861e-05	2.03967e-05	1.03277e-05	1.03153e-05	2.05499e-05	3.09467e-05	5.19378e-05	2.05956e-05	2.05476e-05	1.05977e-05	9.27634e-05	1.0214e-05	2.09732e-05
Bacteroides heparinolyticus	0.000237645	0.000817585	0.000742996	0.000731537	0.000603444	0.00102163	0.000922739	0.00121097	0.000833059	0.000868289	0.00160537	0.000536591	0.000924693	0.000758174	0.000897048	0.00144113	0.000569111	0.00042624	0.00040088	9.21112e-05	0.000853546	0.00104805	0.000497987	0.000543044	0.000688518	0.000825338	0.000214294	6.06299e-05	0.00086492	0.000774151	0.000614748	0.00048337	0.00104722	0.000940429	0.000608043	0.000833162	0.00127717	0.00114222	0.000609334	0.00077365	0.00109942	0.000670511	0.000529766	0.000865016	0.00199312	0.000582874	0.000309211	0.00167509	0.0013318
Devosia sp. YIM 151766	0.000237645	4.13967e-05	4.1859e-05	4.18021e-05	5.2021e-05	5.15975e-05	5.18393e-05	4.14006e-05	0.000185124	7.23574e-05	4.11633e-05	4.12763e-05	0.000284521	3.15906e-05	5.2154e-05	6.22071e-05	6.09762e-05	4.05943e-05	7.19528e-05	7.1642e-05	8.12901e-05	4.15071e-05	0.000103747	5.12306e-05	5.21605e-05	5.15836e-05	2.0409e-05	3.0315e-05	3.05266e-05	5.0931e-05	9.22122e-05	5.14223e-05	4.06686e-05	4.17968e-05	5.24175e-05	4.11438e-05	4.25722e-05	3.05951e-05	4.13108e-05	4.12614e-05	3.08249e-05	5.15778e-05	4.15502e-05	7.20847e-05	3.08214e-05	2.11954e-05	4.12282e-05	4.08559e-05	2.09732e-05
Paenimyroides aestuarii	0.000237645	6.20951e-05	5.23237e-05	5.22526e-05	5.2021e-05	7.22364e-05	4.14714e-05	6.21009e-05	0.000246832	5.16839e-05	6.17449e-05	4.12763e-05	0.000294683	6.31812e-05	6.25848e-05	6.22071e-05	2.03254e-05	3.04457e-05	3.08369e-05	2.04692e-05	4.0645e-05	4.15071e-05	5.18737e-05	3.07383e-05	5.21605e-05	8.25338e-05	0	0	3.05266e-05	4.07448e-05	3.07374e-05	4.11379e-05	6.10029e-05	6.26953e-05	3.14505e-05	6.17157e-05	0.000117074	5.09918e-05	3.09831e-05	9.28381e-05	3.08249e-05	4.12622e-05	3.11627e-05	7.20847e-05	9.24642e-05	3.17931e-05	2.06141e-05	6.12839e-05	7.3406e-05
Morganella morganii	0.000237645	0.000413967	0.000303477	0.00039712	0.000551423	0.000577892	0.000342139	0.000434706	0.000298256	0.000403134	0.000493959	0.000144467	0.000182906	0.000273785	0.000698863	0.000414714	0.000304881	0.000233417	0.000164464	0.000419618	0.000386128	0.000404694	0.000404615	0.000430337	0.000365123	0.000309502	5.10225e-05	9.09449e-05	0.000407021	0.000336145	0.000399586	0.000257112	0.000549026	0.000198535	0.000345955	0.000185147	0.000202218	0.000101984	0.000227209	0.000299145	0.000410998	0.000288835	0.000405115	0.000545784	0.000462321	0.000307334	0.000422589	0.000500485	0.000419463
Lysobacter soli	0.000237645	2.06984e-05	2.09295e-05	2.0901e-05	3.12126e-05	2.0639e-05	3.11036e-05	3.10504e-05	0.000195409	6.20206e-05	2.05816e-05	4.12763e-05	0.000365813	2.10604e-05	2.08616e-05	3.11036e-05	5.08135e-05	3.04457e-05	4.11159e-05	3.07037e-05	3.04838e-05	2.07536e-05	4.14989e-05	4.09844e-05	2.08642e-05	3.09502e-05	3.06135e-05	3.0315e-05	4.07021e-05	4.07448e-05	3.07374e-05	3.08534e-05	4.06686e-05	2.08984e-05	6.2901e-05	3.08578e-05	3.19292e-05	2.03967e-05	2.06554e-05	3.0946e-05	2.05499e-05	2.06311e-05	5.19378e-05	3.08934e-05	3.08214e-05	1.05977e-05	5.15352e-05	3.06419e-05	6.29195e-05
Streptomyces sp. SirexAA-E	0.000237645	2.06984e-05	2.09295e-05	2.0901e-05	1.04042e-05	2.0639e-05	2.07357e-05	2.07003e-05	3.0854e-05	3.10103e-05	2.05816e-05	3.09572e-05	4.06459e-05	2.10604e-05	2.08616e-05	2.07357e-05	4.06508e-05	4.05943e-05	2.05579e-05	3.07037e-05	3.04838e-05	3.11303e-05	3.11242e-05	3.07383e-05	1.04321e-05	2.06334e-05	1.02045e-05	3.0315e-05	3.05266e-05	6.11172e-05	3.07374e-05	4.11379e-05	3.05014e-05	4.17968e-05	3.14505e-05	3.08578e-05	2.12861e-05	1.01984e-05	3.09831e-05	2.06307e-05	2.05499e-05	2.06311e-05	3.11627e-05	3.08934e-05	3.08214e-05	1.05977e-05	3.09211e-05	2.0428e-05	2.09732e-05
Stappia indica	0.000237645	0.000113841	0.000115112	0.000114956	0.00012485	9.28754e-05	0.000103679	8.28012e-05	0.00017484	0.000124041	7.20357e-05	0.000103191	0.000182906	0.000105302	9.38771e-05	0.000124414	0.000182929	0.000162377	0.000143906	0.000184222	0.000172741	0.000145275	0.000145246	0.000153692	0.000104321	0.000113484	8.1636e-05	0.000111155	0.000172984	0.000122234	0.000133195	0.000154267	0.000122006	0.000125391	0.000115318	0.000113145	0.000106431	8.15869e-05	0.000103277	9.28381e-05	6.16497e-05	0.000134102	0.000155813	0.000144169	0.000102738	8.47817e-05	0.000164913	0.000112354	5.24329e-05
Clostridium cochlearium	0.000237645	0.000217333	0.000282548	0.000292615	0.000239297	0.000144473	0.000238461	0.000279454	0.00017484	0.000206735	0.000236689	0.000505634	7.11303e-05	0.000294845	0.000292062	0.000217725	9.14643e-05	6.08915e-05	0.000143906	6.14075e-05	0.000111774	0.000103768	0.000217869	0.00018443	0.00025037	0.000237285	2.0409e-05	2.021e-05	0.000122106	0.000112048	0.000286882	0.000205689	7.117e-05	0.000146289	0.000230637	0.000205719	0.000319292	0.000173372	0.000237537	8.25227e-05	9.24746e-05	0.000165049	0.000249301	0.000123574	8.21904e-05	0.000211954	0.000123685	0.000132782	0.000178272
Pannonibacter phragmitetus	0.000237645	0.000196634	0.000177901	0.00019856	0.000239297	0.00019607	0.000228093	0.000134552	0.000215978	0.000206735	0.000154362	0.000165105	0.000182906	0.000179013	0.000187754	0.000217725	0.000335369	0.000233417	0.000205579	0.00024563	0.000254031	0.000197159	0.000217869	0.000245907	0.000208642	0.000226968	0.000153067	0.00022231	0.000234037	0.000183352	0.000235653	0.000195405	0.000193176	0.000156738	0.000230637	0.000236577	0.000159646	0.000214166	0.000185899	0.000257883	0.000143849	0.000340413	0.000270077	0.000226552	0.000287666	0.000158966	0.000257676	0.000326847	0.000199245
Brevundimonas vitisensis	0.000237645	2.06984e-05	3.13942e-05	2.0901e-05	2.08084e-05	2.0639e-05	3.11036e-05	2.07003e-05	0.000143986	5.16839e-05	2.05816e-05	2.06381e-05	0.000386136	2.10604e-05	2.08616e-05	3.11036e-05	5.08135e-05	3.04457e-05	2.05579e-05	1.02346e-05	2.03225e-05	3.11303e-05	2.07495e-05	2.04922e-05	3.12963e-05	4.12669e-05	2.0409e-05	0	2.03511e-05	3.05586e-05	2.04916e-05	2.05689e-05	2.03343e-05	1.04492e-05	6.2901e-05	2.05719e-05	2.12861e-05	9.17852e-05	2.06554e-05	2.06307e-05	5.13748e-05	2.06311e-05	4.15502e-05	3.08934e-05	3.08214e-05	2.11954e-05	2.06141e-05	3.06419e-05	1.04866e-05
Nitrosomonas ureae	0.000237645	4.13967e-05	3.13942e-05	3.13516e-05	4.16168e-05	2.0639e-05	4.14714e-05	4.14006e-05	5.14234e-05	7.23574e-05	3.08725e-05	2.06381e-05	2.03229e-05	4.21208e-05	3.12924e-05	4.14714e-05	3.04881e-05	2.02972e-05	2.05579e-05	3.07037e-05	3.04838e-05	2.07536e-05	3.11242e-05	3.07383e-05	3.12963e-05	2.06334e-05	2.0409e-05	1.0105e-05	4.07021e-05	3.05586e-05	3.07374e-05	3.08534e-05	3.05014e-05	2.08984e-05	7.33845e-05	5.14297e-05	2.12861e-05	2.03967e-05	3.09831e-05	4.12614e-05	2.05499e-05	3.09467e-05	5.19378e-05	3.08934e-05	3.08214e-05	2.11954e-05	3.09211e-05	3.06419e-05	5.24329e-05
Catenibacterium mitsuokai	0.000237645	0.000238031	0.000293013	0.000282164	0.00019768	0.00060885	0.000445818	0.000227703	0.000205694	0.00032044	0.000267561	0.000227019	0.000142261	0.000305376	0.000250339	0.000196989	0.000213417	0.000172526	0.000277532	0.000296803	0.000284515	0.000166028	0.000217869	0.000215168	0.000281667	0.000196018	5.10225e-05	0.0002021	0.000234037	0.000305586	0.000225408	0.000287965	0.00021351	0.000146289	0.000345955	0.000226291	0.000287362	0.000132579	0.000165243	0.000206307	0.000184949	0.000216627	0.000166201	0.000154467	0.000143833	0.000169563	0.00017522	0.000214494	0.000178272
Phenylobacterium zucineum	0.000237645	4.13967e-05	4.1859e-05	5.22526e-05	5.2021e-05	4.1278e-05	4.14714e-05	5.17507e-05	9.25621e-05	6.20206e-05	3.08725e-05	4.12763e-05	0.000162583	4.21208e-05	4.17232e-05	4.14714e-05	6.09762e-05	5.07429e-05	4.11159e-05	9.21112e-05	5.08063e-05	5.18839e-05	5.18737e-05	6.14767e-05	4.17284e-05	5.15836e-05	4.0818e-05	5.0525e-05	6.10532e-05	8.14896e-05	6.14748e-05	5.14223e-05	5.08357e-05	4.17968e-05	5.24175e-05	3.08578e-05	3.19292e-05	2.03967e-05	4.13108e-05	5.15767e-05	3.08249e-05	5.15778e-05	5.19378e-05	9.26803e-05	6.16428e-05	3.17931e-05	6.18423e-05	5.10699e-05	7.3406e-05
Brevundimonas diminuta	0.000237645	4.13967e-05	3.13942e-05	5.22526e-05	8.32336e-05	5.15975e-05	5.18393e-05	5.17507e-05	0.000215978	8.26942e-05	5.14541e-05	4.12763e-05	0.000386136	4.21208e-05	5.2154e-05	7.2575e-05	6.09762e-05	6.08915e-05	4.11159e-05	3.07037e-05	6.09676e-05	5.18839e-05	6.22484e-05	6.14767e-05	5.21605e-05	5.15836e-05	4.0818e-05	5.0525e-05	4.07021e-05	8.14896e-05	6.14748e-05	4.11379e-05	5.08357e-05	0.000491113	4.1934e-05	4.11438e-05	3.19292e-05	4.07934e-05	5.16385e-05	5.15767e-05	4.10998e-05	5.15778e-05	4.15502e-05	4.11913e-05	5.1369e-05	4.23908e-05	5.15352e-05	4.08559e-05	8.38926e-05
Metabacillus dongyingensis	0.000237645	0.00025873	0.000282548	0.000355318	0.000228892	0.000154792	0.000124414	0.000248403	0.000185124	0.000258419	0.000102908	0.000154786	8.12917e-05	0.000200074	0.000156462	0.000238461	0.000345532	0.000101486	0.000113069	0.00035821	0.000182903	5.18839e-05	0.00037349	0.000174184	0.000260802	0.000340452	0	0.00028294	0.00018316	0.000132421	0.000174179	0.000236543	0.000122006	0.000198535	0.00024112	0.000123431	0.000255433	0.00018357	0.000103277	0.000268199	0.000143849	0.000195996	0.000259689	0.000164765	9.24642e-05	0.00013777	0.000195834	0.00015321	0.000220218
Caloramator sp. Dgby cultured 2	0.000237645	0.000269079	0.000240689	0.000313516	0.000260105	0.000165112	0.000321403	0.000331205	0.000205694	0.000268756	0.000277852	0.000247658	9.14532e-05	0.000252725	0.000250339	0.000259196	0.000162603	0.00014208	0.000143906	0.000153519	0.00016258	0.000186782	0.000269743	0.000297137	0.000260802	0.000247601	3.06135e-05	3.0315e-05	0.000193335	0.000183352	0.00031762	0.000246827	0.000122006	0.000219433	0.000304021	0.000308578	0.000319292	0.000132579	0.000123932	0.00015473	0.000133574	0.000206311	0.000228526	0.000164765	0.000123286	0.000211954	0.000247369	0.000173638	0.000230705
Acidaminococcus fermentans	0.000237645	0.000341523	0.000303477	0.000344867	0.000426572	0.000299265	0.000300668	0.000362255	0.000277686	0.00032044	0.000277852	0.000257977	0.000182906	0.000294845	0.000354647	0.000331771	0.000467484	0.00042624	0.000308369	0.000307037	0.000457257	0.000373564	0.00039424	0.000379106	0.000344259	0.000392035	0.000142863	0.000111155	0.000457899	0.000397262	0.000368849	0.000359956	0.000366017	0.000292578	0.000262087	0.000226291	0.00024479	0.000305951	0.000289176	0.000381668	0.000267149	0.000288835	0.000301239	0.000381019	0.000308214	0.000222552	0.000319518	0.000439201	0.000293624
Brevundimonas sp. PAMC22021	0.000237645	2.06984e-05	1.04647e-05	3.13516e-05	3.12126e-05	1.03195e-05	3.11036e-05	3.10504e-05	0.000143986	5.16839e-05	1.02908e-05	2.06381e-05	0.00034549	2.10604e-05	3.12924e-05	5.18393e-05	3.04881e-05	3.04457e-05	4.11159e-05	3.07037e-05	2.03225e-05	3.11303e-05	4.14989e-05	3.07383e-05	1.04321e-05	3.09502e-05	2.0409e-05	2.021e-05	4.07021e-05	3.05586e-05	3.07374e-05	3.08534e-05	3.05014e-05	1.04492e-05	3.14505e-05	5.14297e-05	3.19292e-05	2.03967e-05	2.06554e-05	2.06307e-05	2.05499e-05	3.09467e-05	3.11627e-05	2.05956e-05	5.1369e-05	2.11954e-05	3.09211e-05	2.0428e-05	3.14597e-05
Methanobrevibacter millerae	0.000237645	0.00103492	0.000502307	0.00039712	0.00196639	0.000928754	0.00337992	0.00110747	0.000503949	0.000124041	0.000967337	0.00203286	0.000182906	0.000200074	0.000479816	0.000922739	0.00381101	0.00329829	0.00456386	0.00431899	0.00199161	0.00172255	0.00672283	0.00280743	0.00138747	0.000753121	0.00818401	0.00412284	0.00118036	0.00293363	0.00980523	0.00724027	0.00188092	0.0663943	0.0138382	0.00649043	0.000266076	0.00799551	0.00151817	0.00555997	0.00215774	0.00495147	0.00611827	0.000700251	0.00374994	0.0352374	0.00252523	0.00137889	0.00329279
Paracoccus sp. MA	0.000237645	3.10475e-05	3.13942e-05	2.0901e-05	3.12126e-05	2.0639e-05	4.14714e-05	3.10504e-05	8.22774e-05	4.13471e-05	3.08725e-05	4.12763e-05	0.000172745	3.15906e-05	2.08616e-05	3.11036e-05	4.06508e-05	3.04457e-05	3.08369e-05	2.04692e-05	5.08063e-05	3.11303e-05	3.11242e-05	4.09844e-05	5.21605e-05	2.06334e-05	2.0409e-05	5.0525e-05	5.08776e-05	5.0931e-05	3.07374e-05	4.11379e-05	5.08357e-05	3.13476e-05	2.0967e-05	3.08578e-05	4.25722e-05	3.05951e-05	2.06554e-05	3.0946e-05	6.16497e-05	4.12622e-05	3.11627e-05	5.14891e-05	2.05476e-05	2.11954e-05	0.00010307	3.06419e-05	2.09732e-05
Lysobacter sp. CW239	0.000237645	1.03492e-05	2.09295e-05	2.0901e-05	3.12126e-05	1.03195e-05	2.07357e-05	4.14006e-05	0.000318825	6.20206e-05	3.08725e-05	3.09572e-05	0.000497912	2.10604e-05	2.08616e-05	4.14714e-05	4.06508e-05	2.02972e-05	2.05579e-05	3.07037e-05	2.03225e-05	4.15071e-05	2.07495e-05	3.07383e-05	2.08642e-05	2.06334e-05	1.02045e-05	3.0315e-05	2.03511e-05	3.05586e-05	2.04916e-05	3.08534e-05	3.05014e-05	2.08984e-05	2.0967e-05	3.08578e-05	2.12861e-05	2.03967e-05	2.06554e-05	2.06307e-05	2.05499e-05	3.09467e-05	2.07751e-05	3.08934e-05	3.08214e-05	1.05977e-05	5.15352e-05	2.0428e-05	3.14597e-05
uncultured Alistipes sp.	0.000237645	0.00210088	0.00256386	0.000731537	0.0014878	0.00101131	0.00272674	0.00196653	0.00227291	0.00347316	0.00376644	0.00167169	0.0042983	0.00256937	0.00219047	0.00250902	0.000691064	0.00505399	0.000339206	0.000194457	0.00170709	0.0059459	0.000622484	0.00203898	0.00507	0.00727329	0.000244908	4.042e-05	0.00186212	0.00129365	0.00216186	0.00224201	0.00264346	0.00101357	0.00257894	0.00756017	0.00399114	0.00137678	0.00232373	0.00299145	0.00175702	0.00306372	0.003002	0.00184331	0.00373966	0.00221492	0.00329826	0.00420816	0.00725671
Bacillus anthracis	0.000237645	0.000186285	0.00041859	0.000449372	0.000291318	0.000288946	0.000393978	0.000269104	0.000411387	0.000279093	0.000133781	0.000350848	0.000223552	0.000358027	0.000208616	0.000207357	0.000315044	0.000375497	0.000246695	0.000122815	0.000213386	0.00025942	0.000238619	0.000389352	0.000156481	0.000206334	1.02045e-05	3.0315e-05	0.000315441	0.00021391	0.000348357	0.000195405	6.10029e-05	0.000146289	7.33845e-05	0.000133717	0.000117074	0.000193769	5.16385e-05	0.000144415	0.000400723	0.000412622	0.000197364	0.000267743	0.000246571	9.53794e-05	0.000546273	0.00020428	7.3406e-05
Phocaeicola salanitronis	0.000227313	0.00151098	0.00168482	0.00187064	0.0012485	0.0015892	0.00181437	0.00237018	0.00178953	0.00159186	0.00306666	0.00120733	0.00191036	0.00143211	0.00183582	0.00300668	0.00107725	0.000842332	0.000657854	0.000214926	0.00163596	0.00215837	0.00100635	0.000983627	0.00143963	0.00186733	0.000510225	0.000111155	0.00172984	0.00133439	0.00110655	0.00102845	0.00194193	0.00172412	0.00115318	0.00164575	0.00266076	0.00202947	0.00138391	0.0018155	0.00197279	0.00116566	0.00101798	0.00153437	0.00410952	0.00120814	0.000639037	0.00311526	0.00270554
Lysobacter luteus	0.000227313	2.06984e-05	2.09295e-05	2.0901e-05	2.08084e-05	1.03195e-05	2.07357e-05	4.14006e-05	0.000226263	5.16839e-05	3.08725e-05	2.06381e-05	0.000436943	1.05302e-05	2.08616e-05	2.07357e-05	3.04881e-05	1.01486e-05	2.05579e-05	3.07037e-05	2.03225e-05	3.11303e-05	2.07495e-05	2.04922e-05	3.12963e-05	2.06334e-05	1.02045e-05	1.0105e-05	2.03511e-05	3.05586e-05	2.04916e-05	2.05689e-05	3.05014e-05	2.08984e-05	2.0967e-05	2.05719e-05	1.06431e-05	1.01984e-05	2.06554e-05	2.06307e-05	2.05499e-05	1.03156e-05	2.07751e-05	2.05956e-05	2.05476e-05	1.05977e-05	4.12282e-05	2.0428e-05	1.04866e-05
Cereibacter sphaeroides	0.000227313	6.20951e-05	5.23237e-05	5.22526e-05	7.28294e-05	5.15975e-05	6.22071e-05	5.17507e-05	0.000113131	7.23574e-05	6.17449e-05	7.22335e-05	0.000172745	5.2651e-05	6.25848e-05	7.2575e-05	9.14643e-05	0.00014208	7.19528e-05	0.00011258	9.14513e-05	6.22607e-05	7.26231e-05	9.2215e-05	4.17284e-05	5.15836e-05	6.1227e-05	9.09449e-05	9.15798e-05	0.000101862	8.19664e-05	9.25602e-05	0.000111839	9.40429e-05	7.33845e-05	6.17157e-05	6.38583e-05	7.13885e-05	6.19662e-05	7.22074e-05	8.21997e-05	6.18933e-05	7.27129e-05	8.23825e-05	7.19166e-05	4.23908e-05	0.00010307	7.14979e-05	6.29195e-05
Paraprevotella xylaniphila	0.000227313	0.000548507	0.000491843	0.000313516	0.000468189	0.00080492	0.000311036	0.000776261	0.000534803	0.000382461	0.00130693	0.000227019	0.000528396	0.00053704	0.000740586	0.00102642	0.000254068	0.000223269	0.000154185	9.21112e-05	0.000589353	0.00107919	0.000290493	0.000430337	0.000532037	0.00062932	8.1636e-05	2.021e-05	0.00056983	0.000733407	0.000420078	0.000431948	0.000620196	0.000595605	0.000534658	0.000637729	0.000691798	0.000571108	0.000382125	0.000546713	0.000606223	0.000433253	0.000301239	0.000792932	0.00120203	0.000572276	0.000237062	0.00112354	0.000870386
Brevundimonas pondensis	0.000227313	2.06984e-05	2.09295e-05	2.0901e-05	3.12126e-05	3.09585e-05	2.07357e-05	3.10504e-05	0.000267402	5.16839e-05	2.05816e-05	1.03191e-05	0.00041662	2.10604e-05	2.08616e-05	3.11036e-05	3.04881e-05	3.04457e-05	2.05579e-05	2.04692e-05	2.03225e-05	2.07536e-05	3.11242e-05	2.04922e-05	2.08642e-05	2.06334e-05	1.02045e-05	2.021e-05	2.03511e-05	4.07448e-05	4.09832e-05	2.05689e-05	3.05014e-05	2.08984e-05	4.1934e-05	6.17157e-05	3.19292e-05	2.03967e-05	2.06554e-05	2.06307e-05	1.0275e-05	2.06311e-05	3.11627e-05	3.08934e-05	2.05476e-05	3.17931e-05	8.24564e-05	6.12839e-05	2.09732e-05
Sphingomonas sinipercae	0.000227313	1.03492e-05	1.04647e-05	1.04505e-05	2.08084e-05	1.03195e-05	3.11036e-05	1.03501e-05	4.11387e-05	3.10103e-05	1.02908e-05	1.03191e-05	5.08073e-05	1.05302e-05	1.04308e-05	2.07357e-05	4.06508e-05	1.01486e-05	1.0279e-05	1.02346e-05	1.01613e-05	1.03768e-05	1.03747e-05	2.04922e-05	1.04321e-05	1.03167e-05	1.02045e-05	1.0105e-05	1.01755e-05	2.03724e-05	1.02458e-05	2.05689e-05	2.03343e-05	1.04492e-05	1.04835e-05	1.02859e-05	2.12861e-05	1.01984e-05	2.06554e-05	1.03153e-05	1.0275e-05	2.06311e-05	2.07751e-05	2.05956e-05	1.02738e-05	1.05977e-05	3.09211e-05	1.0214e-05	1.04866e-05
Nitrosospira sp. NRS527	0.000227313	2.06984e-05	0	1.04505e-05	2.08084e-05	1.03195e-05	1.03679e-05	2.07003e-05	9.25621e-05	4.13471e-05	1.02908e-05	1.03191e-05	5.08073e-05	1.05302e-05	1.04308e-05	1.03679e-05	2.03254e-05	1.01486e-05	1.0279e-05	0	1.01613e-05	3.11303e-05	1.03747e-05	2.04922e-05	1.04321e-05	1.03167e-05	0	0	0	2.03724e-05	3.07374e-05	2.05689e-05	0	0	1.04835e-05	0	0	1.01984e-05	1.03277e-05	2.06307e-05	1.0275e-05	1.03156e-05	1.03876e-05	1.02978e-05	1.02738e-05	1.05977e-05	1.0307e-05	1.0214e-05	1.04866e-05
Prunus persica	0.000227313	0.000734792	0.000324407	0.000250813	0.00052021	0.000443738	0.000155518	0.000414006	0.000236548	0.000155052	0.00038076	0.0002167	8.12917e-05	0.00051598	0.000239908	0.000124414	7.11389e-05	0.000131931	0.00114097	0.000194457	0.000182903	0.000560346	0.000383865	0.000235661	0.00025037	0.000484886	0.000806155	0.00024252	0.000142457	0.00021391	0.000215162	0.000359956	0.00014234	0.000198535	0.000188703	0.000123431	0.000638583	8.15869e-05	0.000113605	0.000123784	0.00010275	0.000113471	0.000197364	0.000102978	8.21904e-05	0.000307334	0.00010307	8.17119e-05	0.000199245
Romboutsia sp. 13368	0.000227313	0.000227682	0.000261618	0.000292615	0.000343339	0.000371502	0.000311036	0.000320855	0.000246832	0.000196399	0.000411633	0.000268296	7.11303e-05	0.000284315	0.000250339	0.000217725	0.000121952	7.104e-05	0.000236416	0.00011258	0.000142258	0.000134898	0.000207495	0.000153692	0.000187778	0.000422986	4.0818e-05	0.000151575	0.000142457	0.000101862	0.000594256	0.000246827	8.13372e-05	0.000292578	0.000230637	0.000195433	0.00024479	0.000142777	0.000154915	0.00090775	0.000123299	0.000195996	0.000207751	7.20847e-05	0.000154107	0.000593472	0.000144299	0.000122568	0.000178272
Nitrosospira briensis	0.000227313	1.03492e-05	1.04647e-05	2.0901e-05	1.04042e-05	1.03195e-05	1.03679e-05	1.03501e-05	8.22774e-05	4.13471e-05	1.02908e-05	2.06381e-05	6.09688e-05	1.05302e-05	1.04308e-05	3.11036e-05	2.03254e-05	1.01486e-05	0	0	2.03225e-05	1.03768e-05	2.07495e-05	1.02461e-05	1.04321e-05	1.03167e-05	1.02045e-05	0	2.03511e-05	1.01862e-05	1.02458e-05	2.05689e-05	0	0	1.04835e-05	1.02859e-05	1.06431e-05	1.01984e-05	1.03277e-05	1.03153e-05	2.05499e-05	1.03156e-05	1.03876e-05	2.05956e-05	1.02738e-05	1.05977e-05	1.0307e-05	1.0214e-05	1.04866e-05
Romboutsia sp. CE17	0.000227313	0.000289777	0.000293013	0.000303065	0.000332935	0.000485016	0.000393978	0.000279454	0.000318825	0.000217072	0.000442505	0.000474677	9.14532e-05	0.000368557	0.00026077	0.000279932	0.000142278	0.000101486	0.000256974	0.000153519	0.000172741	0.000134898	0.000269743	0.00018443	0.000312963	0.000732487	9.18405e-05	0.00016168	0.000162808	0.000142607	0.00105532	0.000349672	0.000122006	0.00027168	0.000251604	0.000267435	0.000319292	0.000214166	0.000289176	0.000268199	0.000154124	0.000309467	0.000259689	0.000102978	0.000113012	0.000423908	0.000195834	0.000122568	0.000251678
Acinetobacter sp. WY4	0.000227313	1.03492e-05	0	1.04505e-05	0	0	0	1.03501e-05	4.11387e-05	0	1.02908e-05	2.06381e-05	3.04844e-05	0	1.04308e-05	1.03679e-05	0	0	0	1.02346e-05	0	0	2.07495e-05	0	1.04321e-05	0	1.02045e-05	2.021e-05	1.01755e-05	0	0	0	0	0	1.04835e-05	4.11438e-05	1.06431e-05	0	0	0	1.0275e-05	0	0	1.02978e-05	0	0	1.0307e-05	0	2.09732e-05
Sphingosinicella microcystinivorans	0.000227313	7.24443e-05	0.000104647	9.40547e-05	0.000166467	6.19169e-05	0.000114046	8.28012e-05	0.000102847	9.30309e-05	7.20357e-05	7.22335e-05	0.000142261	9.47718e-05	7.30155e-05	9.33107e-05	0.000233742	0.000101486	7.19528e-05	0.000133049	0.000121935	0.000103768	0.000103747	0.000133199	9.38889e-05	0.000103167	5.10225e-05	7.07349e-05	0.000101755	0.000173165	0.000133195	0.000143983	0.000172842	8.35937e-05	0.000157252	8.22876e-05	9.57875e-05	5.09918e-05	8.26216e-05	8.25227e-05	8.21997e-05	9.284e-05	0.000124651	0.000144169	0.000154107	8.47817e-05	0.000206141	0.00010214	9.43792e-05
Listeria monocytogenes	0.000227313	0.000362221	0.000439519	0.000543427	0.000384956	0.000154792	0.000373243	0.000320855	0.000267402	0.000392797	0.00038076	0.000247658	0.000213391	0.000442268	0.00026077	0.000404346	0.000406508	0.000314606	0.0001953	0.00024563	0.000264193	0.000249043	0.000477238	0.000635259	0.000427716	0.000319818	5.10225e-05	0.00012126	0.000407021	0.000427821	0.000491798	0.000473086	0.000294847	0.000146289	0.000293538	0.000318864	0.000564082	0.00018357	0.000227209	0.000371352	0.000205499	0.000257889	0.000290852	0.000381019	0.00021575	0.000211954	0.000721493	0.000449415	0.000293624
Microbacterium oxydans	0.000227313	7.24443e-05	4.1859e-05	7.31537e-05	6.24252e-05	6.19169e-05	6.22071e-05	5.17507e-05	0.000113131	8.26942e-05	4.11633e-05	0.000103191	0.000142261	6.31812e-05	7.30155e-05	6.22071e-05	8.13016e-05	0.000314606	7.19528e-05	0.000173988	8.12901e-05	8.30142e-05	0.000124497	0.000102461	5.21605e-05	6.19003e-05	8.1636e-05	0.00012126	0.000152633	0.000142607	0.000153687	8.22757e-05	0.000132173	7.31445e-05	9.43515e-05	6.17157e-05	4.25722e-05	6.11901e-05	9.29493e-05	6.1892e-05	5.13748e-05	8.25244e-05	6.23254e-05	9.26803e-05	6.16428e-05	7.4184e-05	0.00010307	6.12839e-05	7.3406e-05
Nitrobacter winogradskyi	0.000227313	1.03492e-05	1.04647e-05	1.04505e-05	2.08084e-05	1.03195e-05	1.03679e-05	1.03501e-05	4.11387e-05	3.10103e-05	1.02908e-05	1.03191e-05	4.06459e-05	1.05302e-05	1.04308e-05	1.03679e-05	2.03254e-05	1.01486e-05	1.0279e-05	2.04692e-05	1.01613e-05	1.03768e-05	1.03747e-05	1.02461e-05	1.04321e-05	2.06334e-05	1.02045e-05	1.0105e-05	3.05266e-05	3.05586e-05	2.04916e-05	1.02845e-05	2.03343e-05	1.04492e-05	2.0967e-05	1.02859e-05	1.06431e-05	1.01984e-05	1.03277e-05	2.06307e-05	1.0275e-05	2.06311e-05	2.07751e-05	1.02978e-05	1.02738e-05	1.05977e-05	2.06141e-05	1.0214e-05	1.04866e-05
Clostridium manihotivorum	0.000227313	0.000238031	0.000355801	0.000303065	0.000260105	0.000185751	0.000311036	0.000289804	0.000205694	0.000268756	0.000236689	0.00123829	0.000111776	0.000273785	0.000365078	0.0002903	0.000142278	0.000101486	0.000174743	0.000194457	0.00016258	0.000145275	0.000238619	0.000245907	0.000344259	0.000237285	2.0409e-05	3.0315e-05	0.000162808	0.000152793	0.000266391	0.000226258	0.00014234	0.000156738	0.00024112	0.000226291	0.000298005	0.000428331	0.000784905	0.000144415	0.000123299	0.000195996	0.000238914	0.000154467	0.000113012	0.000190759	0.000195834	0.000142996	0.000188758
Fastidiosipila sanguinis	0.000227313	0.000300126	0.000303477	0.000355318	0.000291318	0.000227029	0.000248828	0.000289804	0.000226263	0.000258419	0.000205816	0.000175424	0.000101615	0.000273785	0.000239908	0.000279932	0.000152441	0.000121783	0.000205579	0.000235395	0.000193064	0.000124521	0.000248994	0.000286891	0.000302531	0.000226968	4.0818e-05	3.0315e-05	0.000234037	0.000162979	0.000286882	0.000236543	0.000132173	0.000229883	0.000408856	0.000267435	0.000308649	0.000152975	0.00013426	0.000237253	0.000154124	0.000216627	0.000270077	0.000257445	0.000205476	0.000222552	0.000226755	0.00025535	0.000251678
Xanthomonas translucens	0.000227313	7.24443e-05	0.000115112	9.40547e-05	8.32336e-05	7.22364e-05	0.000103679	9.31513e-05	0.000215978	0.000124041	6.17449e-05	7.22335e-05	0.000386136	0.000105302	9.38771e-05	7.2575e-05	0.000386183	0.000121783	8.22318e-05	7.1642e-05	9.14513e-05	6.22607e-05	7.26231e-05	0.000102461	7.30247e-05	8.25338e-05	7.14315e-05	7.07349e-05	7.12287e-05	0.000152793	0.000102458	0.000113129	9.15043e-05	6.26953e-05	0.000104835	6.17157e-05	6.38583e-05	5.09918e-05	7.22939e-05	7.22074e-05	4.10998e-05	7.22089e-05	8.31005e-05	0.000102978	8.21904e-05	4.23908e-05	0.00010307	7.14979e-05	6.29195e-05
Devosia oryziradicis	0.000227313	3.10475e-05	3.13942e-05	3.13516e-05	2.08084e-05	4.1278e-05	3.11036e-05	3.10504e-05	0.00015427	6.20206e-05	2.05816e-05	3.09572e-05	0.000264198	2.10604e-05	3.12924e-05	3.11036e-05	2.03254e-05	3.04457e-05	6.16738e-05	5.11729e-05	3.04838e-05	2.07536e-05	4.14989e-05	2.04922e-05	2.08642e-05	3.09502e-05	1.02045e-05	2.021e-05	3.05266e-05	3.05586e-05	3.07374e-05	3.08534e-05	4.06686e-05	3.13476e-05	3.14505e-05	6.17157e-05	2.12861e-05	2.03967e-05	3.09831e-05	4.12614e-05	2.05499e-05	2.06311e-05	3.11627e-05	5.14891e-05	3.08214e-05	2.11954e-05	2.06141e-05	4.08559e-05	3.14597e-05
Tessaracoccus flavus	0.000227313	4.13967e-05	4.1859e-05	5.22526e-05	4.16168e-05	4.1278e-05	4.14714e-05	5.17507e-05	0.000102847	9.30309e-05	3.08725e-05	6.19144e-05	0.000294683	5.2651e-05	5.2154e-05	5.18393e-05	6.09762e-05	5.07429e-05	4.11159e-05	9.21112e-05	6.09676e-05	5.18839e-05	6.22484e-05	7.17228e-05	3.12963e-05	4.12669e-05	5.10225e-05	6.06299e-05	7.12287e-05	8.14896e-05	9.22122e-05	8.22757e-05	6.10029e-05	5.22461e-05	7.33845e-05	4.11438e-05	2.12861e-05	3.05951e-05	5.16385e-05	4.12614e-05	5.13748e-05	4.12622e-05	6.23254e-05	7.20847e-05	5.1369e-05	3.17931e-05	5.15352e-05	5.10699e-05	9.43792e-05
Fragaria vesca	0.00021698	0.000341523	0.000345336	0.000271714	0.000249701	0.000319904	0.000217725	0.000331205	0.000215978	0.000237746	0.000319015	0.0002167	0.000121938	0.000294845	0.000239908	0.000207357	0.000121952	0.000111634	0.000287811	0.000194457	0.000132096	0.00025942	0.000269743	0.00018443	0.000239938	0.000299185	0.000255112	9.09449e-05	0.000132282	0.000152793	0.000163933	0.000246827	0.00014234	0.000323926	0.000387889	0.000226291	0.000606654	0.000152975	0.000206554	0.000216622	0.000174674	0.000226942	0.000238914	0.000195658	0.000205476	0.00064646	0.000257676	0.000173638	0.000388003
Aeromicrobium choanae	0.00021698	2.06984e-05	2.09295e-05	3.13516e-05	2.08084e-05	2.0639e-05	2.07357e-05	4.14006e-05	9.25621e-05	4.13471e-05	2.05816e-05	5.15953e-05	0.000132099	3.15906e-05	3.12924e-05	2.07357e-05	4.06508e-05	0.000101486	3.08369e-05	5.11729e-05	4.0645e-05	3.11303e-05	4.14989e-05	4.09844e-05	2.08642e-05	3.09502e-05	5.10225e-05	8.08399e-05	6.10532e-05	4.07448e-05	5.1229e-05	5.14223e-05	5.08357e-05	2.08984e-05	4.1934e-05	3.08578e-05	4.25722e-05	2.03967e-05	4.13108e-05	2.06307e-05	2.05499e-05	4.12622e-05	5.19378e-05	4.11913e-05	3.08214e-05	2.11954e-05	5.15352e-05	3.06419e-05	2.09732e-05
[truncated: 10,135 more rows]
[truncated: 26 more columns]

## Sheet: Differential species (LEfSe)
Table S2. Differentially abundant species identified by LEfSe (71 species; LDA > 2, FDR < 0.05) (Sheet 2 of 2).
[truncated: 72 more rows]
