# Supplementary material for: Altitude‐Associated Divergence of the Gut Microbiome in Endangered Forest Musk Deer: Evidence From Integrated Metagenomics, Metabolomics, and Culturomics
Source: Evol Appl. 2026 Jun 22;19(6):e70285. doi: 10.1111/eva.70285 (PMC13287323; doi:10.1111/eva.70285)
Supplement: Supplementary file 7 — Table S3: MetaCyc pathway relative‐abundance matrix for all 533 pathways across the 75 samples (Sheet 1 of 2). Differentially abundant MetaCyc pathways identified by LEfSe (49 pathways; LDA > 2, FDR < 0.05) (Sheet 2 of 2). [file EVA-19-e70285-s007.xlsx]

## Sheet: Complete MetaCyc abundance
Table S3. MetaCyc pathway relative-abundance matrix for all 533 pathways across the 75 samples (Sheet 1 of 2).
MetaCyc ID	HA18	HA17	HA20	HA21	HA23	HA25	HA27	HA28	HA29	HA30	HA31	HA32	HA33	HA1	HA2	HA3	HA4	HA5	HA6	HA7	HA8	HA9	HA10	HA11	HA12	HA13	HA14	HA15	HA16	HA19	HA22	HA24	HA26	LA1	LA2	LA3	LA4	LA5	LA6	LA7	LA8	LA9	LA10	LA11	LA12	LA13	LA14	LA15	LA16
PWY-6122	0.0250423	0.0228251	0.024073	0.0241823	0.0241936	0.0260025	0.00981523	0.0132346	0.0251241	0.0232893	0.0216489	0.0222888	0.0215633	0.0181697	0.0247465	0.0225526	0.0240822	0.0243046	0.0176547	0.0216781	0.0219301	0.0192222	0.025983	0.0217899	0.0182174	0.0151821	0.0220192	0.0202103	0.0228111	0.017176	0.0216926	0.0254773	0.0237091	0.0209977	0.0231238	0.0193059	0.0212048	0.0137624	0.0170808	0.0228226	0.015433	0.0223736	0.0188047	0.0223552	0.0196972	0.0188733	0.024117	0.0195121	0.0212978
PWY-6277	0.0250423	0.0228251	0.024073	0.0241823	0.0241936	0.0260025	0.00981523	0.0132346	0.0251241	0.0232893	0.0216489	0.0222888	0.0215633	0.0181697	0.0247465	0.0225526	0.0240822	0.0243046	0.0176547	0.0216781	0.0219301	0.0192222	0.025983	0.0217899	0.0182174	0.0151821	0.0220192	0.0202103	0.0228111	0.017176	0.0216926	0.0254773	0.0237091	0.0209977	0.0231238	0.0193059	0.0212048	0.0137624	0.0170808	0.0228226	0.015433	0.0223736	0.0188047	0.0223552	0.0196972	0.0188733	0.024117	0.0195121	0.0212978
TRNA-CHARGING-PWY	0.0244111	0.0254104	0.0235516	0.0277059	0.0271378	0.0280942	0.00815949	0.0101726	0.0276228	0.0264305	0.0275156	0.0274605	0.0252132	0.0246772	0.0332945	0.0334117	0.0325421	0.0316898	0.0223141	0.0289438	0.0302242	0.0255695	0.0316012	0.0332652	0.0241344	0.0187251	0.0312096	0.0285115	0.0314243	0.0186244	0.0282004	0.0325709	0.031056	0.0226596	0.029379	0.0264969	0.0323573	0.0159462	0.0206699	0.0253215	0.0201585	0.0284275	0.0258375	0.0271275	0.0271538	0.0250374	0.0274577	0.0291616	0.0290111
DTDPRHAMSYN-PWY	0.0231029	0.0173433	0.0147267	0.0165122	0.018416	0.017539	0.00875425	0.0116645	0.0175178	0.0175786	0.0183928	0.0179163	0.0190563	0.0151689	0.0167222	0.0182021	0.0181496	0.0181531	0.0140854	0.0171508	0.0174739	0.0146531	0.0192149	0.0212912	0.0155623	0.0135892	0.0180324	0.0196475	0.0219136	0.0109128	0.0253384	0.0174392	0.0185476	0.0161849	0.0222977	0.0169307	0.0213011	0.00844238	0.013853	0.0157119	0.0125853	0.0171201	0.0174735	0.018164	0.0200795	0.0196151	0.0199106	0.0258431	0.0182564
ARGSYNBSUB-PWY	0.0228821	0.0217945	0.0215128	0.0214352	0.0214601	0.0213051	0.0085142	0.00983902	0.0215497	0.0202448	0.0206179	0.0196482	0.0201261	0.0162232	0.023141	0.0204178	0.0202516	0.0214754	0.0169587	0.0195145	0.0196944	0.01622	0.021064	0.0177172	0.0162645	0.0128467	0.0188366	0.0178063	0.0204964	0.0141991	0.0184958	0.0206981	0.0195714	0.0167931	0.0211344	0.0204054	0.0171404	0.0137556	0.0144681	0.0184416	0.0159641	0.0203981	0.0188933	0.019821	0.0164859	0.0164198	0.0207046	0.0201725	0.0187396
VALSYN-PWY	0.0216388	0.0259963	0.0257606	0.025675	0.0250858	0.0244594	0.0113171	0.0152433	0.0249922	0.0234833	0.0244155	0.0239161	0.0242419	0.0190972	0.0260739	0.0230966	0.023559	0.0211534	0.0188712	0.0250938	0.0215904	0.0188518	0.0247304	0.022442	0.0208641	0.0163229	0.0217038	0.0204586	0.0219268	0.0183148	0.0216239	0.0226886	0.022229	0.020916	0.0248979	0.0215088	0.0204859	0.0170061	0.0189712	0.0198412	0.0182451	0.0262207	0.0232303	0.0207329	0.0221288	0.0218999	0.0250534	0.0263592	0.0224766
PWY-5686	0.0215205	0.0216052	0.0215386	0.0232424	0.0224627	0.0224235	0.00766587	0.00959047	0.0225932	0.0211618	0.0206005	0.0194523	0.0194596	0.0193093	0.0240014	0.021925	0.0229919	0.0245525	0.0176542	0.0228817	0.0227489	0.0188833	0.0232646	0.0216447	0.0167626	0.014979	0.0216877	0.0206272	0.0232537	0.015051	0.0183737	0.0232237	0.0230805	0.0174926	0.022193	0.0198878	0.0189376	0.0144169	0.0157334	0.0206268	0.0171018	0.0196731	0.0194239	0.0222674	0.0180763	0.0162582	0.0220364	0.0215239	0.0227732
PWY-7790	0.0215205	0.0216052	0.0215386	0.0232424	0.0224627	0.0224235	0.00766587	0.00959047	0.0225932	0.0211618	0.0206005	0.0194523	0.0194596	0.0193093	0.0240014	0.021925	0.0229919	0.0245525	0.0176542	0.0228817	0.0227489	0.0188833	0.0232646	0.0216447	0.0167626	0.014979	0.0216877	0.0206272	0.0232537	0.015051	0.0183737	0.0232237	0.0230805	0.0174926	0.022193	0.0198878	0.0189376	0.0144169	0.0157334	0.0206268	0.0171018	0.0196731	0.0194239	0.0222674	0.0180763	0.0162582	0.0220364	0.0215239	0.0227732
PWY-7791	0.0215205	0.0216052	0.0215386	0.0232424	0.0224627	0.0224235	0.00766587	0.00959047	0.0225932	0.0211618	0.0206005	0.0194523	0.0194596	0.0193093	0.0240014	0.021925	0.0229919	0.0245525	0.0176542	0.0228817	0.0227489	0.0188833	0.0232646	0.0216447	0.0167626	0.014979	0.0216877	0.0206272	0.0232537	0.015051	0.0183737	0.0232237	0.0230805	0.0174926	0.022193	0.0198878	0.0189376	0.0144169	0.0157334	0.0206268	0.0171018	0.0196731	0.0194239	0.0222674	0.0180763	0.0162582	0.0220364	0.0215239	0.0227732
ARGSYN-PWY	0.0212567	0.0181509	0.0201092	0.0186738	0.0183455	0.0187517	0.00886576	0.0101249	0.0179745	0.0180019	0.0186018	0.0181783	0.0186333	0.0146437	0.0182837	0.0177284	0.0180204	0.0161407	0.0133176	0.0178433	0.015323	0.0147238	0.0188054	0.0142846	0.0159269	0.0123832	0.0163365	0.0158013	0.0150768	0.0128704	0.0153217	0.01635	0.0151012	0.0161653	0.0172833	0.0153017	0.0161125	0.0116743	0.0137366	0.0149848	0.0137093	0.0186091	0.0160267	0.0166092	0.0149573	0.0153388	0.0174849	0.0155502	0.0150943
PWY-6121	0.0207608	0.0205878	0.0215153	0.0202219	0.0194232	0.0214886	0.00936224	0.0126405	0.0207481	0.0196733	0.0183589	0.0178547	0.0175266	0.0153366	0.0219779	0.0199318	0.0198322	0.0210291	0.0153823	0.0182618	0.0178435	0.0160021	0.0232169	0.0172869	0.0149897	0.013062	0.0192742	0.0167205	0.0196055	0.0145492	0.0155371	0.0207948	0.019729	0.0209264	0.0208147	0.0179684	0.0165858	0.0126041	0.0144725	0.0185777	0.0150116	0.0195507	0.0173061	0.0183666	0.0174227	0.0162598	0.0208403	0.0183547	0.0185375
PWY-6609	0.0186083	0.0154984	0.0141838	0.0152338	0.013293	0.0150221	0.00723611	0.00821906	0.0165695	0.0148249	0.0128179	0.0143823	0.0146165	0.0146502	0.0175144	0.0164354	0.0163245	0.01761	0.0119895	0.0167155	0.0161738	0.0138035	0.0179992	0.0170824	0.0155144	0.0122728	0.0156169	0.0163568	0.0158956	0.011832	0.0157027	0.0182651	0.0171432	0.0136467	0.0113741	0.0122074	0.0138476	0.00739462	0.0145705	0.0135855	0.00847097	0.0143056	0.0128962	0.0156465	0.0143814	0.0121996	0.0129456	0.00988881	0.015147
PWY-3841	0.018401	0.0155324	0.0168451	0.0196258	0.0181867	0.0194787	0.0061408	0.00814614	0.0194959	0.0192664	0.017618	0.0169241	0.0188905	0.0168545	0.0224798	0.0241449	0.0197473	0.0212514	0.0181007	0.0186044	0.0202611	0.0174785	0.0199191	0.0254966	0.0154909	0.0149769	0.0208616	0.0198269	0.0227608	0.0114404	0.0194923	0.0221456	0.0228016	0.0138762	0.0209856	0.0222403	0.0199617	0.0124868	0.0153722	0.0183934	0.0169847	0.0198997	0.0186529	0.0195672	0.0211776	0.0182922	0.0183091	0.0249041	0.022704
PWY-1042	0.0175794	0.0200378	0.021084	0.0216232	0.0198549	0.0211509	0.00795391	0.0116034	0.0210001	0.0205878	0.0197933	0.0203736	0.0205372	0.0177842	0.0221698	0.0214514	0.0219863	0.0222288	0.0161212	0.0215612	0.0216867	0.0187837	0.0231417	0.0228759	0.0193667	0.0143873	0.0213805	0.0196169	0.0229339	0.0146611	0.0226536	0.0231214	0.0211634	0.0186719	0.0193295	0.0175732	0.0206799	0.0127856	0.0169998	0.0202172	0.0142229	0.0205157	0.018447	0.0192987	0.021167	0.0189075	0.0201951	0.0204706	0.0206776
PWY-7238	0.0165194	0.0139568	0.0161144	0.017261	0.0116655	0.015054	0.00480405	0.00755978	0.0150908	0.0130938	0.00900227	0.0127201	0.014482	0.0103428	0.0101303	0.00949063	0.0108795	0.0136704	0.00979409	0.0121266	0.0128829	0.00720298	0.0110082	0.00903641	0.00929256	0.0074122	0.00881489	0.0117382	0.00967564	0.0110691	0.0136079	0.0110026	0.0144731	0.00528017	0.00763845	0.00652521	0.00669139	0.00510073	0.00991937	0.00951947	0.00429067	0.00951218	0.00856562	0.00995032	0.00828062	0.00587211	0.00587107	0.00429307	0.0115762
ILEUSYN-PWY	0.0164045	0.0194197	0.0189843	0.018393	0.0194691	0.0181561	0.00891362	0.0123605	0.0180097	0.0183037	0.0186893	0.0188189	0.0171757	0.0149267	0.0203081	0.0177356	0.0184095	0.0160821	0.0136091	0.0171275	0.0160558	0.0156841	0.0193344	0.0161345	0.0171402	0.0125567	0.0159892	0.0154279	0.0173614	0.0133617	0.0153926	0.0171515	0.0168772	0.017877	0.0192421	0.0156983	0.0161231	0.0136884	0.0148448	0.0154511	0.0142903	0.0201615	0.01712	0.0160465	0.0153625	0.017578	0.0202002	0.0166705	0.0163098
BRANCHED-CHAIN-AA-SYN-PWY	0.0154154	0.0179056	0.017548	0.016936	0.0180939	0.0168753	0.00822015	0.0112385	0.0167073	0.0170776	0.0173021	0.0174069	0.0159126	0.0137497	0.0189833	0.016478	0.0172958	0.0149214	0.0126233	0.0157275	0.0149676	0.0149372	0.0181235	0.0150909	0.0160307	0.011811	0.0148363	0.0144126	0.0160727	0.0120877	0.0142886	0.0159336	0.0156702	0.0164539	0.0177888	0.0144693	0.0152698	0.0127044	0.0138321	0.0142533	0.0133501	0.0187496	0.0157084	0.0149319	0.0141287	0.0164496	0.0186917	0.015127	0.0151428
PWY-2942	0.0152123	0.015959	0.0150587	0.0159579	0.0152478	0.0151808	0.00766791	0.0094204	0.0149924	0.0145962	0.0144276	0.014979	0.016903	0.0113392	0.013553	0.0147965	0.0144029	0.0136295	0.0120042	0.014382	0.0135198	0.0122549	0.0146521	0.0125208	0.0113433	0.00969133	0.0125189	0.0131832	0.0116694	0.00895575	0.013172	0.0149041	0.0140192	0.0124032	0.0152762	0.0138156	0.0129466	0.00974376	0.0111018	0.0103592	0.0111816	0.0139942	0.0134986	0.0126038	0.0120758	0.0134688	0.0123059	0.0141259	0.0137867
GLYCOGENSYNTH-PWY	0.0151598	0.0139949	0.0141855	0.0152928	0.0118221	0.0154137	0.00626883	0.00883217	0.0146244	0.0150606	0.0107779	0.0135512	0.014195	0.00996603	0.0134504	0.0129721	0.0128842	0.0135578	0.0110421	0.0130273	0.0133797	0.00963821	0.014904	0.0110125	0.0120269	0.00832716	0.0122506	0.0120377	0.0123821	0.010317	0.0132626	0.0144931	0.0132516	0.0079265	0.0107917	0.0109	0.0101565	0.00596157	0.0104329	0.0106593	0.00654963	0.0125295	0.00941728	0.0118019	0.0103447	0.0102137	0.0110925	0.0089388	0.0123763
CALVIN-PWY	0.0148152	0.0163166	0.0162099	0.0141664	0.0123215	0.0139071	0.00901687	0.0121021	0.0156308	0.0149111	0.0123209	0.0127341	0.0144996	0.0120782	0.0143622	0.0122134	0.0136577	0.0152073	0.0113102	0.0136214	0.0137809	0.0121156	0.0144323	0.0128457	0.0125346	0.0109709	0.0141138	0.0132641	0.0136405	0.0116026	0.0140385	0.0141178	0.0140765	0.011459	0.0145303	0.012269	0.013502	0.0113171	0.0121451	0.01378	0.0122393	0.0145384	0.0132989	0.0135626	0.0133426	0.0126935	0.0137859	0.0111129	0.0143226
PWY0-1296	0.0146202	0.0153349	0.0145678	0.0151135	0.0119659	0.0128911	0.0049099	0.00581718	0.0158282	0.0140916	0.0107084	0.0116516	0.0142048	0.0106057	0.0132057	0.0108979	0.0130021	0.0164925	0.00954838	0.0144301	0.0142528	0.00856075	0.013893	0.0126295	0.0103974	0.00844634	0.0123677	0.0133695	0.0119075	0.0105935	0.0147207	0.0144149	0.0144036	0.00849922	0.00777671	0.00883238	0.0123862	0.00641851	0.0108266	0.0120199	0.00626335	0.0100714	0.00953178	0.0106935	0.0107925	0.00806655	0.00908474	0.00627811	0.0130273
PWY-5103	0.0142746	0.0167082	0.0163793	0.0156163	0.0169881	0.0156769	0.00771205	0.0107821	0.015288	0.0159995	0.0162277	0.0165344	0.0144784	0.0130616	0.0178456	0.0154649	0.0162141	0.0150429	0.0116028	0.0143583	0.0138323	0.0140768	0.0169935	0.013716	0.0154073	0.0110099	0.0137197	0.0133236	0.0150896	0.0114117	0.0129828	0.0148043	0.0147684	0.01624	0.0166127	0.0133805	0.0141091	0.0122168	0.013047	0.0134386	0.0125865	0.0176106	0.0146488	0.0139446	0.0127756	0.0155302	0.0178	0.0134653	0.0137479
PWY-6700	0.0142053	0.0149078	0.012273	0.0168145	0.0151762	0.0156408	0.00461239	0.00661796	0.0171365	0.0150832	0.0118806	0.0145672	0.0145568	0.0151808	0.0162153	0.0182787	0.018676	0.0220874	0.0149761	0.0185481	0.0196713	0.0150408	0.0194593	0.0189404	0.0122388	0.0106648	0.0199176	0.0170764	0.0201531	0.0100921	0.0181428	0.0199025	0.0202409	0.0112589	0.0134814	0.0129795	0.0183525	0.00964039	0.0114335	0.0148123	0.0124686	0.0133713	0.0133076	0.0150191	0.0165181	0.0114464	0.0125415	0.0121864	0.0178028
PWY-5941	0.0124939	0.0112417	0.0130626	0.0127897	0.00929305	0.0108452	0.00485971	0.00678728	0.0117912	0.0101611	0.00777606	0.00979197	0.0125018	0.00859836	0.00882159	0.00734406	0.00880443	0.010025	0.00803786	0.0099321	0.00950363	0.00618379	0.00832206	0.007749	0.00812612	0.0063639	0.00809746	0.00923333	0.00779485	0.00909029	0.0107272	0.0096228	0.0105176	0.00442387	0.00573835	0.00570613	0.00569344	0.00518974	0.00856961	0.00848942	0.00474001	0.00743565	0.00763578	0.00726986	0.00718599	0.00493019	0.0056028	0.00350466	0.00806351
GLUTORN-PWY	0.0115871	0.00907364	0.0105303	0.00904856	0.0087325	0.00935051	0.00609689	0.00664058	0.00854471	0.00919163	0.00918567	0.00977983	0.0102152	0.0076807	0.00808512	0.00836553	0.00877327	0.00652288	0.00590092	0.00948629	0.00654939	0.0075376	0.00910824	0.00631262	0.00919543	0.00734558	0.00786702	0.00835608	0.00604227	0.00637345	0.00712262	0.00708067	0.00648322	0.00989889	0.00750001	0.00620611	0.00864986	0.00625844	0.00770778	0.00684641	0.00721033	0.00972009	0.00760141	0.00750585	0.00771785	0.00803456	0.00769169	0.00618025	0.00664119
PWY-5097	0.0108125	0.0116084	0.0124204	0.0106521	0.0117285	0.0117097	0.00678015	0.00847535	0.0112293	0.0112861	0.0119627	0.0126118	0.0115495	0.00762089	0.010742	0.0105054	0.0111927	0.0097971	0.00846467	0.0115831	0.0106536	0.0102633	0.0115545	0.0099805	0.00956529	0.00798785	0.0101074	0.00962023	0.00870868	0.00734223	0.00924657	0.0102814	0.010566	0.0156061	0.0115354	0.0106002	0.0100129	0.00781014	0.00885113	0.00891626	0.00946574	0.0113961	0.0108242	0.0101659	0.00886858	0.0116578	0.0109435	0.0100228	0.010335
COA-PWY	0.00967042	0.00792644	0.00695609	0.00913419	0.00639175	0.00810188	0.00370873	0.00463681	0.00903722	0.00793314	0.0061509	0.00806386	0.00885088	0.00724334	0.00701199	0.00766214	0.00718675	0.00794494	0.00654659	0.00840413	0.00921489	0.00805957	0.00925804	0.00880985	0.00706634	0.00731536	0.0077288	0.00891315	0.00797169	0.00552336	0.0107746	0.00970542	0.0095128	0.00419779	0.00519896	0.00679977	0.00773083	0.00557339	0.00770911	0.00706905	0.00643745	0.00764948	0.00631516	0.00730951	0.00851129	0.00528003	0.00484663	0.0063526	0.00910211
PWY-6151	0.00950559	0.00942555	0.0070243	0.0112704	0.00792904	0.00915607	0.00377473	0.00550216	0.0108535	0.00887944	0.00559659	0.00828005	0.0104104	0.0066219	0.00776332	0.00853003	0.00889511	0.0100999	0.00673874	0.0104904	0.0104399	0.00597194	0.00847221	0.00837942	0.00597108	0.00592835	0.00840863	0.00903864	0.00837406	0.00656545	0.0101536	0.00930142	0.0102757	0.00490008	0.00433636	0.00514089	0.00728843	0.00592067	0.00767325	0.00839864	0.00655567	0.00606568	0.00558739	0.00702369	0.00910143	0.00521003	0.00428916	0.00497628	0.00996642
PWY-8178	0.00942797	0.0101724	0.0121712	0.00871566	0.0073676	0.00862775	0.00690654	0.0103569	0.0101607	0.00949861	0.00696712	0.00713731	0.00950779	0.0081142	0.0107489	0.00770956	0.00821866	0.0092144	0.00900147	0.00853843	0.00866612	0.00793881	0.00916526	0.0085575	0.00825624	0.00811813	0.00913212	0.00850199	0.00884804	0.00788513	0.00911911	0.00885583	0.00881642	0.00631405	0.00952616	0.0079278	0.00836434	0.00931561	0.00881325	0.00929541	0.00947165	0.00910745	0.0088587	0.00907056	0.00844995	0.00860338	0.00942214	0.00660299	0.00949749
GLYCOLYSIS	0.00935637	0.00759149	0.010235	0.005195	0.0128041	0.00617828	0.00563991	0.00585823	0.00409482	0.00784067	0.0123641	0.00997489	0.00469759	0.00905672	0.00312383	0.00412603	0.00387676	0.00473284	0.00855807	0.00735955	0.00410207	0.00721544	0.00335282	0.00215701	0.00714794	0.00843889	0.00400753	0.00308792	0.00424243	0.00811002	0.00414381	0.003558	0.00285933	0.0141462	0.00790558	0.00631573	0.00388586	0.00504748	0.00968894	0.00487386	0.00359405	0.00905304	0.00758696	0.00658989	0.00434831	0.0104592	0.00705665	0.00634219	0.00301759
PWY-724	0.00927206	0.00891041	0.00982844	0.00838917	0.00815911	0.0095943	0.00580096	0.00727395	0.00876564	0.00884632	0.00894744	0.0092658	0.00886081	0.00658966	0.00800968	0.00818846	0.00866873	0.00855689	0.006799	0.00883086	0.00829829	0.00707067	0.0084175	0.00770428	0.00724289	0.00608088	0.00751224	0.00781738	0.00704396	0.00638054	0.00792115	0.00903422	0.00772594	0.0117643	0.00781149	0.00665717	0.0076222	0.00649329	0.00727237	0.00748742	0.00785939	0.00788626	0.0080442	0.00817697	0.00693392	0.00883157	0.00822503	0.00738155	0.00786847
PEPTIDOGLYCANSYN-PWY	0.00917791	0.0101518	0.00898404	0.0103391	0.0092693	0.0102968	0.00509804	0.00574949	0.00995743	0.00928871	0.00860706	0.00908612	0.00982457	0.00919389	0.00953765	0.0110515	0.0105943	0.0108297	0.00884656	0.0102626	0.0101839	0.0085969	0.0103775	0.00960822	0.00845476	0.00771847	0.0107883	0.00979971	0.00893646	0.00820492	0.00899436	0.0106722	0.0109742	0.00449306	0.00768819	0.00789248	0.00957047	0.00781543	0.00939243	0.00785879	0.00913194	0.00886739	0.00880585	0.00841539	0.00813296	0.00705681	0.00599751	0.00858589	0.00985096
HISTSYN-PWY	0.0091715	0.00773439	0.0098781	0.00741947	0.00776814	0.00873991	0.00526459	0.00713585	0.00706927	0.00752838	0.0090779	0.00867076	0.00759637	0.00784348	0.0078456	0.00719871	0.00795513	0.00644909	0.00741428	0.008531	0.00734635	0.00683422	0.00767511	0.00679786	0.00798653	0.00764405	0.00704264	0.00676596	0.00761345	0.00636617	0.00667876	0.00838234	0.00732971	0.0116556	0.00840246	0.00638583	0.00643107	0.00620968	0.00800956	0.00649092	0.00658602	0.00900912	0.00847589	0.00811341	0.0071476	0.00838534	0.00699589	0.00732838	0.00764389
NONMEVIPP-PWY	0.00907023	0.0104867	0.00808401	0.0101014	0.00814935	0.00889285	0.00465913	0.00570231	0.0102292	0.0091753	0.00652894	0.00841867	0.00995023	0.00776883	0.00795393	0.00869563	0.00870081	0.00945607	0.00721715	0.00931586	0.00960872	0.00769049	0.00924787	0.00830865	0.00754171	0.00723708	0.0087349	0.009086	0.00867081	0.00706253	0.00924803	0.00917196	0.0105333	0.00546549	0.00483743	0.00606831	0.00758224	0.0063157	0.00810935	0.00767591	0.00783209	0.00679578	0.00743049	0.00714227	0.00843499	0.0063841	0.0066853	0.0060814	0.00964397
PWY-6123	0.00874607	0.00974003	0.00904017	0.00949485	0.0120853	0.0102489	0.00676909	0.00907007	0.0109095	0.0100349	0.0122181	0.00993267	0.0108667	0.00944694	0.0119931	0.0119513	0.0112622	0.00949382	0.0127301	0.00907125	0.0136991	0.0113954	0.0104066	0.0160345	0.0109207	0.0114344	0.00998304	0.012542	0.0147503	0.00594838	0.0142219	0.0120142	0.0116139	0.0102717	0.0161789	0.0152376	0.0146538	0.0124484	0.0114409	0.0146483	0.0137177	0.011898	0.0135559	0.0141231	0.0162404	0.012834	0.0123086	0.0197602	0.0152589
PWY-7221	0.00860906	0.00926324	0.00961635	0.0122339	0.0120065	0.00957981	0.00808632	0.010243	0.0117151	0.0109609	0.0129689	0.0100465	0.0125097	0.00930309	0.0131373	0.0140706	0.01145	0.0106156	0.0115962	0.0105618	0.0128605	0.0115236	0.0127302	0.0168592	0.0132085	0.011671	0.0143574	0.0131658	0.0132508	0.00982083	0.0141587	0.0137387	0.0146555	0.0127259	0.0133213	0.0110492	0.0138706	0.00994288	0.0122188	0.0117245	0.0127125	0.0127391	0.0106678	0.0125346	0.0144348	0.0115515	0.0110431	0.0171582	0.0129781
PWY-3001	0.00854326	0.00880521	0.00669229	0.00991121	0.00848556	0.00917454	0.00552872	0.00539587	0.0103053	0.0095658	0.00838185	0.00895989	0.0096553	0.0064628	0.0100716	0.00846685	0.00949916	0.0095428	0.00853533	0.00928054	0.0097836	0.00854719	0.00905855	0.00962224	0.00815966	0.00749832	0.00893663	0.00929179	0.00988056	0.00704414	0.00986316	0.00987038	0.00937753	0.00897923	0.00766259	0.00800893	0.008962	0.00847318	0.00857892	0.00914583	0.00975084	0.00903587	0.00904608	0.00945576	0.00963132	0.00818938	0.00815457	0.00895379	0.00990436
PWY-6387	0.00850393	0.009571	0.00843304	0.00973727	0.00873198	0.00973855	0.00488785	0.00539278	0.00930988	0.00862296	0.00798993	0.00837413	0.00910124	0.00862029	0.00870383	0.0101548	0.00978846	0.0102024	0.00848933	0.00940699	0.00933541	0.00798705	0.00977055	0.00867781	0.00774435	0.00719838	0.00998863	0.00896077	0.00813457	0.00786986	0.00819836	0.0099103	0.0101558	0.00404543	0.0071585	0.00721398	0.00849445	0.00773372	0.0090242	0.00729575	0.00885634	0.00815086	0.00828109	0.00783656	0.00738191	0.00638811	0.0053486	0.00798937	0.00912192
PWY-6385	0.00813542	0.00889581	0.00661867	0.00924568	0.00777445	0.00860094	0.00511555	0.00528477	0.00847908	0.00788093	0.00622415	0.00767437	0.00834264	0.00813279	0.00733506	0.00876512	0.00887861	0.00846412	0.00759922	0.0090072	0.00869146	0.00731624	0.00809449	0.00785316	0.00730211	0.00676137	0.00922562	0.00854445	0.00721877	0.00729881	0.00780392	0.00932521	0.00959177	0.00359908	0.00493296	0.00579015	0.00711086	0.0065639	0.00793477	0.00668031	0.00749728	0.00688262	0.00693	0.00698219	0.00666467	0.00596673	0.00450489	0.00511233	0.00815606
PWY-7229	0.0079589	0.00801871	0.00537111	0.00869275	0.0100731	0.00820574	0.00977103	0.0114359	0.00864486	0.00871968	0.0116607	0.009692	0.010845	0.0098147	0.0089182	0.0112476	0.00818199	0.00908174	0.0114716	0.0086582	0.00880298	0.0119039	0.00896612	0.010666	0.00964099	0.0115226	0.00916499	0.0116224	0.0121782	0.00702441	0.0118537	0.007739	0.00935694	0.011564	0.0143598	0.0118075	0.0139329	0.0119454	0.0114405	0.00945976	0.0129311	0.00995845	0.0119542	0.0117493	0.0131565	0.0120795	0.0134548	0.015968	0.0110244
NONOXIPENT-PWY	0.00793855	0.00748745	0.007993	0.00568979	0.0057566	0.00565543	0.00767795	0.00997625	0.00618346	0.00710214	0.00551483	0.00500447	0.00717799	0.00600852	0.00571553	0.00485732	0.00563193	0.00575801	0.00527963	0.00515437	0.00451237	0.00547952	0.00536776	0.00421443	0.00567875	0.00553342	0.00560607	0.00557084	0.00551037	0.00660978	0.00668943	0.00449076	0.00546885	0.00422476	0.0066051	0.00538798	0.00638563	0.00730693	0.00597677	0.00569541	0.00699233	0.00627963	0.00590574	0.00595645	0.00464004	0.00590717	0.00738833	0.0046336	0.00459319
PWY-5100	0.00785451	0.00614806	0.00775186	0.00680091	0.00740806	0.00758478	0.00389444	0.00621013	0.00709018	0.00704698	0.00739174	0.00740449	0.00725	0.00757024	0.00890902	0.00752607	0.00896008	0.00596932	0.00476371	0.00873807	0.00660956	0.00589609	0.00680996	0.00715635	0.00717294	0.00479346	0.0078583	0.00656259	0.00655367	0.00610997	0.00624146	0.00719321	0.00795895	0.00465802	0.0058929	0.00538309	0.00778534	0.00395492	0.00667714	0.00610442	0.00518807	0.00717434	0.00601272	0.00646903	0.00593408	0.0066735	0.00776619	0.00514913	0.00505433
PWY-6386	0.00775095	0.00847359	0.00645479	0.00881893	0.0075012	0.00815988	0.00471406	0.00541727	0.00799225	0.00729903	0.00593256	0.00709838	0.00773979	0.0077458	0.00669078	0.00815218	0.00818448	0.00804482	0.00756272	0.00813106	0.00795496	0.00682567	0.00772255	0.00700056	0.00682441	0.00638818	0.00862131	0.00776907	0.00657252	0.00692861	0.00720087	0.0087576	0.00893344	0.00318525	0.00471935	0.00544781	0.0064123	0.00627079	0.00789281	0.00635018	0.00751882	0.00641595	0.0066141	0.00668699	0.00600088	0.005285	0.00403967	0.00491168	0.00764431
PWY-6124	0.00768506	0.00859472	0.00798871	0.00842381	0.0108756	0.00913089	0.00636007	0.00839623	0.00976002	0.008912	0.0110387	0.00884729	0.00973211	0.00847529	0.0108085	0.010858	0.0101412	0.00840525	0.0118145	0.00807586	0.0126105	0.0104369	0.00924597	0.0148908	0.0100039	0.0107889	0.00899731	0.0115526	0.0137107	0.00525835	0.0131548	0.0108917	0.0104763	0.00930209	0.0149761	0.0142304	0.0136826	0.0121295	0.010631	0.013595	0.0131971	0.0107561	0.0125056	0.0130088	0.0154978	0.0118802	0.0111482	0.0192276	0.0141561
PWY66-429	0.00766871	0.00756995	0.00685352	0.0088749	0.00844604	0.00836467	0.00375583	0.00434105	0.00859239	0.00901176	0.0092779	0.00834143	0.0101724	0.00917605	0.00901199	0.0105249	0.0101606	0.00717097	0.00776918	0.0102222	0.00982218	0.00896878	0.00938249	0.0100747	0.00810097	0.00861014	0.00988359	0.0104796	0.00816953	0.00496581	0.00947406	0.00835814	0.00916847	0.00567479	0.0099764	0.00838067	0.0119651	0.00919897	0.00754457	0.00751494	0.011028	0.00916006	0.00837489	0.00717741	0.00689715	0.0095623	0.00733218	0.00942051	0.00717543
THRESYN-PWY	0.00754556	0.00799847	0.00583968	0.00767644	0.00694013	0.00715231	0.00469346	0.00462308	0.00804378	0.00771273	0.00630565	0.00770121	0.00756201	0.00625926	0.00777669	0.00652018	0.00785808	0.00760685	0.00689837	0.00758087	0.00801555	0.0069279	0.00741404	0.00804374	0.0064976	0.00637333	0.00753399	0.00737859	0.00813441	0.00582208	0.00806619	0.00783463	0.00752979	0.00821521	0.00751572	0.0065269	0.00875736	0.00733652	0.00691436	0.00740172	0.00851373	0.00740682	0.00732374	0.00778456	0.00969074	0.00900434	0.00584964	0.0104996	0.00853136
SER-GLYSYN-PWY	0.00750354	0.00575103	0.0072874	0.00611654	0.00893371	0.0047144	0.00730497	0.00533234	0.00568737	0.00561932	0.00794761	0.00683643	0.00558809	0.00583284	0.00623775	0.00470236	0.00585988	0.00512299	0.00422464	0.00574187	0.00443703	0.00561532	0.00539643	0.00544548	0.00659766	0.00643208	0.00567936	0.00550912	0.00530688	0.00662956	0.00762092	0.00499964	0.00538693	0.0113643	0.00502721	0.0044169	0.00582502	0.00616762	0.00666683	0.00660134	0.00700864	0.00667519	0.00644502	0.00544525	0.00611686	0.00691993	0.00498264	0.00489564	0.00591691
PWY-7953	0.00732688	0.00853335	0.00605895	0.00863373	0.00721881	0.00817278	0.00453195	0.00520848	0.00785418	0.00731517	0.00554663	0.00712377	0.00761454	0.00769705	0.00663879	0.00810223	0.00817272	0.00786751	0.00736759	0.00846396	0.00780875	0.00680377	0.00754085	0.00692527	0.00657653	0.00609943	0.00857366	0.00776271	0.00660323	0.00675438	0.00695141	0.00862372	0.0087962	0.00320308	0.00444824	0.00540532	0.00637069	0.00583787	0.00744896	0.00603767	0.00708697	0.00629854	0.00652253	0.00658601	0.00579021	0.00576503	0.00411394	0.00451453	0.00760112
PWY-7199	0.0071716	0.00766129	0.00614577	0.00914638	0.00649397	0.0077927	0.0033767	0.00362659	0.00875676	0.00746598	0.00649199	0.00705514	0.00690497	0.0068925	0.00938036	0.00850055	0.00821521	0.0105651	0.00649407	0.00752908	0.00851348	0.00749247	0.00923684	0.0102341	0.00807592	0.0065163	0.00847607	0.00948558	0.00839401	0.00687522	0.0109766	0.0104168	0.0100857	0.00560906	0.00662551	0.00696497	0.00815159	0.00445028	0.00837876	0.00817887	0.005547	0.00768355	0.00723724	0.00866702	0.00806232	0.00586133	0.0081536	0.00542582	0.00985811
PWY-841	0.00712777	0.00747295	0.00532617	0.00818928	0.00904809	0.00761232	0.00738281	0.00937681	0.00796077	0.00811001	0.00983763	0.0086663	0.00960965	0.00857573	0.00816766	0.010066	0.0076014	0.00835852	0.0106215	0.00810536	0.00827923	0.010227	0.00836516	0.00959396	0.00832856	0.0101106	0.00849122	0.010009	0.0110109	0.00608043	0.010191	0.00696277	0.00840858	0.00995427	0.0132124	0.0112024	0.0123939	0.0105715	0.00993748	0.00875037	0.0117305	0.00941099	0.0108894	0.0104546	0.0119899	0.0105855	0.0113755	0.0152111	0.0102822
ARO-PWY	0.00692757	0.00646258	0.00743944	0.00582774	0.00600881	0.00571928	0.00535958	0.00788913	0.00569014	0.00617936	0.00594026	0.00571777	0.00591791	0.00530186	0.00484717	0.0045667	0.0054827	0.0050115	0.00563061	0.00659684	0.00511861	0.00480078	0.00565236	0.00487605	0.00522054	0.00554659	0.0054361	0.00546224	0.00511732	0.00520291	0.00483653	0.00517275	0.00547114	0.00680551	0.00477759	0.00447155	0.00575675	0.00528237	0.00577702	0.00462534	0.00602173	0.0057417	0.00501893	0.00472916	0.00531511	0.00656849	0.00543073	0.00382855	0.0061397
HSERMETANA-PWY	0.00679742	0.00760571	0.00785504	0.00758855	0.00640063	0.0070509	0.00462786	0.00536561	0.00734574	0.00775663	0.00641393	0.00760225	0.00806629	0.00677294	0.00828755	0.0090013	0.00734391	0.00597162	0.00449512	0.00738928	0.00860797	0.00852497	0.00833829	0.00940566	0.00736725	0.00708528	0.00695393	0.00625162	0.00805802	0.00560571	0.00635959	0.00657725	0.0102542	0.00420318	0.00728395	0.00693631	0.00680848	0.00581461	0.0065465	0.00485625	0.00480225	0.00825544	0.0064314	0.00620452	0.00778418	0.00697913	0.00554437	0.00877771	0.00833199
PWY-7208	0.00673949	0.00786858	0.00600072	0.00644792	0.00976025	0.00717088	0.00715439	0.00887512	0.00545544	0.00697199	0.0105185	0.00773739	0.00672652	0.00611167	0.00500678	0.00744472	0.00504066	0.00650796	0.00783201	0.00688202	0.00524628	0.00767672	0.00601361	0.00559149	0.00532759	0.00680428	0.00575068	0.00645183	0.00731697	0.00452332	0.00687547	0.00404028	0.00528619	0.0116534	0.0106308	0.00851868	0.00932114	0.00823957	0.00658144	0.00536183	0.0084239	0.00697237	0.00832584	0.00742231	0.00788188	0.0080597	0.00876492	0.012698	0.00658115
COMPLETE-ARO-PWY	0.0067187	0.00619586	0.00638215	0.00543027	0.00545182	0.00588541	0.0053946	0.00790878	0.00533133	0.00574859	0.005569	0.00592439	0.00576856	0.00458455	0.00447073	0.0045943	0.00541703	0.00411833	0.00482532	0.00586202	0.00461867	0.00424925	0.00496857	0.00406596	0.0050995	0.00489795	0.0048694	0.00462202	0.00401035	0.00502082	0.0038969	0.00419748	0.00462098	0.00608551	0.00462723	0.00368104	0.00515732	0.0050142	0.00541947	0.0043194	0.00576762	0.00511699	0.00494294	0.00450532	0.00460464	0.00666683	0.00508481	0.0039792	0.0044169
PWY-7228	0.00636922	0.00703002	0.00566689	0.0068707	0.0078288	0.00670698	0.00762397	0.0091617	0.00588548	0.00704453	0.00787608	0.00743776	0.00776048	0.00700054	0.00607939	0.00824203	0.00563231	0.0064168	0.00921012	0.00699597	0.00621333	0.00879213	0.00652514	0.00742545	0.00666924	0.00914675	0.00694255	0.00822975	0.00874599	0.00495815	0.0082288	0.00500066	0.0065667	0.008257	0.0109055	0.00903908	0.0108457	0.00938995	0.00837582	0.0064553	0.0105144	0.00737827	0.00867232	0.00836276	0.0098008	0.00849613	0.00911578	0.0139907	0.00806097
GLUCONEO-PWY	0.00634733	0.00964771	0.0087518	0.00763589	0.00749363	0.00793935	0.00470916	0.00512782	0.00879952	0.00914873	0.00918805	0.00829447	0.0103564	0.0111545	0.0111582	0.00804136	0.00945312	0.00889914	0.00778088	0.00796182	0.00934579	0.0106298	0.00851288	0.0128339	0.00769251	0.00882215	0.00970011	0.00957172	0.0109648	0.00705683	0.00993483	0.00906853	0.00931101	0.00861339	0.00922241	0.00809246	0.00944217	0.00732966	0.00765064	0.00850747	0.00857933	0.00816792	0.00900752	0.00872082	0.0111983	0.00977237	0.0102401	0.0110647	0.00955998
PWY-6163	0.00630324	0.00555314	0.00680801	0.00494875	0.00535252	0.00487362	0.00525833	0.00834902	0.00489035	0.00548045	0.00548153	0.00506111	0.0052838	0.00475181	0.00408175	0.00391274	0.00463255	0.0043602	0.00525684	0.0058784	0.00436429	0.004162	0.00480327	0.00410845	0.00453472	0.00500611	0.00474865	0.00478329	0.00447174	0.00482217	0.00417309	0.00444723	0.00474557	0.00759594	0.00431673	0.0038824	0.00511121	0.00480602	0.00524838	0.00406042	0.00553986	0.00518475	0.00443256	0.0041071	0.00483864	0.0060437	0.00489743	0.00321784	0.00540031
P41-PWY	0.00629894	0.00559576	0.00542109	0.00680091	0.00579445	0.00647139	0.00389444	0.00621013	0.00658869	0.00643856	0.00602146	0.00606219	0.00725	0.00618328	0.00761866	0.00637385	0.00745346	0.00596932	0.00427323	0.00794298	0.00627641	0.00582537	0.00674017	0.00715635	0.00609917	0.00479346	0.00774624	0.00638853	0.00655367	0.00528837	0.00624146	0.00678182	0.00673853	0.00430608	0.00538342	0.00538309	0.00734333	0.00395492	0.00667714	0.00560638	0.00518807	0.00612926	0.00505447	0.00568161	0.00593408	0.00536761	0.00683303	0.00514913	0.00505433
PWY-6126	0.0062185	0.00623829	0.00389606	0.00726318	0.00789014	0.00648928	0.00905712	0.0105539	0.0070681	0.00708775	0.00944374	0.00802362	0.00918187	0.0082474	0.00701167	0.00941724	0.0066385	0.00776646	0.0102181	0.00731458	0.00710458	0.0101997	0.00754663	0.00828091	0.00760729	0.00998915	0.00764147	0.00934646	0.010167	0.005791	0.00963319	0.00581231	0.0074404	0.00958895	0.012814	0.0105749	0.0124415	0.0107059	0.00957223	0.00752135	0.0114921	0.00856814	0.0104202	0.00984743	0.0111932	0.0103601	0.0114518	0.0147799	0.00919062
PWY-5484	0.00617151	0.00460419	0.00685002	0.00292556	0.00908057	0.00359271	0.00509942	0.00550923	0.00224855	0.0047981	0.00891181	0.00657912	0.00264905	0.00592914	0.00167426	0.00226965	0.00211803	0.00262116	0.00580412	0.00439973	0.00224505	0.00445085	0.00180134	0.00112888	0.00442284	0.00602915	0.00219791	0.00166841	0.00232504	0.00562108	0.00227939	0.00192111	0.00152223	0.0124936	0.00492543	0.00378001	0.00213555	0.00320463	0.00692014	0.00277796	0.00206677	0.00578371	0.0047631	0.00398669	0.00243467	0.00742825	0.00435053	0.00376713	0.00162472
COA-PWY-1	0.00616466	0.00757347	0.00500684	0.00711359	0.0047277	0.00619598	0.00348262	0.0048038	0.00636423	0.00631869	0.00420655	0.00539575	0.00585549	0.00564087	0.00467459	0.0048934	0.00490421	0.00621287	0.00462297	0.00612978	0.00572915	0.00498791	0.00565472	0.00467163	0.00526564	0.00490854	0.00572068	0.00560762	0.00432612	0.00465575	0.00518197	0.00585104	0.00622465	0.00294587	0.00387471	0.00399706	0.00432214	0.00482186	0.00600795	0.00503341	0.00520266	0.00497451	0.00511409	0.00490015	0.0041595	0.00464466	0.00470465	0.00395948	0.00640503
ANAGLYCOLYSIS-PWY	0.00603864	0.00638295	0.00997027	0.00419737	0.00344939	0.00472001	0.00658912	0.00741484	0.0037806	0.00802916	0.00642597	0.0049562	0.00414031	0.00934759	0.00276167	0.00419779	0.00466275	0.00476321	0.00886744	0.00436599	0.00413433	0.0074607	0.00338121	0.00412981	0.00753893	0.00905577	0.00406877	0.00302287	0.00253643	0.00770477	0.0042296	0.00424898	0.00513942	0.00360246	0.00553516	0.00600088	0.00442154	0.00374145	0.0105106	0.00494527	0.00526681	0.003262	0.00790888	0.00681734	0.00350541	0.0113781	0.00744999	0.00657878	0.00338875
PWY-6317	0.00583755	0.0046772	0.00641362	0.0062956	0.00407876	0.00528043	0.0036486	0.00331066	0.006437	0.00558182	0.00378378	0.00463219	0.00608116	0.00460575	0.00567214	0.00496871	0.00593352	0.00542506	0.00583358	0.00552003	0.00592698	0.00449952	0.0056285	0.00635326	0.00565519	0.00426435	0.00492963	0.00621742	0.00583031	0.00521598	0.00676279	0.00578394	0.00605335	0.00363561	0.0040126	0.00422342	0.00524431	0.00345863	0.00566522	0.00575994	0.00377145	0.00481106	0.00407044	0.00554957	0.00613197	0.00422184	0.00443021	0.00453029	0.00596231
1CMET2-PWY	0.00581707	0.00540538	0.00597666	0.00653091	0.00480156	0.00479777	0.00443927	0.00509598	0.00658634	0.00551047	0.00350263	0.00560034	0.00564201	0.00666277	0.00595186	0.0064401	0.0063265	0.00530298	0.00500167	0.00641226	0.00759905	0.00607913	0.00626961	0.00709669	0.00605596	0.00612814	0.00643338	0.00616832	0.00543326	0.00538494	0.00566009	0.00591871	0.00816655	0.00287304	0.00344732	0.00438454	0.00474191	0.00431015	0.00542548	0.00363732	0.00351785	0.00482905	0.00512513	0.00500854	0.00453167	0.00585459	0.004297	0.00344051	0.00600621
PWY-7851	0.00572692	0.00765624	0.00443913	0.00688478	0.00442054	0.00580923	0.00322334	0.0044918	0.0062403	0.0060565	0.00393962	0.00518212	0.00549783	0.00534871	0.00433549	0.00462396	0.00460302	0.00603733	0.00439754	0.00581582	0.00549245	0.00481306	0.00543014	0.00446039	0.00502882	0.00468353	0.00557714	0.00535621	0.00406879	0.00423026	0.00507332	0.00562507	0.00636895	0.00270231	0.00365567	0.00384094	0.00414993	0.0046577	0.00584511	0.00471272	0.00513482	0.00486918	0.00490165	0.00458158	0.00390202	0.00444659	0.00437401	0.00392982	0.00620704
PWY-2941	0.00555647	0.0066518	0.00321374	0.00682276	0.00512882	0.00559565	0.00313217	0.00364721	0.00733249	0.00683584	0.00438485	0.00510087	0.00508507	0.00358291	0.0039802	0.00402464	0.00452195	0.00574357	0.00522761	0.00537029	0.0060507	0.00357277	0.00457143	0.00372268	0.00426224	0.00290149	0.00349979	0.00481176	0.00427012	0.00405758	0.00531966	0.00536323	0.00607471	0.00319673	0.00231966	0.00211284	0.00228511	0.00208259	0.00458218	0.00411206	0.00262315	0.00292701	0.00441583	0.00467133	0.00391344	0.00220206	0.00300405	0.00177692	0.00499608
PWY-7111	0.00553146	0.00335391	0.00391957	0.00348271	0.00316756	0.00359364	0.00962002	0.0109072	0.00459031	0.00393318	0.00357506	0.00274951	0.00432481	0.00517347	0.00384241	0.0041251	0.00433842	0.00336731	0.0049429	0.0029557	0.00313135	0.00357165	0.00355902	0.00367894	0.00411077	0.00368484	0.00374747	0.00251656	0.00306013	0.00690807	0.00231369	0.00356763	0.00281936	0.00226576	0.00352568	0.0057016	0.00244034	0.00407337	0.00313088	0.00310337	0.00153379	0.00398303	0.00301971	0.00436251	0.00282341	0.00260583	0.00415387	0.00433013	0.00271948
PWY-7977	0.00527472	0.00588458	0.00622284	0.00601281	0.00502502	0.00552345	0.00509304	0.00494197	0.00584019	0.00623738	0.00502348	0.00608429	0.00655953	0.00571828	0.00655821	0.00786594	0.00582559	0.00463816	0.00355244	0.0059995	0.00716476	0.00764215	0.0065687	0.0088831	0.00613339	0.00665472	0.00564335	0.00494618	0.00673716	0.00479335	0.00490915	0.00521399	0.00902786	0.00328358	0.00591783	0.00564029	0.00545407	0.00548189	0.00534325	0.00375924	0.003847	0.00658173	0.00507825	0.00482391	0.00651815	0.00591018	0.00403513	0.00707285	0.00686747
GLUCOSE1PMETAB-PWY	0.00495039	0	0	0.00488847	0.00384554	0.00398649	0.00353169	0.00411566	0	0	0	0	0.00598627	0.00384935	0	0.00285036	0.00366122	0.00365348	0.00359901	0	0.0035558	0.0027953	0	0	0.00388602	0.00296891	0.00410023	0.00380623	0.00320733	0.00404434	0	0.00450091	0	0.00189538	0	0.00256768	0.00248127	0.00354492	0.00407115	0.00414681	0.00388879	0.00296266	0.00379635	0	0.00330251	0.00213702	0	0	0.00280551
PWY0-1477	0.0048863	0.00341315	0.00157763	0.00375693	0.00345734	0.00362334	0.00455759	0.00397542	0.00434129	0.00372536	0.00290343	0.00310131	0.00443572	0.0037313	0.00443038	0.00379348	0.00440953	0.00421442	0.00339866	0.00379047	0.00361961	0.00317158	0.00364452	0.00424981	0.0033316	0.0029724	0.0042803	0.00310189	0.00325685	0.0040177	0.00295789	0.0039392	0.0036191	0.00149898	0.00135127	0.00257407	0.00167324	0.00244043	0.00270653	0.00273675	0.00157992	0.00306408	0.00256237	0.0034042	0.00263587	0.00107554	0.00138389	0.0013971	0.00300299
PWY-6270	0.00486749	0.00503934	0.00431066	0.00327035	0.00562405	0.00376615	0.00423214	0.00489831	0.00420822	0.0043532	0.00530556	0.00591491	0.00485926	0.00385595	0.0012858	0.00315319	0.0038226	0.00370331	0.00557967	0.00540632	0.00475834	0.00379496	0.00171872	0.00366398	0.00475001	0.00525694	0.00303561	0.00266122	0.00357725	0.00474339	0.00409947	0.00260752	0.00252624	0.00443928	0.0035472	0.00377207	0.00337407	0.00313113	0.00586419	0.00384151	0.00272254	0.00421473	0.00544962	0.00433355	0.00515651	0.00510917	0.00387183	0.00405793	0.00433099
PWY-6527	0.00480244	0.00453056	0.00733178	0.00543526	0.0039327	0.00518683	0.00313336	0.00358845	0.00605324	0.0053646	0.0031335	0.00430217	0.00515685	0.00436963	0.00600995	0.00520822	0.00602626	0.00581923	0.00543408	0.00566669	0.00616832	0.00365168	0.00706185	0.00520549	0.00565435	0.00364212	0.00470629	0.00546913	0.00532539	0.00451673	0.00589938	0.00565979	0.00452226	0.00262953	0.00363101	0.00360791	0.00403242	0.00246985	0.00509797	0.00479029	0.00274019	0.00547535	0.00281709	0.00538048	0.00470919	0.00478382	0.00398266	0.00318601	0.00534343
PWY-6125	0.0047929	0.00503471	0.00326334	0.00586354	0.00617911	0.00510446	0.00638245	0.00817321	0.00532005	0.00565557	0.00672252	0.00624361	0.00712637	0.00639562	0.00533337	0.00746393	0.005049	0.00595392	0.008605	0.00596376	0.00551461	0.00809541	0.00594273	0.00641721	0.00584563	0.00837309	0.00621879	0.0072783	0.0079379	0.00447361	0.00737129	0.00429739	0.00576953	0.00742478	0.010315	0.00856187	0.0102158	0.00880458	0.00758254	0.00571013	0.00977978	0.00681146	0.00812333	0.00762824	0.00895683	0.00790812	0.00850014	0.0128334	0.00727857
FERMENTATION-PWY	0.00455674	0.00675292	0.0058961	0.00489863	0.00481622	0.00464122	0.00342913	0.00371109	0.00514849	0.00615178	0.00504378	0.00553829	0.00571073	0.00464436	0.00508272	0.00372597	0.00457534	0.00483049	0.00293493	0.004413	0.00490966	0.00437634	0.00557941	0.00336538	0.0037368	0.00260604	0.00356776	0.00384005	0.00358696	0.00381509	0.00381736	0.00417893	0.00453026	0.00373523	0.00529092	0.00531118	0.00584029	0.0054778	0.00274438	0.00455612	0.00561365	0.00678338	0.00411379	0.00410417	0.00349603	0.0040889	0.00591315	0.00466607	0.00379795
OANTIGEN-PWY	0.00452786	0.00541209	0.00542995	0.00419326	0.00660027	0.00511814	0.00524237	0.00717579	0.00415627	0.00622244	0.0066195	0.00662609	0.00490878	0.00613838	0.00389154	0.00528592	0.00573615	0.00498193	0.00500386	0.00573571	0.00414707	0.00618131	0.00584463	0.00382827	0.00681394	0.00570502	0.00574265	0.00590486	0.00395393	0.00557713	0.00437565	0.00455334	0.00503923	0.00380981	0.00679031	0.00508841	0.00797295	0.00403236	0.00592293	0.00448261	0.00510402	0.00662968	0.00605942	0.00522823	0.00303477	0.00634998	0.0081296	0.00506048	0.0031862
PANTOSYN-PWY	0.00449661	0.00413432	0.00296732	0.00560347	0.00419842	0.00574729	0.0035468	0.00442369	0.00518917	0.00490745	0.00452597	0.00489454	0.00530247	0.0032863	0.00483019	0.00521587	0.00440279	0.00554055	0.00543226	0.00468055	0.00557501	0.0053899	0.00550088	0.00561431	0.00452931	0.00524627	0.00521038	0.00607856	0.00552768	0.00392077	0.00601919	0.00578529	0.0056229	0.00419991	0.00461872	0.00494515	0.00511809	0.00538975	0.00579458	0.00535083	0.00592596	0.00526755	0.00562578	0.00534152	0.00613545	0.00522686	0.00423008	0.00530487	0.00666514
PWY-7560	0.00440461	0.00455306	0.0038756	0.00291813	0.00509625	0.0033727	0.00413283	0.00465861	0.00377709	0.00391465	0.00481368	0.00537868	0.00438009	0.00346211	0.00113356	0.00281007	0.00341748	0.00330478	0.00509945	0.00490441	0.00428448	0.00341719	0.00151875	0.00327044	0.00430101	0.00481545	0.00270228	0.00236542	0.00319708	0.004359	0.00367379	0.00231834	0.00224167	0.00408468	0.0031711	0.00338411	0.00301495	0.00282845	0.00537779	0.00346546	0.00243732	0.0037904	0.0049479	0.00390661	0.00468878	0.00466087	0.00347724	0.00364156	0.00390084
PYRIDNUCSYN-PWY	0.00393876	0.00319812	0.00355759	0.00389564	0.00350745	0.00433766	0.00261205	0.00272497	0.00342988	0.00395389	0.00444408	0.00409932	0.00390355	0.00313953	0.00536642	0.006124	0.00359398	0.0037229	0.00495796	0.00347031	0.00515574	0.00388775	0.00458526	0.00696951	0.00385059	0.00437219	0.00386743	0.00379077	0.0050367	0.00281586	0.00464999	0.00425896	0.00604085	0.00461172	0.00459241	0.00542817	0.00533715	0.00336954	0.00400977	0.00428373	0.00413183	0.00324089	0.00493969	0.0042634	0.00623242	0.00559299	0.00375048	0.00615021	0.00522212
PWY-7237	0.0038672	0.00357126	0.00744844	0.00315993	0.00299866	0.00422677	0.00199352	0.00193498	0.00531484	0.00355498	0.0025871	0.0031362	0.00366314	0.00332996	0.00453808	0.00297679	0.00292462	0.00450484	0.00360631	0.00321963	0.00448594	0.00300168	0.00462853	0.00308048	0.00190227	0.00229509	0.0024268	0.00335564	0.00516734	0.00345002	0.00374762	0.00542611	0.0029011	0.00283422	0	0	0.0029702	0.00223417	0.00226823	0.00359824	0.0022396	0.00313274	0.00244389	0.00284665	0.00424902	0.00242633	0	0	0.00367882
PWY-5384	0.00374226	0.000700126	0.000595023	0.00132525	0.00107991	0.00110082	0.0031505	0.00248103	0.00141484	0.00126301	0.000899052	0.00102374	0.0011365	0.000442498	0.000923532	0.00085499	0.00115546	0.00142601	0.002537	0.00131898	0.00163385	0.00051266	0.000651497	0.00114863	0.000785889	0.000919285	0.00075015	0.00116514	0.00129673	0.0016771	0.00230961	0.0010073	0.0014799	0.000837882	0.000380159	0.000469094	0.00112363	0.000770653	0.000944695	0.00122503	0.00061052	0.000568665	0.000875329	0.00154479	0.0016052	0.000567818	0.00040468	0.000572124	0.00122581
PWY-5695	0.00373667	0.00423751	0.00430124	0.00278882	0.00502464	0.00334212	0.00711736	0.00381832	0.00314266	0.00398088	0.0066764	0.0057584	0.00325061	0.00382408	0.00335024	0.00248458	0.00277226	0.00265585	0.00360529	0.00391059	0.00336415	0.00447712	0.00312866	0.00559363	0.00536435	0.00610352	0.00377757	0.00426695	0.00339313	0.00554888	0.0049389	0.00463369	0.004293	0.0147543	0.00407656	0.00648547	0.00369979	0.00676554	0.00478151	0.00579508	0.00693813	0.00415613	0.0059505	0.0036778	0.00483059	0.00613572	0.00471878	0.0043207	0.00423173
ANAEROFRUCAT-PWY	0.00358971	0.00343322	0.00551117	0.00217401	0.00223518	0.00253422	0.00483851	0.00493125	0.0018617	0.00309997	0.00403956	0.00301897	0.00210772	0.00408212	0.00135117	0.00162493	0.00199836	0.00215437	0.00476305	0.00249396	0.00170574	0.00353519	0.00153115	0.00119524	0.00301418	0.00460921	0.00118963	0.00144323	0.00137336	0.00461726	0.00202229	0.00180335	0.00159723	0.00237281	0.0031021	0.00313449	0.00197678	0.00209809	0.00297458	0.00238988	0.00204929	0.0020158	0.00414854	0.00253416	0.00179725	0.00594861	0.00331435	0.00216503	0.00147899
PWY-7197	0.0035786	0.00457562	0.00369088	0.00359356	0.0056028	0.00411858	0.00476429	0.00546223	0.003435	0.00443799	0.00559654	0.00516098	0.00358576	0.00405861	0.00331804	0.00466302	0.00343379	0.00417166	0.00518045	0.00424027	0.00350401	0.00435667	0.00398396	0.00388334	0.00348939	0.00488681	0.0040279	0.00436156	0.00456095	0.00297649	0.00426776	0.00275845	0.00373023	0.00825596	0.00427395	0.00416645	0.00482164	0.00554083	0.00438452	0.0035998	0.00636953	0.00460892	0.00508954	0.00502026	0.00478093	0.00532405	0.00458448	0.00518297	0.00467449
PANTO-PWY	0.00354579	0.00285481	0.00213622	0.00454136	0.00332025	0.00514131	0.00354887	0.00427161	0.00421778	0.00399027	0.00450993	0.0039394	0.00499018	0.00260493	0.0046463	0.00505617	0.00403887	0.00457329	0.00603859	0.00380393	0.00513392	0.00559621	0.00477529	0.00640101	0.00412398	0.00569607	0.00458172	0.00595859	0.00589005	0.00361571	0.00612075	0.00548145	0.00478296	0.00390557	0.0053004	0.00489068	0.00577118	0.00583005	0.00547918	0.00540582	0.00610747	0.00477031	0.00620328	0.00571999	0.00657216	0.00547544	0.00375253	0.00538366	0.00650907
METH-ACETATE-PWY	0.00339195	0.00230291	0.00376962	0.00217336	0.00175565	0.00172664	0.000219538	0.00127583	0.00260938	0.0021196	0.0014394	0.00123821	0.00407909	0.00179398	0.00165661	0.00167935	0.00190266	0.00250677	0.00116858	0.00200258	0.00149447	0.00137131	0.00178424	0.0016099	0.00157025	0.00208167	0.00182488	0.00220878	0.0019337	0.00092911	0.00232689	0.00215951	0.00169966	0.00135319	0.00106784	0.00123087	0.00197335	0.000800461	0.00246195	0.00185172	0.000691691	0.00179054	0.00148037	0.00125291	0.00153617	0.00109904	0.00166558	0.000601046	0.0013817
PWY-1861	0.00337722	0.00349096	0.00440644	0.00223363	0.00429545	0.00284808	0.00399061	0.00468417	0.00171046	0.00244507	0.00527408	0.00472322	0.00243275	9.82e-05	0.00108048	0.000615304	0.00239818	0.00171753	0.000665401	0.00291754	0.000535179	0.000848628	7.36e-05	0.000586486	0.00178977	8.45e-05	0.000260094	0.000741385	0.000919633	0.00150522	0.000965223	0.000848791	0.000632223	0.00475755	0.00370911	0.00219375	0.00126823	0.00150692	0.00138718	0.0018852	0.00190633	0.00421893	0.00347462	0.00249607	0.0017512	0.00455951	0.00234663	0.00181018	0.00104089
PWY-6703	0.0032104	0.00220411	0.00270881	0.001251	0.00241894	0.00238392	0.00296435	0.00320631	0.00134767	0.00207554	0.00272466	0.00314363	0.00187948	0.00154697	0.00124485	0.00243126	0.00213533	0.00137615	0.0025265	0.00173585	0.00135584	0.00291742	0.00247234	0.000990151	0.00234293	0.00172645	0.00176756	0.0016633	0.00104651	0.00219881	0.00203812	0.0014192	0.0015325	0.00587355	0.00363906	0.00166464	0.00198518	0.00345686	0.00201735	0.00227101	0.00426484	0.00337517	0.00219631	0.00262798	0.00146358	0.00424373	0.00206252	0.00198027	0.00147466
RHAMCAT-PWY	0.0031892	0.00175964	0.00328156	0.00252548	0.0027386	0.00252455	0.0023233	0.00324949	0.0027906	0.00249686	0.00189063	0.00191801	0.00245976	0.0016919	0.0034509	0.00274785	0.00377006	0.00414941	0.00318866	0.00289478	0.00228638	0.00318195	0.00541794	0.0041389	0.00293136	0.00227704	0.00302779	0.00232941	0.00238824	0.00275598	0.00176697	0.00409723	0.00278359	0.0019059	0.00352898	0.00397501	0.00425762	0.00169552	0.00339575	0.00493064	0.00185736	0.00406906	0.00307029	0.00209712	0.00264728	0.00332783	0.00311091	0.00495844	0.00349366
PWY-7220	0.00309681	0.00321655	0.00183809	0.003878	0.00417212	0.00328493	0.00664985	0.00744441	0.00366799	0.00369418	0.00518701	0.00429203	0.00514884	0.00498766	0.00372116	0.00539946	0.00349394	0.0041806	0.00677743	0.00405453	0.00386012	0.00635157	0.00410033	0.00453067	0.00421629	0.00683845	0.00433421	0.0055178	0.00591763	0.00313737	0.00538163	0.00292844	0.00401583	0.00549213	0.00807425	0.00666874	0.00797329	0.0077271	0.00584727	0.00413604	0.00802259	0.00479225	0.0063525	0.00569195	0.00677738	0.00599813	0.00669214	0.0105218	0.00535754
PWY-7222	0.00309681	0.00321655	0.00183809	0.003878	0.00417212	0.00328493	0.00664985	0.00744441	0.00366799	0.00369418	0.00518701	0.00429203	0.00514884	0.00498766	0.00372116	0.00539946	0.00349394	0.0041806	0.00677743	0.00405453	0.00386012	0.00635157	0.00410033	0.00453067	0.00421629	0.00683845	0.00433421	0.0055178	0.00591763	0.00313737	0.00538163	0.00292844	0.00401583	0.00549213	0.00807425	0.00666874	0.00797329	0.0077271	0.00584727	0.00413604	0.00802259	0.00479225	0.0063525	0.00569195	0.00677738	0.00599813	0.00669214	0.0105218	0.00535754
PWY-7242	0.00308969	0.00169666	0.00245363	0.0023352	0.00153109	0.0027746	0.00250963	0.000846876	0.00192121	0.00228911	0.00128031	0.00163782	0.00279933	0.00227859	0.0020594	0.00261599	0.00212299	0.00204071	0.00191637	0.0021991	0.00272762	0.00165169	0.00277904	0.00216194	0.00140434	0.00168302	0.00192187	0.00192288	0.00214652	0.00240119	0.00264692	0.00254312	0.00195795	0.00141298	0.00146664	0.00182363	0.00137945	0.00138621	0.00195982	0.00249714	0.00125673	0.00159373	0.00114519	0.00172055	0.00193163	0.00148828	0.00128047	0.00150593	0.00329608
PWY-5154	0.00306106	0.00239599	0.000366763	0.00431908	0.00290389	0.00294482	0.0038765	0.00128737	0.00468102	0.00388307	0.00299612	0.00281691	0.00555562	0.00128162	0.00411899	0.00400471	0.00520081	0.00344511	0.00394698	0.00612542	0.00614809	0.0048787	0.00544581	0.00730441	0.00341223	0.00550975	0.00545886	0.00435478	0.00698082	0.00307881	0.00678604	0.0041845	0.00562057	0.00381953	0.0026739	0.00525175	0.00770812	0.00320985	0.00444949	0.00454098	0.00337001	0.00275949	0.00280444	0.00403557	0.00921705	0.00335947	0.00260363	0.0068392	0.00696553
PWY-7198	0.0030381	0.00289686	0.0027371	0.00214916	0.00376792	0.00373968	0.00273349	0.00412785	0.00203135	0.00292493	0.00443261	0.00368254	0.00221908	0.00314443	0.00306096	0.00261003	0.00280282	0.00238285	0.00204052	0.00282228	0.00304318	0.00297207	0.00248104	0.00204411	0.00299018	0.00391791	0.00168824	0.00222514	0.00246361	0.00262021	0.00198329	0.00257363	0.00245254	0.00694115	0.00435749	0.00329392	0.00228433	0.00239963	0.00418623	0.00257671	0.00211706	0.00330785	0.0044838	0.00236171	0.00368307	0.00483586	0.00387361	0.0032126	0.00313104
UDPNAGSYN-PWY	0.00285376	0.00357759	0.00365416	0.0026422	0.00476249	0.00350222	0.00581791	0.00628663	0.00259	0.00438174	0.00488522	0.00493753	0.00309976	0.00503308	0.00249733	0.00361752	0.00394456	0.00325524	0.00359859	0.0038194	0.00270127	0.00521346	0.00409936	0.00236262	0.00550265	0.00449795	0.00411647	0.00411534	0.00240821	0.00458046	0.00264693	0.00294493	0.00327379	0.00250114	0.00552675	0.00373249	0.00665103	0.00416479	0.00468117	0.00320709	0.00459825	0.00524688	0.00479719	0.00374026	0.00180734	0.00475124	0.00666972	0.00381566	0.00199168
PWY66-399	0.00282255	0.00425604	0.00522164	0.00219177	0.00237736	0.00291773	0.00208901	0.00435722	0.00163672	0.00426836	0.00427889	0.00313563	0.00293246	0.00572079	0.0011335	0.00268313	0.00231785	0.00307231	0.00468611	0.00262756	0.0028588	0.00494403	0.00227174	0.000419494	0.00402324	0.00550175	0.00295148	0.00180532	0.00195266	0.00416573	0.00290213	0.00126203	0.00210033	0.00238345	0.00363515	0.00362292	0.00281325	0.00284522	0.00567897	0.00339078	0.00134556	0.00206619	0.00524966	0.00449907	0.00270042	0.00591455	0.00490759	0.0046122	0.000801406
PWY-7328	0.00275192	0.00427529	0.00283916	0.00370291	0.00384212	0.00440505	0.00397504	0.00531492	0.00252126	0.00386869	0.00429562	0.00485754	0.00333183	0.00348866	0.0021881	0.00348989	0.00406188	0.00273648	0.00336073	0.0035769	0.00224073	0.00368662	0.003777	0.00257288	0.00474263	0.00312725	0.00306844	0.0034797	0.00333861	0.00430367	0.00265027	0.00392607	0.00262284	0.00304311	0.00294726	0.00329345	0.00259056	0.0028801	0.00367109	0.0034952	0.00242329	0.00397022	0.00406381	0.00328804	0.00299404	0.00311077	0.00359242	0.00201592	0.00229036
PWY-7234	0.00275051	0.00295412	0.00280778	0.00141099	0.00399384	0.0019058	0.00382321	0.00559871	0.0012616	0.0019152	0.00578045	0.00494527	0.00156116	0.00433121	0.000649546	0.000519232	0.000627243	0.00114265	0.00275798	0.00232378	0.000496016	0.00268922	0.000299141	0.000404784	0.00175941	0.0050241	0.000255867	0.000414921	0.000488258	0.00231421	0.000355682	0.00104108	0.000564561	0.0114368	0.00315705	0.00205357	0.000866632	0.000947403	0.00305868	0.00122466	0.00137126	0.00314318	0.003225	0.00146149	0.00122155	0.00492584	0.00134575	0.00126999	0.00060528
PWY-7345	0.00264404	0.00213258	0.000990999	0.00195676	0.00229499	0.00228306	0.00467194	0.00444892	0.0014896	0.00247595	0.00250662	0.00256523	0.00199479	0.00172493	0.00097299	0.00109772	0.00168306	0.00217857	0.00232681	0.00248304	0.0013735	0.00181307	0.000816099	0.000452254	0.00218288	0.00264749	0.00124743	0.00135521	0.00160375	0.00372552	0.00177191	0.00112752	0.00144075	0.00218398	0.00144923	0.00162877	0.00153282	0.00174944	0.00185412	0.00219286	0.00100861	0.00149841	0.00259122	0.00255898	0.00198837	0.00231689	0.00113644	0.00164512	0.000793557
PWY-6823	0.00248188	0.00335711	0.0036285	0.0013952	0.00384222	0.00183489	0.00355348	0.00337602	0.00144492	0.00237688	0.00471525	0.00335589	0.00188434	0.00229317	0.00103426	0.00116532	0.00167185	0.00111476	0.000898591	0.00238884	0.000719202	0.00192937	0.00104832	0.000718376	0.00241505	0.00274761	0.00168041	0.00212144	0.00147219	0.00171785	0.00100885	0.0012463	0.000941107	0.00624936	0.00317432	0.00166345	0.00180371	0.00276734	0.00235768	0.00216772	0.00381722	0.00289739	0.00338539	0.00147181	0.00150118	0.00315353	0.00372861	0.00154565	0.000888708
RIBOSYN2-PWY	0.0024517	0.00207075	0.00244162	0.0019501	0.00182899	0.00236399	0.00353051	0.00449779	0.00198295	0.00199731	0.00209813	0.00223515	0.00201716	0.00178396	0.00149713	0.00123264	0.00201949	0.00149273	0.00305405	0.002311	0.00193783	0.00242207	0.00188827	0.00161432	0.00250568	0.00282302	0.00223734	0.00252852	0.0020094	0.00220301	0.0021197	0.00213963	0.00179302	0.00341015	0.0018387	0.00152107	0.00135799	0.00330717	0.00294389	0.00295493	0.00434852	0.00202622	0.00273163	0.00229783	0.00225202	0.00382671	0.00208252	0.00117884	0.00231771
GLUCUROCAT-PWY	0.00240841	0.00162338	0.00213231	0.00206138	0.00143205	0.00160884	0.00254173	0.000996976	0.00186643	0.00203455	0.0011778	0.00137592	0.0017645	0.00234534	0.00172754	0.00185952	0.00191333	0.00183159	0.00157184	0.00199017	0.00196786	0.00160465	0.0025519	0.00192708	0.00140951	0.00181133	0.00184685	0.00188938	0.00212993	0.00212903	0.00185198	0.00239449	0.00163917	0.00105133	0.000650373	0.0017155	0.00126876	0.00102262	0.00168661	0.00184016	0.000863099	0.00151093	0.00117939	0.00150361	0.00178275	0.000929085	0.00110853	0.00081709	0.00251677
PWY66-409	0.00236732	0.00287796	0.00245394	0.00105206	0.00418353	0.00246152	0.00499038	0.00531585	0.00112451	0.00214377	0.00600804	0.00364393	0.00103604	0.00187029	0.000479657	0.000566212	0.000278702	0.00136232	0.00366733	0.000795817	0.000708872	0.000846976	0	0.00057812	0.00204202	0.00369771	0.000765753	0.000613702	0.000258325	0.00183742	0.00147511	0.000988141	0.000553776	0.00369506	0.0019767	0.00131982	0.00018802	0.00111621	0.00413282	0.00167225	0.00109192	0.00474436	0.00363429	0.00374199	0.00182409	0.00203712	0.00112921	0.000447562	0.00100276
GALACTUROCAT-PWY	0.00218595	0.00159292	0.00179335	0.00202986	0.00142228	0.00276523	0.00234443	0.00105418	0.00215974	0.00225575	0.00134394	0.00174192	0.00142464	0.00214678	0.00219303	0.00259964	0.00183612	0.00227426	0.0019579	0.00183296	0.00298851	0.00171155	0.00263395	0.00237908	0.00141743	0.00164839	0.00170693	0.00181435	0.00216196	0.00198801	0.00173704	0.0027112	0.00207845	0.00151982	0.00154869	0.00199818	0.00163079	0.000987102	0.00155437	0.00246118	0.00132599	0.00175283	0.00125743	0.001825	0.00171117	0.00164343	0.00140563	0.00187655	0.00333789
P441-PWY	0.00215238	0.000783718	0.00126437	0.000975824	0.000691873	0.00117201	0.0039786	0.00278792	0.000981729	0.00133493	0.0012279	0.000911988	0.000771056	0.00224773	0.000792974	0.000608091	0.00108977	0.00085401	0.00154531	0.000678062	0.000798983	0.0018709	0.000763918	0.000351914	0.00200574	0.0020686	0.00118073	0.000716391	0.000779381	0.00267331	0.00113552	0.000598841	0.000646637	0.000820856	0.000799955	0.00251635	0.000341748	0.0011926	0.00185918	0.000677644	0.000341861	0.00102757	0.000905585	0.00172399	0.0012306	0.000851248	0.00197197	0.000669003	0.000252406
PWY-6628	0.00209747	0.000956025	0.000712599	0.00163001	0.00123582	0.000932911	0.00219706	0.00506745	0.00167116	0.00193532	0.00144885	0.0013739	0.00184577	0.00189584	0.00177281	0.00158178	0.00200239	0.00122014	0.00373332	0.00221894	0.00199547	0.0027505	0.00267463	0.00205847	0.00177551	0.00297351	0.00271925	0.00252629	0.00185433	0.00136647	0.00200395	0.00187075	0.00171594	0.00153902	0.00132547	0.00217617	0.00259336	0.00288149	0.00138831	0.00282593	0.00323581	0.00139218	0.000800241	0.00323115	0.00258886	0.0016343	0.00125591	0.00255015	0.00223641
PWY-5667	0.00199758	0.000886941	0.00266703	0.00211355	0.00130433	0.00218367	0.0036197	0.00208552	0.00215946	0.0017213	0.00145376	0.00160367	0.00228641	0.00184987	0.00190057	0.0015734	0.00234822	0.00146048	0.00250179	0.00211388	0.00186238	0.00142275	0.00202036	0.0016723	0.00302286	0.00283411	0.00244281	0.00264324	0.00162688	0.00319993	0.00177991	0.00178914	0.00188937	0.00107484	0.00121899	0.00126549	0.00231033	0.0036901	0.00281168	0.00249803	0.00357774	0.00179361	0.00149564	0.00150045	0.00165876	0.00165899	0.00179006	0.000633128	0.00111459
PWY0-1319	0.00199758	0.000886941	0.00266703	0.00211355	0.00130433	0.00218367	0.0036197	0.00208552	0.00215946	0.0017213	0.00145376	0.00160367	0.00228641	0.00184987	0.00190057	0.0015734	0.00234822	0.00146048	0.00250179	0.00211388	0.00186238	0.00142275	0.00202036	0.0016723	0.00302286	0.00283411	0.00244281	0.00264324	0.00162688	0.00319993	0.00177991	0.00178914	0.00188937	0.00107484	0.00121899	0.00126549	0.00231033	0.0036901	0.00281168	0.00249803	0.00357774	0.00179361	0.00149564	0.00150045	0.00165876	0.00165899	0.00179006	0.000633128	0.00111459
ASPASN-PWY	0.0019825	0.00217746	0.00198386	0.00273983	0.00168814	0.00239002	0.00302768	0.00218044	0.00391931	0.00266345	0.00239281	0.00236673	0.00400308	0.00232933	0.00340201	0.00370819	0.00296153	0.00317409	0.00395057	0.00329619	0.00444377	0.00395648	0.00280876	0.00710754	0.00341847	0.00449425	0.00401191	0.00536179	0.00651426	0.00279807	0.00600948	0.00395015	0.00417797	0.00330477	0.00249246	0.00391181	0.00477809	0.00526661	0.00414018	0.00516686	0.00588911	0.0035132	0.00328642	0.00319927	0.00735848	0.00376578	0.00349569	0.00535043	0.00605821
PWY-6507	0.00193053	0.00149796	0.00175404	0.00178963	0.00126464	0.00258994	0.00216994	0.000608222	0.00179639	0.00215187	0.00122355	0.0015356	0.00131863	0.00197163	0.00196928	0.00239244	0.00163999	0.00193833	0.00182299	0.00166002	0.00254046	0.00156561	0.00255079	0.00209842	0.0012463	0.00155011	0.00163677	0.00166168	0.00201361	0.001812	0.00149349	0.00245146	0.0018812	0.00137688	0.00141497	0.00178049	0.00135465	0.00106193	0.0013708	0.00239017	0.00121923	0.0015436	0.00108907	0.00164726	0.00153609	0.00146385	0.00124229	0.00147139	0.00306947
PWY-6165	0.00190868	0.0019823	0.00230483	0.00110658	0.00276707	0.00138728	0.00218083	0.00225182	0.000936691	0.00134812	0.0033714	0.00296425	0.00129168	0	0.000734349	0.000401985	0.000570849	0.00108646	0.00036265	0.00185147	0.000294389	0.000252731	0.000103172	0.000472052	0.000971957	5.49e-05	0.000101515	0.000550928	0.000570568	0.000888595	0.00038134	0.00077845	0.000346513	0.00690515	0.00197603	0.00132217	0.000845634	0.00107671	0.0006557	0.00108761	0.00091542	0.00217653	0.00223943	0.000593588	0.00120982	0.00305907	0.00143288	0.000954016	0.00058076
PWY-6630	0.00188737	0.000801274	0.000661732	0.00132062	0.00089051	0.000796636	0.00192231	0.00426881	0.00115375	0.00109769	0.000775282	0.00113941	0.0015797	0.00173581	0.0015051	0.00145782	0.00111386	0.000895635	0.00292665	0.00152458	0.00120354	0.00129368	0.00172359	0.00178587	0.00156603	0.00224731	0.00231892	0.00206912	0.00135232	0.00122846	0.00145256	0.00126621	0.00161109	0.000706891	0.00108546	0.00195215	0.00211495	0.00361919	0.00129863	0.00267461	0.00452412	0.00105464	0.000776926	0.00192239	0.00199893	0.00143744	0.00115937	0.00209122	0.00158089
PWY-7383	0.00174698	0.0041253	0.00333696	0.00251858	0.00321624	0.00279504	0.0012918	0.00247375	0.00471366	0.00349992	0.00435857	0.00334081	0.00467497	0.00346187	0.00443092	0.00301608	0.00391929	0.00337123	0.0037405	0.00246976	0.00423852	0.00558687	0.00364924	0.0070851	0.00319287	0.00531053	0.00461847	0.00461898	0.00439897	0.002957	0.00451237	0.00327545	0.00358321	0.00283774	0.00342271	0.00344984	0.00459176	0.00666967	0.004533	0.00421877	0.0064962	0.0036587	0.0050969	0.00417759	0.00611488	0.00491841	0.0037959	0.00611079	0.00593352
PWY-6969	0.00174527	0.00445185	0.00266445	0.00207071	0.00306197	0.00233437	0.00260298	0.00227492	0.00225894	0.00254055	0.00385952	0.0033352	0.00342562	0.00394603	0.00355745	0.00202606	0.00231293	0.00211004	0.00214425	0.00226646	0.00296266	0.00383195	0.00178073	0.00183677	0.0026209	0.00248667	0.00238046	0.00307636	0.00231537	0.00234612	0.00312259	0.00224711	0.00203245	0.00286553	0.00320414	0.00331456	0.00304742	0.00834655	0.00226431	0.00297731	0.00561774	0.00363533	0.00369801	0.00258202	0.00314824	0.00348115	0.0035338	0.00323044	0.00310224
PWY-5676	0.00173762	0.00118086	0.00110919	0.00151226	0.00157681	0.0013095	0.00108278	0.00177672	0.0014754	0.001726	0.00131869	0.00143807	0.00192059	0.00156954	0.00200419	0.00170511	0.00195971	0.00120809	0.00120439	0.00259525	0.00154644	0.00150085	0.00258336	0.00192363	0.00235017	0.00167059	0.00233011	0.00171389	0.00128782	0.00174567	0.00184271	0.00189876	0.00200511	0.000481692	0.000913472	0.000990391	0.00122565	0.000995479	0.00151768	0.00133579	0.000577653	0.00151822	0.00132834	0.00128328	0.00145227	0.000877597	0.00158542	0.000777717	0.000904974
PWY-5973	0.00170603	0.0042105	0.00249116	0.00361184	0.00530851	0.00550585	0.00290173	0.00273649	0.00530671	0.00518094	0.00653203	0.00608932	0.00554936	0.00766182	0.00693056	0.00893439	0.00773925	0.00447039	0.00649472	0.00668935	0.00885494	0.00681559	0.00622697	0.00939135	0.00569016	0.00715457	0.00739588	0.00750472	0.00617767	0.00268005	0.00739168	0.00759924	0.00781107	0.00385812	0.0070153	0.00597959	0.0079774	0.00663956	0.00407984	0.00525246	0.00752282	0.00480616	0.00578069	0.0048796	0.00574201	0.00583952	0.00439258	0.00728605	0.00605186
PWY-7357	0.00170579	0.00136443	0.00270559	0.00120465	0.0016196	0.001595	0.00246117	0.00292097	0.00149749	0.00154986	0.00190139	0.00198534	0.00195713	0.000993478	0.00108056	0.00132876	0.00143717	0.000972679	0.00236719	0.00125787	0.0010006	0.000989915	0.000799945	0.000974615	0.00169402	0.00122347	0.00140525	0.00172334	0.00112237	0.00205223	0.00109182	0.00136452	0.000997659	0.00237589	0.0015446	0.00111234	0.000805255	0.00284215	0.00178829	0.00207296	0.00390769	0.00125551	0.00212917	0.00193593	0.00112787	0.00165904	0.00177342	0.000931874	0.00112055
PWY0-1297	0.00169053	0.000374914	0.000674404	0.000553756	0.000340798	0.000650866	0.00354347	0.00439293	0.000658573	0.000729474	0.000677167	0.000471275	0.000357103	0.0022814	0.000647005	0.0002789	0.000727042	0.000482647	0.00164531	0.000304441	0.000401834	0.00137669	0.000422887	0.000424726	0.00128865	0.00193905	0.000710172	0.00036631	0.000412076	0.00294301	0.00077623	0.000322727	0.000337143	0.000392381	0.000377039	0.00187668	0.000137318	0.000432065	0.00192741	0.000672684	0.000155964	0.000668372	0.00161453	0.00166278	0.00069293	0.000376981	0.00122698	0.000293343	0.000273538
PWY0-1061	0.00168756	0.00266117	0.00174261	0.00197575	0.00179089	0.00192183	0.00203991	0.000484747	0.00517278	0.00164501	0.00218447	0.00256596	0.000868506	0.00179272	0.00387323	0.00204754	0.00277396	0.0032126	0.000808535	0.00142909	0.00222519	0.00273981	0.00409048	0.00189243	0.00214014	0.00178565	0.00203856	0.00126004	0.00310942	0.00133331	0.000991141	0.00244781	0.00216693	0.00104301	0.00277035	0.00296815	0.00123194	0.00184182	0.00293803	0.00163232	0.000874798	0.0017148	0.00320107	0.00331835	0.00161752	0.00202935	0.00217767	0.00154391	0.00249073
HISDEG-PWY	0.00165423	0.00197842	0.00192768	0.00203947	0.00188452	0.00207008	0.000868335	0.000307013	0.00260331	0.00261083	0.00207245	0.00221809	0.00254619	0.00345241	0.00257809	0.00409976	0.00248147	0.00350009	0.00385689	0.00195237	0.00324124	0.00296394	0.00269436	0.00687845	0.00235829	0.00422672	0.00365816	0.0045491	0.00713738	0.00194329	0.00515771	0.00299659	0.00417686	0.00267103	0.00282733	0.00407868	0.00334565	0.00220213	0.00401553	0.00414852	0.00292907	0.0026059	0.00296977	0.00307586	0.00548646	0.00209417	0.00374084	0.00493201	0.00459281
P461-PWY	0.00157081	0.00042521	0.000575469	0.000590547	0.000357341	0.000583369	0.00397228	0.00353616	0.000632712	0.000711851	0.000691787	0.00044931	0.000552216	0.00080982	0.000521445	0.000328452	0.000752058	0.000544158	0.00210268	0.000367251	0.000466003	0.00103324	0.000428395	0.00027682	0.00116935	0.000887656	0.000614375	0.000405846	0.000469015	0.00227303	0.000807326	0.000378166	0.000367567	0.000424069	0.00042793	0.00161651	0.000169857	0.00121281	0.000943315	0.000484091	0.000219698	0.000698254	0.000481374	0.00141156	0.000769817	0.00125343	0.000997906	0.000331055	0.00013514
PWY-6897	0.00153553	0.00122392	0.0021593	0.00128122	0.00163105	0.00165044	0.00253636	0.00220242	0.00161067	0.00162059	0.00201861	0.00202795	0.00205875	0.000958963	0.00130952	0.00139179	0.00141941	0.00108793	0.00251916	0.00143327	0.00113829	0.00117746	0.000912459	0.00123081	0.00177676	0.00151202	0.00162672	0.00200088	0.00130337	0.00163276	0.00125333	0.00155628	0.00118189	0.00255344	0.00170172	0.00125967	0.000963226	0.00312503	0.00200873	0.00250671	0.00422706	0.00127782	0.00225368	0.00200074	0.00140829	0.00183475	0.00181163	0.00112074	0.00131321
PWY-7400	0.00151305	0.00291171	0.002891	0.00459021	0.00225288	0.0014876	0.00790098	0.00580011	0.00206549	0.00332678	0.000896805	0.0027301	0.00319632	0.00639102	0.00625324	0.00415281	0.00358305	0.00511708	0.00327718	0.0023221	0.0043426	0.00623081	0.00245809	0.00519099	0.00631327	0.00721457	0.00291386	0.00305266	0.00276945	0.00995527	0.00401688	0.00386393	0.00683336	0.00259472	0.00269426	0.00794538	0.00172683	0.0071787	0.00336981	0.0032427	0.00585658	0.00196751	0.00381116	0.00354449	0.00207537	0.00388975	0.00721876	0.0058096	0.00156298
PWY-I9	0.00144862	0.00148891	0.00111357	0.00231191	0.00170595	0.00223206	0.00302522	0.00273573	0.00179498	0.00147777	0.00178995	0.00223523	0.00237776	0.00136265	0.00173619	0.00128271	0.00191419	0.00158744	0.00317713	0.00150815	0.00186831	0.00139398	0.00167671	0.00193823	0.00242997	0.0025554	0.00159296	0.00157276	0.000842852	0.00297005	0.00142044	0.00110545	0.00110234	0.0012122	0.00110687	0.0020518	0.00167994	0.00159193	0.00231509	0.00133241	0.00172075	0.00144385	0.00219224	0.00276943	0.00149151	0.00130878	0.00179962	0.00114385	0.00127911
PWY-7663	0.00141335	0.00364876	0.00210468	0.00304928	0.00463841	0.00486695	0.00296165	0.00249339	0.00465153	0.00450191	0.0057849	0.00544368	0.00479554	0.00698863	0.00617398	0.0080457	0.00692979	0.00392643	0.00583549	0.00597696	0.00814425	0.00616996	0.00553206	0.00849374	0.00514623	0.00654918	0.00663473	0.00671629	0.00554395	0.00236074	0.00657574	0.00693414	0.00704827	0.00349213	0.00628692	0.00526643	0.00710347	0.00608691	0.00356277	0.00478759	0.0068812	0.00419224	0.00516027	0.00426214	0.00503698	0.00517116	0.00384255	0.00636395	0.00533444
GLCMANNANAUT-PWY	0.00139952	0.00108666	0.00114849	0.00121969	0.000959413	0.0014167	0.00309173	0.00131104	0.00110922	0.00133861	0.00128786	0.00117514	0.00151757	0.00113188	0.00138884	0.00153548	0.000981429	0.000718311	0.000853691	0.00151501	0.00158747	0.0013	0.0018174	0.00136119	0.00207335	0.00109606	0.00176975	0.00187002	0.00118465	0.00139956	0.000977738	0.00112734	0.000794381	0.00181515	0.00120708	0.00225169	0.00156271	0.00126208	0.0024209	0.00155327	0.000950286	0.000911932	0.00123133	0.00141507	0.0024032	0.00162034	0.00222652	0.00107548	0.00242112
PWY-5723	0.00138202	0.00158621	0.00360633	0.00252272	0.00398115	0.00218329	0.00659188	0.00409039	0.00193562	0.00388877	0.00285434	0.00378755	0.00368554	0.00488507	0.00527201	0.0039388	0.00264461	0.00390202	0.00346321	0.00223159	0.00439138	0.00384561	0.00240677	0.00417489	0.00258575	0.0019536	0.00493822	0.00322334	0.0024301	0.00535133	0.00612699	0.00216446	0.00505681	0.00262761	0.00428699	0.00126061	0.00599909	0.00195145	0.00277172	0.0021779	0.00232013	0.000952993	0.00264969	0.0027864	0.00317558	0.00600451	0.00283337	0.00353957	0.000778665
PWY-8187	0.00116432	0.00116631	0.00227526	0.0012014	0.00130613	0.00176406	0.00253323	0.00239192	0.0018667	0.00175115	0.00209252	0.00199381	0.00128517	0.00284448	0.00214845	0.00299507	0.00276212	0.00206915	0.00117992	0.00167761	0.0015517	0.00216938	0.0018445	0.00136775	0.00267506	0.00196474	0.00297051	0.00231967	0.00237055	0.00218508	0.0015474	0.00300174	0.00170831	0.00193311	0.00201474	0.00203427	0.0027755	0.00196044	0.00180628	0.0014646	0.00252951	0.00210098	0.00211563	0.00244952	0.00211873	0.00190216	0.00268515	0.00110979	0.00134531
COLANSYN-PWY	0.00115342	0.0011781	0.00161393	0.00118092	0.00119249	0.00101356	0.0027084	0.00361752	0.00181958	0.00165206	0.00145326	0.00157343	0.00136316	0.00136658	0.0017501	0.00250598	0.00185968	0.00115095	0.00203429	0.00168028	0.00192349	0.00203061	0.00176649	0.00157654	0.00219701	0.00193301	0.00183677	0.00187327	0.00235354	0.00182149	0.00127518	0.00165209	0.00150668	0.00153343	0.00106536	0.00174668	0.00161278	0.00134355	0.00174276	0.0023212	0.000777166	0.00233582	0.000901941	0.00159481	0.00255461	0.00137367	0.0014528	0.00111841	0.00222784
PWY-6549	0.00107931	0.00126987	0.00154609	0.000675939	0.00146195	0.00123478	0.00156706	0.00216023	0.000723492	0.000994279	0.00156857	0.00176075	0.00064556	0.00161406	0.000643196	0.000608465	0.0006839	0.000697368	0.00120503	0.000999965	0.000337641	0.00214195	0.000461666	0.000497046	0.00172782	0.00145151	0.000647848	0.000661368	0.000391242	0.00160295	0.00032703	0.000694028	0.000370732	0.00113187	0.000877591	0.000828294	0.000567129	0.000949335	0.00124574	0.000767549	0.000739419	0.00140863	0.00145932	0.00153133	0.000775447	0.000890341	0.00146676	0.000428232	0.000509588
PWY0-1298	0.00106802	0.000368529	0.000661065	0.00050292	0.000314556	0.000574739	0.00273398	0.00217174	0.000559431	0.000665085	0.000569849	0.000433064	0.000300537	0.00157042	0.000557007	0.000341532	0.000573582	0.000438405	0.000647696	0.000277934	0.000371812	0.000995931	0.000355227	0.000329494	0.00100117	0.00112821	0.000581524	0.000588308	0.000330109	0.00197554	0.000466343	0.000360083	0.000311683	0.00041059	0.000546636	0.00101185	0.000399207	0.000847823	0.00103881	0.000593832	0.000139822	0.000535074	0.000401337	0.000668461	0.000442641	0.000583399	0.000952482	0.000220421	0.000158975
PWY-7115	0.00105488	0.00139752	0.00122796	0.000899688	0.00114558	0.0010943	0.00184938	0.000619855	0.00114453	0.00107015	0.00114679	0.00121378	0.00071377	0.00140035	0.00114848	0.000790403	0.00123602	0.000973577	0.000861814	0.00100763	0.000899396	0.00176749	0.00089675	0.000984597	0.00118705	0.00164248	0.00125966	0.00103753	0.00110586	0.00113153	0.000729428	0.00108842	0.000712885	0.000844783	0.00121373	0.00126386	0.000898736	0.00171329	0.00149917	0.0014139	0.000909164	0.00131643	0.00155611	0.00168094	0.00117106	0.00120898	0.00115395	0.000985457	0.000899125
PWY-6168	0.00102115	0.00107097	0.00203425	0	0.00164634	0.00143404	0.00291905	0.00136532	0.000605319	0.00135478	0.00173142	0.00175311	0.000602081	0.000258829	0	0.000301208	0	0.000738325	0.000343963	0.00117052	8.15e-05	0.000256032	0	0.000538347	0.00155625	0.000404501	0	0.000226834	0.000749711	0.00178989	0.000374268	0.000621448	0	0.00132073	0.00122733	0.000970273	0.000434037	0.00163513	0.000630754	0.00102364	0.00102234	0	0.00150368	0	0.00124196	0.00126151	0.00108097	0.000439609	0.000879325
GALACT-GLUCUROCAT-PWY	0.00101746	0.000850152	0.00061287	0.00130515	0.000911831	0.00125314	0.00181375	0.000832356	0.00103154	0.000967654	0.000530961	0.00100501	0.00108395	0.000778028	0.000799886	0.00111191	0.00116201	0.00107785	0.000746415	0.00105015	0.00103204	0.000865338	0.00155355	0.000830364	0.00110203	0.00112329	0.000942888	0.000877761	0.000840907	0.00158918	0.000645424	0.00152752	0.000731524	0.000274152	0.000461193	0.00107443	0.000777199	0.000791607	0.00129966	0.000479731	0.000391488	0.0012659	0.000576691	0.000584683	0.000963069	0.000242169	0.000198122	0.000175008	0.00121069
PWY-5188	0.00100937	0.00097523	0.00213635	0.000384267	0.00174654	0.00103123	0.00329994	0.00413032	0.000436163	0.000860622	0.00235506	0.00184975	0.000492681	0.00180393	0.000463266	0.000521192	0.000247743	0.000643471	0.000723458	0.000915107	0.000529683	0.00163665	0.000187759	0.000217413	0.00162764	0.00240362	0.000917031	0.0010264	0.000427278	0.00237763	0.000325439	0.000423326	0.000212424	0.00428755	0.000985291	0.00122194	0.000461011	0.0034914	0.002247	0.00180525	0.00390729	0.00164776	0.00243268	0.000469254	0.000976865	0.00292759	0.00127106	0.000679456	0.000596947
P161-PWY	0.000985959	0.000233497	0.000408346	0.000335914	0.000213296	0.000392311	0.00327699	0.00385833	0.000406256	0.000439526	0.000408962	0.000283598	0.000227631	0.00129259	0.000392794	0.000179657	0.00044475	0.000295157	0.000802868	0.000190336	0.000247938	0.000771947	0.000263003	0.000265449	0.000744756	0.00106946	0.000428031	0.000222899	0.000253764	0.00178653	0.000420771	0.000203932	0.000208478	0.000236542	0.000238869	0.00113427	0.000492732	0.000278704	0.000740842	0.000189153	9.76e-05	0.000409785	0.000268087	0.000704389	0.000401408	0.000232028	0.000718597	0.000191003	7.11e-05
PWY-6147	0.000984997	0.000902116	0.00120284	0.000547673	0.00160285	0.000846359	0.00241956	0.00282498	0.00027871	0.00091111	0.00210235	0.00175018	0.000430775	0.000605647	0.000177641	0.000107708	0.0001187	0.000461421	0.00204109	0.000848129	0.00014559	0.000291337	9.68e-05	0.000296195	0.000758512	0.000477452	0.000751687	0.000670471	0.000178158	0.0010774	0.000262432	0.000325871	0.000155389	0.00513484	0.00122104	0.000947021	9.97e-05	0.00288338	0.00112261	0.00171677	0.00312615	0.0012106	0.0012874	0.000881862	0.000569282	0.00207077	0.000855287	0.000469648	0.000263242
PWY-5030	0.000969991	0.00148578	0.000151832	0.00108104	0.00109133	0.00118263	0.000339069	0.00012295	0.00167201	0.00151592	0.000993588	0.00136263	0.00161486	0.000786403	0.00121819	0.0026429	0.00191484	0.00183068	0.00249136	0.000813864	0.00261265	0.00178687	0.00133232	0.00490116	0.00143424	0.00263839	0.00135653	0.00308209	0.00370085	0.000828047	0.00416859	0.00232727	0.00304164	0.00118624	0.00117001	0.00228429	0.00235378	0.00134365	0.00271543	0.00275643	0.00212141	0.0019013	0.00158118	0.00168236	0.00395913	0.0013842	0.0018332	0.00341406	0.00303747
PWY-6588	0.000940581	0.00123006	0.00161381	0.00178924	0.00132772	0.00131025	0.000712243	0.000758961	0.00118656	0.00135361	0.00162435	0.00130681	0.00211241	0.00137393	0.00193896	0.00187481	0.00196846	0.000996034	0.000875335	0.00202319	0.00115965	0.0014721	0.00222739	0.00168782	0.00193558	0.00112127	0.00182599	0.00127935	0.00136866	0.00159052	0.000760957	0.00121121	0.00125107	0.000842318	0.000973848	0.000580221	0.000969246	0.000658214	0.00142971	0.000984659	0.000501106	0.00138595	0.000928	0.00153445	0.00104941	0.000552559	0.00324293	0.00061535	0.00139904
PWY-5505	0.000899972	0.00105315	0.000392775	0.0010973	0.000681348	0.00084043	0.00075333	0.00107534	0.000909557	0.000833665	0.000777474	0.00063578	0.000798354	0.000328819	0.000858059	0.000949261	0.00124709	0.000850706	0.000738986	0.00107262	0.00128752	0.00108875	0.00121034	0.00122931	0.00104086	0.000680049	0.00083663	0.000964381	0.00134033	0.000667523	0.000957079	0.000926165	0.000886127	0.000873768	0.000857556	0.000551248	0.00104424	0.000715288	0.000983843	0.000911338	0.000690733	0.000896615	0.000530434	0.000931847	0.00102168	0.000625424	0.000424682	0.00106936	0.000905807
PWY-6160	0.000899867	0.000973132	0.00115678	0.000488039	0.00165739	0.000635156	0.00111405	0.00102566	0.000402886	0.00061123	0.00228441	0.00176494	0.000580706	0	0.00031362	0.000161457	0.000232067	0.000503137	0.000142667	0.00089796	0.000115932	9.92e-05	3.93e-05	0.000191669	0.000422826	2.07e-05	3.86e-05	0.000225354	0.000236324	0.000379465	0.000155195	0.000337258	0.000137287	0.00640847	0.00109816	0.0006654	0.000361434	0.000471717	0.000268972	0.000499693	0.000386346	0.00119719	0.00125323	0.00024636	0.000560644	0.0016876	0.000683948	0.000440354	0.000240376
PWY-6470	0.000890615	0.000433443	0.00069946	0.000472087	0.000475245	0.000636384	0.000971399	0.00112063	0.000765185	0.000667562	0.000754385	0.000973979	0.000360722	0.000287058	0.000547464	0.000729071	0.000496344	0.000264116	0.0011647	0.000514547	0.000635376	0.000315664	0.000501426	0.000609984	0.000623395	0.000527373	0.000420383	0.000257988	0.00035932	0.000779244	0	0.000886838	0.000503955	0.000427242	0.000345616	0	0.000274202	0.000213264	0.0011167	0.000716639	0.000414004	0.000608253	0.000514439	0.000689356	0.000528187	0.000385406	0.000517004	8.84e-05	0.000327888
PWY-5209	0.000887841	0.00105607	0.00115446	0.000504435	0.00170696	0.000772525	0.00115028	0.0010532	0.000344432	0.000609399	0.00211218	0.00178802	0.000478218	1.96e-05	0.000200403	0.000106062	0.000455844	0.000313847	0.000102778	0.000737044	0.000117026	0.000141346	1.53e-05	0.00015063	0.000412767	7.09e-06	2.97e-05	9.83e-05	0.000186014	0.000401898	0.000172227	0.000228737	0.000123813	0.00645363	0.00119599	0.000593859	0.000111289	0.000416472	0.000172093	0.00040978	0.000353449	0.00127918	0.00106673	0.000507012	0.000500162	0.00182008	0.000490861	0.000445852	0.000198691
PWY-7013	0.000883749	0.000604304	0.0011817	0.000744044	0.000575044	0.000345593	0.00196263	0.00390719	0.000572045	0.000552666	0.000410358	0.000446878	0.000460396	0.000480352	0.000297582	0.000370111	0.00053344	0.000586393	0.000330762	0.000828895	0.000411506	0.000185108	0.000398981	0.000591752	0.000830351	0.000438355	0.000722596	0.00069276	0.000465295	0.000347904	0.00043056	0.000178568	0.000356564	0.000346563	0.00021647	0.000395753	0.000565697	0.000621931	0.000362421	0.000789161	0.000451242	0.000461874	0.000508514	0.000815677	0.000377352	0.00023329	0.000293351	0.000191341	0.000504883
PWY0-1586	0.00087266	0.000535734	0.000375243	0.000742293	0.000550481	0.0008959	0.00772166	0.00415861	0.00091899	0.00105351	0.000625229	0.000755558	0.000648776	0.00236263	0.000893284	0.00123621	0.00126645	0.000784645	0.00286974	0.000817419	0.000691276	0.0023122	0.00118329	0.00090935	0.00200119	0.00292145	0.00130374	0.00131974	0.000711293	0.0046262	0.00109452	0.000928945	0.00100668	0.00111155	0.000745053	0.00179537	0.000854738	0.00322651	0.00160838	0.00185233	0.00209143	0.00152123	0.000910685	0.00210099	0.000816724	0.00119167	0.000913203	0.000538891	0.000659894
PWY-5130	0.000861957	0.000362495	0.000165438	0.000927787	0.00064001	0.000754559	0.000167134	0.000612033	0.00131949	0.000935729	0.000739017	0.00103083	0.00133131	0.000520357	0.00158935	0.000932064	0.000858392	0.00105611	0.00112081	0.00107795	0.0015854	0.00141753	0.00101161	0.00226671	0.000880835	0.00161007	0.00108229	0.00187304	0.00190214	0.000646844	0.00251627	0.00163462	0.00150081	0.00110468	0.00101778	0.000870507	0.00195604	0.00090897	0.000754205	0.00124081	0.000980572	0.00138317	0.000946577	0.00105247	0.00223737	0.00133211	0.000726863	0.00193746	0.00191469
METHANOGENESIS-PWY	0.000861394	0.00134997	0.0011075	0.000472027	0.00169734	0.000723329	0.0011427	0.000860825	0.000348467	0.000654044	0.0020864	0.00190332	0.000530269	3.04e-05	0.000241906	0.000115585	0.000429229	0.000277435	0.000119028	0.000536792	0.000120503	0.000156776	0	0.00017345	0.000355976	0	2.01e-05	0.000131918	0.000174724	0.000371659	0.000116538	0.000266749	0.000110049	0.00752556	0.00104989	0.000566846	9.97e-05	0.00037066	0.000217861	0.000416457	0.000395819	0.000873981	0.00114835	0.000388128	0.000426758	0.00142067	0.000502164	0.000497469	0.000228623
PWY-6901	0.000833171	0.000631977	0.0017433	0.000456089	8.46e-05	0.000254803	0.00415304	0.00480825	0.000330488	0.000769682	0.000435376	0.000177153	0.000183082	0.00182245	0.000442023	0.000633828	0.000736229	0.000649347	0.00218138	0.000375899	0.000164939	0.000844179	0.000311603	0.00042834	0.00259018	0.00255682	0.00109075	0.000247402	0.000298951	0.00363164	0.000322272	0.000255259	0	0.00072737	0.00034954	0.00195565	0.00124561	0.00194357	0.00371949	0.000903133	0.000157285	0.000568119	0.000790961	0.00024712	0.000678797	0.000452147	0.00117633	0.000233425	0.000174984
PWY-5690	0.000776027	0.000894061	0.00121907	0.000419391	0.00120344	0.000784906	0.00117021	0.0010749	0.000476088	0.00065338	0.00196788	0.00139091	0.000501078	0.00116243	0.000480268	0.000390446	0.000406277	0.000480087	0.000126895	0.000669683	0.000211757	0.000784107	0.000273616	0.00032913	0.000403868	0.00113773	0.000146693	0.000478494	0.000247996	0.000470685	0.000214947	0.000449197	0.000242411	0.00109599	0.000588152	0.000604718	0.000402424	0.000267816	0.000211243	0.000555228	0.000736594	0.00118709	0.00101227	0.00025832	0.000382396	0.000664564	0.00176199	0.000288693	0.000385847
P42-PWY	0.000762344	0.000941647	0.00169655	0.00114797	0.000754406	0.00143911	0.000891408	0.001291	0.00146226	0.00104125	0.00101419	0.00172052	0.00154942	0.000626185	0.00154693	0.0012753	0.00206383	0.00149706	0.00169178	0.000929787	0.00141	0.00280517	0.000793752	0.00162585	0.00172788	0.00164863	0.0018898	0.00284828	0.00210726	0.00131595	0.0027755	0.00178025	0.00118446	0.00183453	0.00201576	0.00141991	0.00159412	0.00467727	0.00094851	0.00320483	0.00463446	0.00276981	0.00106148	0.00221493	0.00283337	0.00220174	0.00140932	0.00207494	0.00214699
PWY-7286	0.000728579	0.000642965	0.00109393	0.000253801	0.00148724	0.000676618	0.00127944	0.000738221	0.000302329	0.000673857	0.00240382	0.00162194	0.000227872	0	0.000191054	6.06e-05	0.000160224	0.000337408	9e-05	0.000961714	0.000107277	7.82e-05	0	0.0001082	0.000397411	0	0	0.000252661	9.22e-05	0.00039765	0.000130888	0.000173937	8.67e-05	0.00547888	0.00097561	0.000799676	0.000368739	0.000328463	0.000232033	0.000533288	0.000291686	0.00109699	0.00113277	9.7e-05	0.000479849	0.00159901	0.000503082	0.000331443	0.000265328
PWY4LZ-257	0.000708364	0.000261524	0.000526066	0.000400461	0.000101637	0.000243859	0.00295884	0.00139409	0.000449586	0.0005629	0.00019634	0.000312606	0.000236284	0.000622132	0.000263692	0.000214838	0.000386708	0.000325541	0.00089414	0.000243271	0.000317773	0.000294394	0.000300403	0.000155479	0.000734651	0.000686939	0.000514078	0.000287245	0.000129722	0.00202791	0.00025251	0.000258718	0.000267053	0.000218567	0.000301363	0.00131961	0.000111647	0.000345628	0.000675084	0.000240206	0.000124567	0.000522757	0.000213721	0.000478076	0.000241569	0.000296334	0.000514214	0.000238208	8.96e-05
PWY-7356	0.000699363	0.000368037	0.000577497	0.00033395	0.000446148	0.000468357	0.0005298	0.00102995	0.000470385	0.000472283	0.000396291	0.000401185	0.000336451	0.000506162	0.000327469	0.000354419	0.000429368	0.000366103	0.0015285	0.000160884	0.000355489	0.000413629	0.000305436	0.00025833	0.000664578	0.000427468	0.000512591	0.000711845	0.000411794	0.00054897	0.000414398	0.000506031	0.000359478	0.000493869	0.000395775	0.00033033	0.000237394	0.000424455	0.0007505	0.000909888	0.000885125	0.000411411	0.00057327	0.00105415	0.000408652	0.000552402	0.000572596	0.000256868	0.000590693
PWY-5659	0.000692963	0.000665505	0.0010211	0.000669182	0.000682972	0.000565711	0.00235155	0.00333372	0.00120779	0.000995815	0.000844148	0.000932486	0.000804376	0.000825626	0.00120028	0.00178971	0.00115692	0.000677349	0.00135051	0.00104331	0.00135827	0.00132441	0.00109411	0.000996599	0.0013685	0.00128398	0.00118419	0.00117499	0.00158714	0.00114798	0.000764793	0.000994981	0.000950948	0.000927673	0.0006128	0.00109107	0.00104729	0.000791227	0.00107523	0.00153673	0.000435688	0.0015313	0.000495916	0.000983911	0.00181714	0.000822922	0.000868094	0.000687143	0.00166202
HEXITOLDEGSUPER-PWY	0.000690049	0.000137727	0.000493821	0.00020704	0.000281176	0	0.00277079	0.000786078	0.00025312	5.1e-05	0.000164964	0.000122841	0	0	0	0.000165499	0.000101576	0.000162581	0.000116119	0.000157072	0.000253842	0	9.43e-05	0.00014243	0.000386049	0.000139462	7.67e-05	0.000151384	0.00012267	0.0015848	0.000147882	6.3e-05	0.000133717	9.66e-05	0	0.000740779	7.72e-05	0.00102323	9.01e-05	6.16e-05	0.000121158	8.83e-05	0.000117299	0.000100468	0	0.000667497	0.000145367	0	5.16e-05
PPGPPMET-PWY	0.000664041	0.000103416	0.000267013	0.000439604	5.07e-05	0.000196731	0.000549324	0.000967085	0.000242639	0.00014076	0.000191884	0.000307468	0.000306202	0.000283574	0.000550068	0.000662403	0	0.000101756	0.000371581	0.000483927	0.000481466	0.000563669	0.000472983	0.00055652	0.000392524	0.000548612	0.00109277	0.000907869	0.000352336	0.000268734	0.000716194	0.000463282	0.000820113	0.000117526	0.000497666	0.000847091	0.000643761	0.00251946	0.000462023	0.00156204	0.00332031	0.000275098	0.000578247	0.000411258	0.000407126	0.000283505	0.000599955	0.000873363	0.000508703
PWY-8112	0.000617582	0.000587652	0.000984043	0.000252429	0.0014727	0.000584228	0.000961505	0.000670673	0.000220507	0.000463354	0.00197728	0.00145641	0.000347687	2.02e-05	0.000149719	5.83e-05	0.000210353	0.000338105	9.26e-05	0.00058856	7.7e-05	0.000110647	0	0.000123039	0.000252818	0	0	6.9e-05	0.000170361	0.000323271	0.00011422	0.000203588	7.54e-05	0.00558674	0.000969996	0.000507467	3.42e-05	0.000338268	0.000149939	0.000437713	0.000262948	0.000954005	0.000916795	0.000213699	0.000391962	0.00151401	0.000478051	0.00030394	0.000179367
PWY-5198	0.000616391	0.000574885	0.00107781	0.000265477	0.00149777	0.0005695	0.00095535	0.000717005	0.000254325	0.00056683	0.00197239	0.00145571	0.000370787	1.86e-05	0.00017894	5.94e-05	0.000181063	0.000320614	8.84e-05	0.000577832	7.95e-05	0.000100251	0	0.000116689	0.00024536	8.08e-06	0	7.17e-05	0.000163016	0.000339667	0.000112003	0.000190802	7.84e-05	0.00553065	0.000997703	0.00053538	3.39e-05	0.000335905	0.000146871	0.000442024	0.000271501	0.000904562	0.000907102	0.000186892	0.000421759	0.00169903	0.000487	0.000297402	0.000183997
PWY-4041	0.000605618	0.000719604	0.000108646	0.000482137	0.000461388	0.000351063	0.00182142	0.00114134	0.000426271	0.000665892	0.000649249	0.000783562	0.000847599	3.51e-05	0.000239969	0.000715645	0.000273094	0.000410093	0.00108221	0.000548561	0.000159879	0.00129297	0.000484679	0.0001922	0.00134035	0.00184399	0.000574908	0.000441186	0.000217307	0.000995331	0.000247447	0.000279916	0.000434652	0.000512999	0.000662627	0.00147395	0.0011002	0.000875241	0.00196205	0.00039036	0.000180502	0.000837174	0.00130428	0.000838825	0.00091087	0.000736143	0.000809982	0.000695866	0.000201048
PWY-8113	0.000578217	0.000511313	0.000984043	0.000172648	0.00132763	0.000560482	0.000938561	0.000511832	0.000152545	0.000452123	0.00180015	0.00137872	0.000149183	1.54e-05	0.000149719	3.91e-05	0.000166588	0.000299624	7.29e-05	0.00053078	6.66e-05	9.45e-05	0	0.000114145	0.000228933	0	0	6.13e-05	0.000121389	0.000323271	8.41e-05	0.000183534	3.08e-05	0.00522151	0.000969996	0.00048908	0	0.000310013	0.000101445	0.000437713	0.00023944	0.000565179	0.000780269	0.0001434	0.000373619	0.00151401	0.000466049	0.000204459	0.000179367
PWY-702	0.000562209	0.000737127	0.000846008	0.000993763	0.000644265	0.000558265	0.0021916	0.00193326	0.00071131	0.000590909	0.000771921	0.00117061	0.000898629	0.000816036	0.000374954	0.000391724	0.000736305	0.000934154	0.00179418	0.000706438	0.000695702	0.000699367	0.000971098	0.000478021	0.00140815	0.00138729	0.000758467	0.000768178	0.000460171	0.00160719	0.00062181	0.000642978	0.00055205	0.000383246	0.000427325	0.00072362	0.000291506	0.00144329	0.00169415	0.00100469	0.00156318	0.000590133	0.00147487	0.00116434	0.000616443	0.000489422	0.000723633	0.000319488	0.000510943
PWY-5022	0.000547955	0.000406477	0.00044936	0.000272645	0.00044299	0.000524037	0.000632189	0.000542179	0.000365879	0.000291477	0.000521009	0.00058619	0.000549185	0.000435898	0.00033501	0.000274548	0.000384414	0.000369424	0.000363333	0.000383314	0.000193037	0.000306031	0.000153023	0.000245803	0.000408832	0.000395767	0.000222775	0.000219429	0.000550284	0.000863104	0.000368958	0.000287129	0.000237343	0.000717031	0.00107972	0.000728621	0.000262115	0.000708295	0.000489954	0.000286456	0.00025418	0.000245008	0.000744187	0.000261719	0.000345587	0.000487995	0.00116481	0.000192698	0.00011058
PWY-6608	0.000538514	0.000805095	0.0012172	0.000730918	0.000328961	0.000493843	0.00447241	0.00175499	0.000585053	0.00066307	0.000662821	0.000460342	0.000466251	0.000674618	0.000405499	0.000674759	0.0006385	0.0013077	0.000698114	0.000390089	0.000448957	0.000499554	0.000498482	0.0003508	0.00137056	0.000782684	0.000645864	0.00122372	0.000475829	0.00352751	0.000614125	0.000676084	0.000603344	0.000602125	0.00072171	0.00180071	0.000305278	0.00166195	0.000969715	0.00119893	0.000593636	0.000704771	0.000608849	0.00104919	0.000423874	0.000478534	0.00103586	0.000999704	0.000574065
PWY-6349	0.000512805	0.000483766	0.000728166	0.000157291	0.000799007	0.000361234	0.000659564	0.000692638	0.000151698	0.000283992	0.00123011	0.00091652	0.000215293	1.22e-05	0.000128285	1.79e-05	0.000130314	0.000279965	5.82e-05	0.000421793	5.97e-05	6.89e-05	0	8.32e-05	0.000157686	0	0	9.7e-05	6.69e-05	0.000262874	9.67e-05	0.00017203	4.74e-05	0.00426099	0.000939893	0.000520715	0	0.000246648	0.000124331	0.000300661	0.000200818	0.000485175	0.000688982	0.000158207	0.000226202	0.00136133	0.000396278	0.000244718	0.00010189
PWY-5347	0.000495329	0.000105619	0.000253495	3.43e-05	0.000128623	0.000145654	0.00239455	0.00200914	4.61e-05	5.54e-05	9.04e-05	0.000222524	0.000205092	0.00123763	0.000107614	6.3e-05	5.44e-05	0.000272446	0.000474991	0.0001131	0	0.00104357	0	0	0.000753214	0.000978192	0.000116011	9.56e-05	4.06e-05	0.0022291	0.000222859	9.49e-05	0	0.000235928	0	0.000711467	0.000237951	0.00103633	4.23e-05	0.000217607	0	0	0	0.000311012	0.000182939	0.000319573	8.88e-05	8.74e-05	0
PWY-1269	0.000483752	0.000532473	0.000461159	0.000342094	0.000220797	0.000661416	0.00153222	0.000382757	0.000417387	0.000321022	0.000394708	0.000427221	0.000690973	0.000696451	0.000377059	0.000745224	0.000276996	0.000585676	0.000757628	0.000185102	0.000502099	0.00100031	0.000904827	0.000623675	0.000744523	0.00158207	0.000902613	0.00154712	0.000601798	0.00165836	0.001417	0.000970713	0.000602836	0.00063443	0.000635033	0.00158726	0.00138502	0.00283838	0.000786365	0.00133674	0.0033452	0.000450631	0.000782836	0.000728682	0.000961033	0.000658956	0.000762103	0.00180273	0.000618958
SALVADEHYPOX-PWY	0.000459841	0.000693057	0.0010655	0.000637116	0.000277236	0.000422011	0.00417513	0.00164928	0.000503217	0.000568527	0.000561992	0.000388925	0.000398165	0.000579289	0.000344914	0.000589144	0.000553446	0.0011873	0.000679299	0.000330608	0.000382651	0.000424274	0.000426766	0.00029545	0.00119365	0.000744792	0.000554087	0.00107119	0.000406101	0.00328826	0.000522757	0.000577545	0.000514877	0.000505619	0.000620316	0.00157628	0.000257963	0.00144701	0.00090734	0.000364602	0.000502128	0.000604772	0.000607209	0.000795985	0.000358534	0.000404278	0.000896874	0.000867556	0.000489534
PWY-6895	0.000450747	0.000589264	0.000953574	0.000766268	0.00112145	0.000474265	0.00258424	0.00159308	0.000389119	0.000287856	0.000235227	0.000552668	5.93e-05	0.000145863	0	0.000651453	0.000864495	0.00055537	0.00115816	0.000380269	0.000704911	0.000154642	0.000216076	5.41e-05	0.00122674	0.000919801	0.00168503	0.00205445	0.000309834	0.0017875	0	0.000772307	0.000164747	0.00103643	0.000717161	0.0015806	0.000582034	0.00397214	0.00129242	0.00325838	0.00502147	0.000474936	9.95e-05	0.000656078	0.000228917	0.000386732	0.000438175	8.73e-05	0.000471565
METSYN-PWY	0.00044349	9.29e-05	0.000224166	3e-05	0.000113151	0.000128079	0.00238852	0.00207133	4.04e-05	4.85e-05	7.93e-05	0.000196469	0.000180485	0.00118707	9.44e-05	5.52e-05	4.77e-05	0.00024039	0.000419674	9.93e-05	0	0.000937601	0	0	0.000679296	0.000881019	0.000101798	8.38e-05	3.55e-05	0.00216923	0.000196061	8.32e-05	0	0.000207575	0	0.000636317	0.000208946	0.000929885	3.71e-05	0.000191344	0	0	0	0.000274665	0.000160562	0.000281269	7.8e-05	7.66e-05	0
MET-SAM-PWY	0.000441929	0.000101092	0.000253356	3.37e-05	0.000126209	0.000141249	0.0025225	0.00225352	3.35e-05	5.46e-05	8.96e-05	0.00021453	0.000154536	0.00119477	8.45e-05	5.71e-05	4.95e-05	0.000212244	0.000473733	0.000111702	0	0.000928075	0	0	0.000744587	0.000949558	0.000114642	9.45e-05	4.02e-05	0.00223231	0.00017464	8.2e-05	0	0.000217159	0	0.000649879	0.000212292	0.00104178	4.23e-05	0.000216723	0	0	0	0.000305769	0.000177682	0.000298734	8.8e-05	8.05e-05	0
PWY-6590	0.000427179	0.000333489	0.0003014	0.00019386	0.000127679	0.000259983	0.000296664	0.00159778	0.000354318	0.000442242	0.000178992	0.000221958	0.000304753	0.000405283	0.000305682	0.000463974	0.000354809	0.000607032	6.01e-05	0.000479889	0.000236669	0.000863485	0.000427827	0.000222579	0.000720662	0.000631372	0.000311701	0.000436273	0.000232796	0.00198907	0.000395742	0.000345823	4.12e-05	0.000994981	0.000361349	0.000571563	0.000549542	0.00118093	0.000675116	0.000622372	0.000225077	0.000486305	0.000432178	0.000309654	0.000352141	0.000704441	0.000978333	0.000889108	0.000485648
PWY-7315	0.000418906	0.00105878	0.000995162	0.00113929	0.000815175	0.000755566	0.00133778	0.00155399	0.00079261	0.000898644	0.000685651	0.00056651	0.000921133	0.000369133	0.000447548	0.000675302	0.000888028	0.000531216	0.000310841	0.00111215	0.000490088	0.00038429	0.000674329	0.000186736	0.000855834	0.000361708	0.000589086	0.000530333	0.000312983	0.00105899	0.00106182	0.000717051	0.000126211	0.00012563	0.000557671	0.000669899	0.000968102	0.000348551	0.000399934	0.00039988	0.000328953	0.000476919	0.000675584	0.000479849	0.000716158	0.000742654	0.00100563	0.00060783	0.000173595
PWY-621	0.000415406	0.000547667	0.000189827	0.00073574	0.000399606	0.000808989	0.00185065	0.00204869	0.000654256	0.000576381	0.000525277	0.000429762	0.000469754	0.000401528	0.000454005	0.000524089	0.000825688	0.000486972	0.00208034	0.000693339	0.000586615	0.000426583	0.000480987	0.000711343	0.000646521	0.000861027	0.000344602	0.000508351	0.00027426	0.00114654	0.000793143	0.000722033	0.000936716	0.000280031	0.000308941	0.000338184	0.000781804	0.00052276	0.000732808	0.000405492	0.000534377	0.00043988	0.000268214	0.00083609	0.000522526	0.000508111	0.000231106	0.000245392	0.00058285
PENTOSE-P-PWY	0.000407132	0.000305123	0.000904693	0.000217289	3.97e-05	0.000120207	0.00387127	0.00464596	0.000156484	0.000372612	0.000268777	8.34e-05	8.63e-05	0.00263574	0.00021016	0.000328907	0.000354601	0.000311603	0.00129857	0.000178646	7.75e-05	0.00142182	0.000147329	0.00037311	0.00219678	0.00318849	0.000535468	0.000117022	0.00018841	0.00225362	0.000152858	0.000120404	0	0.000492815	0.000166181	0.00102302	0.000614149	0.00110823	0.00340813	0.000443383	7.44e-05	0.000271957	0.00157861	0.000116884	0.000669053	0.00021612	0.000684156	0.000110297	8.24e-05
FUCCAT-PWY	0.000402352	0.000835496	0.0010667	0.000501003	0.000346047	0.000308147	0.00142883	0.000619095	0.000234424	0.000290159	0.000225831	0.000259716	0.000293961	0.000215134	0.000832378	0.000159204	0.000182434	0.000163577	0.00029218	0.000207505	0.000710904	0.000139881	0.000384734	0.000249095	0.000319858	0.000215215	0.000141536	0.000362906	0.000468135	0.00103921	3.97e-05	0.000190463	0.000509551	0.000141758	0.000138447	0.000644785	4.72e-05	0.000973899	0.00035634	4.03e-05	0.000379705	0.000437137	0.000763411	0.000395282	1.54e-05	0.000971524	0.000338438	0.000402651	0.000551357
PWY-6936	0.0004007	0.000255479	0.0020881	0.000209339	0.000588242	0.000466834	0.00275402	0.00313284	1.53e-05	0.000423681	0.000793283	0.000554583	7.62e-05	0.00105666	4.85e-05	7.45e-05	6.75e-05	0.000114014	0.00213635	0.000778188	0.000122291	0.000795074	0	0	0.00175212	0.00168472	0.00085635	0.000751877	0.000453285	0.00190014	9.71e-05	7.33e-05	0	0.000293192	0.000435141	0.000686261	0.00023011	0.00333693	0.00274047	0.00175436	0.00360468	0.000603188	0.00204003	0.00116356	0.000640424	0.00048972	0.000730504	0.000124161	4.56e-05
PWY-6167	0.000396439	0.000240831	0.000499476	0	0.000968476	0.000565332	0.00108915	0.000316263	0	0.000487401	0.00126644	0.00116017	0	5.95e-05	0	0	0	0.000236253	5.66e-05	0.000460422	5.75e-05	0	0	0	0.000146653	0	0	0.00012555	0.000149837	0.000465591	0	0	0	0.00162862	0.000926081	0.000459768	0	0.000352001	6.03e-05	0.000284317	0.000159926	0	0.0010696	0	0.000442019	0.00104197	0.000365469	0.000245077	0.000108118
ARG+POLYAMINE-SYN	0.000388753	0	4e-05	0.000264977	0.000209821	0.000392056	0.00270088	0.00134758	0.00039185	0.000336948	0	0.000189389	0.000222164	0.000325804	0.000281035	7.3e-05	0.000265091	0.00053347	0.000541898	0.000277801	0.000337766	0.000558623	0.000259958	0	0.001181	0.000869209	0.000269716	0.00051301	0.000296633	0.0031091	0.000371447	0.00045385	0.000401049	0.000568068	6.01e-05	0.00150359	0.00037496	0.00165729	0.000551857	0.000581139	0.000134793	0.000145423	0.000299981	0.000258999	0.000346736	0.000525659	0.000483128	0.00020169	0.000379542
ARGININE-SYN4-PWY	0.000386043	0.000630536	0.000141593	0.00102267	0.000573186	0.000483663	0.000989262	0.000295189	0.000853404	0.000704324	0.000424321	0.000457314	0.00102931	0.000849031	0.000901416	0.000834956	0.00114706	0.000666778	0.00117007	0.00101757	0.00156996	0.00102009	0.00112446	0.00149239	0.000974214	0.00133938	0.000753644	0.000999887	0.00150996	0.000631686	0.00107868	0.000859723	0.00100043	0.000991371	0.000722281	0.000801832	0.00181774	0.000703756	0.00154366	0.000902747	0.000857715	0.000883237	0.000455736	0.000855199	0.00216645	0.000518239	0.000238249	0.00143817	0.00169158
PWY-5121	0.000383111	0.000867648	0.000264631	0.000421935	0.00062581	0.00125641	0.00221295	0.00137879	0.000932322	0.000820387	0.000761432	0.0019571	0.000998994	0.000588654	0.000146476	0.0012647	0.000867827	0.000323916	0.0012714	0.00187547	0.00172565	0.00061993	0.000284414	0.00134681	0.00100574	0.00172414	0.00168003	0.00145177	0.00178821	0.000463691	0.000630084	0.00127941	0.000329563	0.000362307	0.000708671	0.000293613	0.00190256	0.00229362	0.00172117	0.00232123	0.00198127	0.000538889	0.00125823	0.000323327	0.00235476	0.0012631	0.00126512	0.001661	0.00130528
FUC-RHAMCAT-PWY	0.00037295	0.000467544	0.000699451	0.000525542	0.000458228	0.000352509	0.00166431	0.000883801	0.000465504	0.000438197	0.000354253	0.00049444	0.000500938	0.00022962	0.000446443	0.000286766	0.000349557	0.00018551	0.000439096	0.000224694	0.000389804	0.000294473	0.000405626	0	0.000440424	0.000425076	0.000174161	0.000474843	0.000466129	0.00159611	0	0.000370487	0.000169357	0.000181736	0.000231779	0.000828229	0.000104442	0.00117622	0.000705001	7.58e-05	0	0	0.000575574	8.94e-05	0	0.000329158	0.000143906	0.000312316	0.000474195
PWY-6350	0.000370355	0.000383061	0.000570303	9.94e-05	0.000591181	0.000254778	0.000440207	0.000547571	9.02e-05	0.000178248	0.000860878	0.000630358	0.000169069	0	9.05e-05	1.2e-05	7.75e-05	0.00023314	5.06e-05	0.000306983	4.78e-05	5.68e-05	0	5e-05	0.000103217	0	0	6.91e-05	4.43e-05	0.000222046	0	0.000136665	0	0.00367892	0.000807064	0.000445564	0	0.000212338	0.000110715	0.000245757	0.000160775	0.00033281	0.00051588	0.000146023	0.000158607	0.00123325	0.000311226	0.00016839	8.46e-05
PWY-101	0.000349444	0.000277194	0.000795244	0.000564254	0.00103321	0.00051864	0.00221806	0.000910244	0.000408811	0.000917175	0.000620602	0.000887612	0.000834548	0.00151295	0.00154269	0.00133655	0.000674778	0.00104763	0.000950085	0.000495667	0.00126138	0.00109419	0.000540229	0.00157609	0.000640509	0.000414281	0.00117071	0.000782501	0.000523779	0.00140866	0.00181427	0.000658006	0.00143922	0.000816553	0.000848597	0.000307632	0.000996327	8.38e-05	0.000663353	0.00043008	0.000435033	0.000235032	0.000556449	0.000633572	0.00075692	0.00135684	0.000830196	0.00069569	0.000133452
PROPFERM-PWY	0.000345388	0.000306758	0.000450896	0.00023949	0.000137941	0.000210179	0	0.000140799	0.000307458	0.000382277	0.000193337	0.000225852	0.000288883	0.000316347	0.00030346	0.000277814	0.000274877	0.000147337	0.000309539	0.000351832	0.000178606	0.000263197	0.000305639	0.000137073	0.000262142	0.000194037	0.000161046	0.000314278	0.000262619	0.000442541	0.000258417	0.000264138	0.000130179	0.000277099	0.000424281	0.000386337	0.000583725	0.000238328	0.000241413	0.000321981	0.000124632	0.000290333	0.000332239	0.00024006	0.00027355	0.000372775	0.000447058	0.000195336	0.000343515
PWY-8188	0.000345388	0.000306758	0.000450896	0.00023949	0.000137941	0.000210179	0	0.000140799	0.000307458	0.000382277	0.000193337	0.000225852	0.000288883	0.000316347	0.00030346	0.000277814	0.000274877	0.000147337	0.000309539	0.000351832	0.000178606	0.000263197	0.000305639	0.000137073	0.000262142	0.000194037	0.000161046	0.000314278	0.000262619	0.000442541	0.000258417	0.000264138	0.000130179	0.000277099	0.000424281	0.000386337	0.000583725	0.000238328	0.000241413	0.000321981	0.000124632	0.000290333	0.000332239	0.00024006	0.00027355	0.000372775	0.000447058	0.000195336	0.000343515
PWY-8189	0.000345388	0.000306758	0.000450896	0.00023949	0.000137941	0.000210179	0	0.000140799	0.000307458	0.000382277	0.000193337	0.000225852	0.000288883	0.000316347	0.00030346	0.000277814	0.000274877	0.000147337	0.000309539	0.000351832	0.000178606	0.000263197	0.000305639	0.000137073	0.000262142	0.000194037	0.000161046	0.000314278	0.000262619	0.000442541	0.000258417	0.000264138	0.000130179	0.000277099	0.000424281	0.000386337	0.000583725	0.000238328	0.000241413	0.000321981	0.000124632	0.000290333	0.000332239	0.00024006	0.00027355	0.000372775	0.000447058	0.000195336	0.000343515
PWY-5265	0.000329616	0	0	0	0	0.000243113	0.000997668	0.00273832	0	0	0	0	0	0.000129009	0	0	0	0	0.00349953	0	0	0	0.000261625	0	0	0	0	0	0	0.000233023	0	0.000353558	0	0	0	0	0	0.000166807	0.000640384	0.00067171	0	0	0	0.00250985	0	0.000619888	0.000316973	0	0
CENTFERM-PWY	0.000323663	0.000252876	0.000228035	0.000146189	9.62e-05	0.000196605	0.000226423	0.00126854	0.000268394	0.000336123	0.000135093	0.000167744	0.000230451	0.000308145	0.000231108	0.000353424	0.000268806	0.000464695	4.52e-05	0.000364502	0.000178876	0.000667995	0.000325048	0.000167921	0.000554948	0.000484441	0.000235745	0.000331656	0.000175817	0.00161629	0.000300587	0.000262079	3.09e-05	0.000779014	0.00027445	0.000437647	0.000418685	0.000932844	0.000517074	0.00047493	0.000169976	0.000370759	0.000329703	0.00023474	0.000266762	0.000543302	0.000753502	0.000689639	0.000370007
PWY-7688	0.000320975	7.69e-05	0.000165057	0.000211732	0.000186968	8.81e-05	0	0.000101145	0.000222641	0.000246799	0.000108363	0.000116568	0.000383258	0.000271291	2.49e-05	0.000230996	0.000286421	0.000178808	5.24e-05	0.000412478	0.000228138	0.000187232	0.000182931	0	0.000163605	0.000331873	0.000167166	0.000349106	0.000289134	0.000107359	0.000479189	0.00032597	0.000182867	0.000161918	0.000131852	8.04e-05	0.000238196	9.33e-05	0.00101256	0.000104313	0	0.000119665	0.00010888	5.9e-05	0.000243333	9.8e-05	0.000103493	4.71e-05	0.000161217
PWY-5345	0.000315259	0.000280605	0.000386125	0.000501008	0.000373779	0.000714593	0.00293902	0.00229097	7.64e-05	0.000510139	0.000394194	0.000365138	0.000213732	0.00218853	0.000149513	0.000304522	0.000290878	0.000309334	0.000665583	0.00103955	0.000274753	0.00148252	0	0	0.00173543	0.00225224	0.00130659	0.000704984	0.000466927	0.00223971	0.000336437	0.000279003	0	0.000370112	0.000242774	0.00141348	0.000669015	0.00135208	0.00223172	0.00121639	0.000198353	0.000450869	0.00188305	0.000456585	0.00134872	0.00127028	0.00115419	0.00037583	0.000170925
GLUDEG-I-PWY	0.00029803	0.000391782	0.000118973	0.000296562	0.000384252	0.000362729	0.000287563	0.000290124	0.000384815	0.000291295	0.000329775	0.000367333	0.000579851	7.22e-05	0.000372851	0.000310106	0.000377841	0.000385603	0.000383076	0.0004008	0.000197324	0.000328129	0.000156741	0.000257808	0.000432655	0.000440404	0.000229036	0.000238331	0.000640496	0.000284578	0.000371835	0.000230068	0.000257796	0.000734371	0.000612364	0.000599422	0.000264565	0.000597043	0.000542025	0.00032035	0.000273175	0.00026841	0.000386713	0.00026569	0.000372231	0.000385839	0.000227169	0.000193873	0.000113472
PWY-5136	0.000295448	0.000198627	0.000170944	9.74e-05	6.68e-05	0.000135341	0.00257938	0.00134834	0.000205632	0.000229109	0.000100137	0.000121303	0.000168706	0.00182158	0.000224143	0.0002624	0.000183588	0.000342646	0.000283207	0.000282423	0.000125908	0.00133423	0.000229345	0.000114197	0.000802557	0.00164987	0.00016776	0.000212475	0.000107759	0.00178	0.000170112	0.000186141	2.16e-05	0.000485743	0.000190397	0.000797148	0.000351198	0.000990242	0.000529882	0.000205025	8.94e-05	0.000276198	0.000250263	0.000173125	0.000148394	0.000312306	0.000606356	0.000408256	0.000224638
PWY66-391	0.000283896	7.71e-05	0.000143444	9.54e-05	7.97e-05	0.00013231	0.00049708	0.000974441	0.000149626	0.000224054	9.76e-05	0.000103673	0.000166828	0.000503656	0.000161325	0.000203932	0.000179077	0.000121843	0.000117827	0.000276761	0.00010092	0.000335166	0.000238063	0.000120476	0.000442222	0.000372632	0.000183159	0.000200315	9.76e-05	0.000217464	0.000154101	0.000163391	2.74e-05	0.000150003	0.00018884	0.000272029	0.000277544	0.000137357	0.00036819	0.000115163	9.73e-05	0.000167663	0.000142756	0.000167202	0.000139723	5.34e-05	0.000215727	0.000111616	8.06e-05
LACTOSECAT-PWY	0.000274019	0.000162587	0.000477754	8.34e-05	0.00022765	4.94e-05	0.000719958	0.00327669	1.35e-05	0.000255657	0.000166499	0.000168516	0.000397021	4.18e-05	0	0.000202785	0.000133682	0.00010391	0.00242554	6.61e-05	0	9.24e-05	0.000106652	0.000213964	0.000152602	0.000142623	0	9.36e-05	2.1e-05	0.00055755	2.42e-05	3.16e-05	0	2.13e-05	0.000152142	0	0.000171331	0	0.000127223	0.000573781	9.37e-06	8.1e-05	0.000117848	0.00120685	6.91e-05	0.000494329	8.7e-05	0	6.81e-05
COBALSYN-PWY	0.000264705	0.000512856	0.000118964	0.00049608	0.00028382	0.000234961	0.00112798	0.00196375	0.000321326	0.00021534	0.000179881	0.000224195	0.000365075	0.000138294	0.000434883	0.000185374	0.000122209	0.000106361	0.000431751	0.000372709	0.000189171	0.000597141	0.000645864	6.78e-05	0.000389878	0.000304746	0.000425572	0.000431384	0.00063283	0.000815235	0.000500686	0.000282603	0.000455365	0.00042612	0.000117767	0.000394613	0.000602209	0.00139745	0.000126308	0.000535358	0.000108919	0.000306843	0.00021155	0.000394356	0.000709452	0.000262617	0.000279837	0.000246705	0.000436736
PWY-6353	0.000261162	0.000420624	0.000590873	0.000516993	0.00017034	0.00039399	0.00409011	0.00217426	0.000506229	0.000451619	0.000221097	0.000245036	0.000167506	0.000753305	0.000339771	0.000521897	0.000504818	0.000761883	0.000990114	0.000359146	0.000417802	0.000397154	0.000361885	0.000302868	0.00115573	0.00112009	0.000693734	0.000690813	0.000355466	0.00165673	0.000623832	0.000683075	0.000579488	0.000597846	0.000661657	0.00115924	0.000265531	0.00104632	0.00133238	0.000689913	0.00073723	0.000320724	0.000910836	0.00121562	0.000507217	0.000418946	0.000596363	0.000308815	0.000472769
SULFATE-CYS-PWY	0.000258227	0.000227033	0.000306256	0.000402651	0.000302782	0.000567989	0.00263628	0.00203251	0.000367587	0.000410059	0.000321684	0.000297879	0.000183512	0.00207192	0.000142504	0.000565789	0.000651773	0.000274153	0.000541949	0.000845573	0.000222629	0.00120942	0.000587057	0.000100622	0.00140463	0.00183081	0.0010406	0.000577684	0.000378347	0.00190069	0.000401466	0.000443579	0	0.000303828	0.00019749	0.00121057	0.000712833	0.00111073	0.00174329	0.00102322	0.000163169	0.000365464	0.00147875	0.000373217	0.00109119	0.00127752	0.00093814	0.000362387	0.000238054
HOMOSER-METSYN-PWY	0.000256365	5.32e-05	0.000128898	1.72e-05	6.49e-05	7.34e-05	0.0015692	0.00132843	2.31e-05	2.78e-05	4.55e-05	0.000112904	0.000103645	0.000707342	5.41e-05	3.16e-05	2.73e-05	0.000138219	0.000243174	5.69e-05	0	0.000552654	0	0	0.000397405	0.000521898	5.84e-05	4.8e-05	2.03e-05	0.00134159	0.000112638	4.77e-05	0	0.000119534	0	0.000370013	0.000120163	0.000550579	2.12e-05	0.000110041	0	0	0	0.000158215	9.22e-05	0.000162252	4.47e-05	4.38e-05	0
PWY-7731	0.000251551	0.000280502	0.000714934	0.000225158	0.000614043	0.000317613	0.00229882	0.00116291	0.000171697	0.000559598	0.000712197	0.000637681	0.00029658	0.000610165	0.000268559	3.08e-05	8.23e-05	0.00058658	0.001075	0.00020988	0.00022438	0.000496768	4.29e-05	0.000222252	0.000569398	0.000499944	0.000141123	7.74e-05	9.34e-05	0.00143546	0.000183204	0.000137698	0.000276701	0.000424666	0.00057536	0.000373191	0.0002413	0.000121421	0.000198295	0.000375834	0.000332401	0.000294783	0.000417998	0.000581879	0.000441977	0.000723636	0.00085853	0.000354742	0.000164213
FOLSYN-PWY	0.000246644	0	0	0	0	0	0.00200089	0.00252849	0	0	0	0	0	0	0	4.68e-05	0	5.77e-05	0.00297922	0	0	0.000156741	0	0	0.000177315	0.000326382	0.00104876	0.00112818	0	0.000905754	0	0	0	0.000106084	0.000308571	0.000290241	0.000144724	0.0028427	8.71e-05	0.00212722	0.00303289	0	0	0.00170145	0.000149127	0.000470515	0.000115908	0	0
POLYAMSYN-PWY	0.000236927	0	2.01e-05	0.000136207	0.00010971	0.000231911	0.001625	0.000765923	0.000215082	0.000176923	0	9.79e-05	0.000114845	0.000166972	0.00014358	3.68e-05	0.00013734	0.000280586	0.000293908	0.00014718	0.000175335	0.000291814	0.000136778	0	0.00064849	0.00046148	0.000141008	0.000278593	0.000156189	0.00183325	0.00019422	0.000240247	0.000206299	0.00034548	3.04e-05	0.000826558	0.000208768	0.000932563	0.000299127	0.000321828	6.81e-05	7.53e-05	0.000155785	0.000134124	0.000188154	0.0002808	0.000249522	0.000102536	0.000207376
GALACTITOLCAT-PWY	0.000236673	4.42e-05	0.000254998	7.62e-05	0.00010366	0	0.00139022	0.00025662	9.8e-05	1.64e-05	5.37e-05	4.06e-05	0	0	4.51e-05	6.07e-05	3.24e-05	5.6e-05	3.45e-05	4.95e-05	9.07e-05	0	3.25e-05	5.84e-05	0.000127053	4.32e-05	2.67e-05	4.97e-05	3.87e-05	0.000644379	4.62e-05	1.97e-05	5.61e-05	2.95e-05	0	0.00031658	2.51e-05	0.000467639	2.7e-05	1.82e-05	4.04e-05	0.00012695	6.08e-05	2.96e-05	0	0.000220943	4.65e-05	0	1.73e-05
PWY-6292	0.000227655	0.000342936	0.000272077	0.000243132	0.000301022	0.000332082	0.000997306	3.76e-05	0.000207101	0.000207302	0.000390351	0.000296327	0.000122486	0.000385799	0.000228124	0.000143185	0.000172939	0.000202153	8.82e-05	0.000188552	0.000179508	0.000480724	0.000129827	0.00015147	0.000170497	0.000529013	0.000142538	0.000156322	0.000142892	0.000131607	0.000271224	0.000325953	0.000278482	0.000146393	0.000151121	0.000117683	0.000167655	6.36e-05	0.000158802	0.000343754	0.000118939	0.000168616	0.000169512	0.000162297	0.000104609	0.000245617	0.00073552	0.000134985	0.000198347
PWY-6731	0.000221868	0.00051747	0.000324302	0.000276253	7.79e-05	0.000302499	0.00128693	0.000411953	0.000199416	0.000280746	0.000274091	0.000329747	0.00058474	7.62e-05	0.000242868	0.000407045	0.000385022	0.000231561	8.18e-05	4.32e-05	0.000116907	0.000197431	0.000431034	4.2e-05	0.000415386	0.000690503	0.000411594	0.000263484	3.37e-05	0.000796102	0	2.16e-05	0	0.000116846	4.4e-05	0.000582727	0.000839912	7.13e-05	0.000387095	3.93e-05	0.00031924	0.000319865	0.000136891	0.000192712	0.000599018	0.000302225	0.000198633	0.000477135	4.24e-05
PWY4FS-7	0.000217119	0.000160829	9.69e-05	6.71e-05	4.83e-05	0.000154257	0.00256079	0.00206819	6.2e-05	1.86e-05	7.27e-05	0.000108155	1.98e-05	0.00110085	0.000219965	0.000458703	0.000363954	0.000632018	0.00194173	0	0.000146887	0.000805039	5.05e-05	5.84e-05	0.00089657	0.00137255	0.000890195	0.000730551	0.000384648	0.00229293	0.0004653	0.000647663	2.78e-05	0.000528857	0.000228364	0.000801516	0.000433166	0.00271837	0.000715043	0.00167376	0.0029192	0.000244085	0	0.000815407	0.000389008	0.000432483	0.000530459	5.03e-05	0
PWY4FS-8	0.000217119	0.000160829	9.69e-05	6.71e-05	4.83e-05	0.000154257	0.00256079	0.00206819	6.2e-05	1.86e-05	7.27e-05	0.000108155	1.98e-05	0.00110085	0.000219965	0.000458703	0.000363954	0.000632018	0.00194173	0	0.000146887	0.000805039	5.05e-05	5.84e-05	0.00089657	0.00137255	0.000890195	0.000730551	0.000384648	0.00229293	0.0004653	0.000647663	2.78e-05	0.000528857	0.000228364	0.000801516	0.000433166	0.00271837	0.000715043	0.00167376	0.0029192	0.000244085	0	0.000815407	0.000389008	0.000432483	0.000530459	5.03e-05	0
CRNFORCAT-PWY	0.000209264	0.000309509	0.000345902	0.000381233	0.000206812	0.000228325	0	1.69e-05	0.000317358	0.000213355	0.000103277	0.000230604	0.000305767	0.000319008	0.000239526	0.000242033	0.000297901	0.000179631	0.000172662	0.000339642	0.000244493	0.000186314	0.000269356	0.000227948	0.000303343	0.000162511	0.000307218	0.000279861	0.000314508	0.000210021	0.000331871	0.000229748	0.000308806	0.00016909	0.000132643	0.000114524	0.000103008	4.08e-05	0.000231839	0.000253006	0.00013769	0.00019532	0.000150453	0.000186986	0.000240892	0.00012665	0.000136773	8.05e-05	0.000180666
PWY-7761	0.000209233	0.000195917	0.000356984	0.000112799	0.00016682	7.51e-05	0.00186266	0.00278094	0	0.00029903	0.000294641	0.000338542	7.21e-05	0.000171924	7.3e-05	0	8.07e-05	0.000123945	0.00209571	8.64e-05	0.000119319	7.76e-05	5.23e-05	3.17e-05	0.00056033	0.000341886	8.07e-05	0.000156533	5.82e-05	0.00172112	3.39e-05	0	0.000101225	0.000935282	0.000148921	0.000708546	0.0001308	0.000659625	0.000713012	0.000406836	0.000144451	0.000148204	0.00015429	0.000868907	0.000360139	0.000236992	8.53e-05	6.2e-05	0.000216731
PWY-6531	0.000206413	9.88e-05	0.000107418	8.14e-05	9.26e-05	5.85e-05	0.00184683	0.00150389	0.000104594	3.44e-05	8.69e-05	6.72e-05	0.000267846	0.000139062	0	7.35e-05	9.18e-05	7.47e-05	0.000526117	0.000139936	0.000167692	9.11e-05	5.98e-05	8.36e-05	0.000327509	0.000146951	3.66e-05	0.000113394	0	0.000830316	0.000119427	7.01e-05	4.38e-05	6.87e-05	0	0.000225747	5.45e-05	0.000466472	0.000233355	6.57e-05	4.9e-05	2.09e-05	2.94e-05	0.000141201	0.000105901	0.000212634	8.41e-05	4.02e-05	3.16e-05
PWY-7282	0.000204347	0.00133554	0.00138313	0.000962366	0.00126502	0.00111844	0.00222085	0.00233895	0.000103841	0.000102657	0.00147509	6.11e-05	0.000678772	0.00100744	0.000928354	0.00095139	0.000119173	0.000845776	0.00294943	0.000537308	0.000704024	0.000971427	0.000375704	0.000392693	0.00114334	0.00133453	0.00115751	0.00146531	0.000811869	0.00124817	0	0.000473635	0.000424314	0.000190555	0.00147926	0.00113366	0.000371131	0.00171843	0.00172212	0.000899878	0.00224025	0.00104713	0.00228228	0.00196725	0.000547966	0.00135398	0.00170393	0.000801614	0.00107153
THISYNARA-PWY	0.000184032	0.000215793	0.0002888	7.98e-05	3.11e-05	0.000153766	0.000574276	0.00163656	0.000100486	4.53e-05	0.000124953	0	0.000121112	0.000212528	0.000109002	0.000129989	0.00037669	0.000203911	0.00176579	0.000286826	7.89e-05	0.000135825	5.97e-05	0.000137679	0.00027056	0.000284199	0.000157049	0.000317244	0.000189137	0.000232163	0.000137851	0.000141825	0.000202205	0.000119294	0	0	0.000111985	0.00019061	0.00112073	0.000425365	0.000129442	0.000310741	0	0.000905784	0.000129187	0.000189693	0.000218826	0.00012092	0.000555093
PWY-6305	0.000183019	9.8e-05	0.000466107	0.000127509	0.000196131	0.000173205	0.00240022	0.000854856	0.00024447	0.000260626	0.000172059	0.000135066	8.9e-05	0.000417064	0.000257615	0.000232314	0.000247385	0.000156286	0.000231499	0.000147308	0.000236733	0.000472927	0.000121834	0.000153218	0.000359568	0.000515537	0.000175363	0.000211055	0.00018871	0.00150624	0.000261417	0.000170907	0.000200858	0.000306826	0.000301636	0.000588072	0.000248793	0.000786102	0.000216158	0.000402459	6.83e-05	9.64e-05	0.000319081	0.000294959	0.000303358	0.000274033	0.000317877	7.85e-05	0.000213205
PWY-5494	0.000180156	0.000154922	0.000498735	0.000116789	0.000105561	0.000102977	0	7.2e-05	0.000148107	0.000198931	9.97e-05	0.00011147	0.000172804	0.000218228	0.000189287	0.000162633	0.000134406	6.88e-05	0.000165953	0.000180601	8.34e-05	0.000170892	0.000147689	6.35e-05	0.000127715	9.31e-05	7.6e-05	0.000163136	0.000189673	0.000234235	0.000154334	0.000128576	6.07e-05	0.000207066	0.000224215	0.000195475	0.00032189	0.000121077	0.000114729	0.000165602	5.97e-05	0.000146605	0.000345084	0.000114165	0.000180805	0.000189609	0.000292039	9.28e-05	0.000168874
NAD-BIOSYNTHESIS-II	0.000171974	0.000158407	0	9.98e-05	2.57e-05	6.74e-05	0.000575646	0.000122424	0	0.000221243	0.000228401	0.000263625	6.72e-05	0	0	0	7.37e-05	0.000104639	0.000132463	5.46e-05	8.87e-05	6.5e-05	0	0	0.000370811	1.88e-05	0	0.000117066	4.79e-05	0.000376212	3e-05	0	0	0.000596645	0.000134537	0.000378913	8.29e-05	0.000336405	0.000251501	0.000281029	0.000117173	0.000113773	0.000134335	0.000349126	0.000291049	0.000193266	7.39e-05	0	0.000116527
CITRULBIO-PWY	0.000169126	0.000168507	0.00107412	0.000217258	0.00032734	0.000225902	0.00142603	0.000575663	0.000722392	0.00065016	0.000278764	0.000218275	0.000135061	0.00184187	0.000471178	0.000429449	0.000427789	0.000286501	0.000438801	0.000255856	0.000586592	0.00115257	0.000387014	0.000305778	0.000925878	0.00226467	0.000329562	0.000379084	0.000563413	0.000929028	0.000535798	4.86e-05	0.000538595	0.000463116	0.0012028	0.000438256	0.000681473	0.000779903	0.00105936	0.000861211	0.000115163	8.33e-05	0.000673982	0.000617452	0.000562608	0.000202348	0.000955649	0.000149515	0.000411879
PWY-6612	0.000165239	0	0	0	0	0	0.00151034	0.00190004	0	0	0	0	0	0	0	3.12e-05	0	3.85e-05	0.00213181	0	0	0.000104891	0	0	0.000118775	0.000219849	0.000713209	0.000771377	0	0.00062201	0	0	0	7.1e-05	0.000206861	0.000194538	9.68e-05	0.00207643	5.82e-05	0.00148692	0.00218377	0	0	0.00117625	9.97e-05	0.000317415	7.75e-05	0	0
ALLANTOINDEG-PWY	0.000161489	7.35e-05	0.000102519	0.000156387	0.00018084	0.000314472	0.000198164	0.000341273	0.000227525	0.000230472	0.000105034	0.000216393	0.000114266	0.000239764	0.000165661	0.000105802	0.000445528	0.000211275	7.88e-05	0.000228385	4.55e-05	0.000147473	0.00011528	0.000121372	0.000243908	0.000211341	0.000121132	4.77e-05	0.000146365	0.000249418	5.62e-05	0.000210106	0.000106122	8.92e-05	0.000117179	0.000196518	9.66e-05	0.0002739	0.000177308	0	9.62e-05	0.000262039	0	0.000373275	0	0.000127945	0.000102411	2.95e-05	7.96e-05
DAPLYSINESYN-PWY	0.00015351	0.000296332	0.000284451	9.57e-05	6.76e-05	0.000383759	0.00316015	0.00321563	9.37e-05	0.000464147	0.000195226	0.000457621	0.000840408	0.00277692	0.000420363	0.000128361	0.000156415	0.000584484	0.000995357	0.000150846	0.000551878	0.00281325	0.000217242	0.000280087	0.00129421	0.00378074	0.00141771	0.00179194	0.000580086	0.00276081	0.00133264	0.000857687	0.000933672	0.000423714	0.000704229	0.000941966	0.000305174	0.00413717	0.00167734	0.0028979	0.00534623	0.000851368	0.00108722	0.000512847	0.00093926	0.000255758	0.000600078	0.00114278	0.000583565
PWY-7117	0.000149758	2.97e-05	0.000104742	0	3.52e-05	0.000248964	0.00254356	0.00131652	4.25e-05	0	3.12e-05	5.25e-05	6.6e-05	0.0016597	0	5.35e-05	0.000535422	0.000216679	0.00106047	6.17e-05	0.000130569	0.00153029	0.000151074	7.56e-05	0.00100394	0.00265098	0.000352286	0.00011009	0.000127051	0.00137526	4.75e-05	5.18e-05	0	0.000445944	0.000114914	0.000811315	0.000299658	0.00109836	0.0012095	0.000460555	2.17e-05	0.000423163	0.00114658	0.00111712	0.000550428	0.000451313	0.000419318	9.46e-05	0
PWY-4984	0.000141553	0.000140994	0.000915263	0.000181988	0.000275104	0.000189254	9.9e-05	0.000488185	0.000612225	0.000550868	0.000234112	0.000182821	0.000112925	0.00160809	0.000397118	0.000362434	0.000360101	0.000183572	0.000231222	0.00021445	0.000495871	0.000991155	0.000169388	0.000257121	0.000678666	0.00201788	0.00027714	0.000309902	0.000329789	0.000617179	0.000453729	0	0.000454981	0.000390789	0.00104237	0.000210512	2.31e-05	0.000673495	0.000848473	0.000735297	9.63e-05	6.95e-05	0.000572104	0.000523353	0.000476168	0.000169514	0.000818757	0.000125339	0.000347208
P185-PWY	0.000140532	0.000443398	0.000154696	0.000247919	0.000273296	0.000321192	0.000625646	0.00251393	0.000121586	0.000323478	0.000158296	0.000520127	0.000365742	0.000249153	5.45e-05	0.000556485	0.000451697	0.000207731	0.000296767	0.000280947	2.96e-05	0.000507819	0.000674052	9.24e-06	0.000618925	1.53e-05	0.000437906	6.1e-05	7.69e-05	0.000112752	8.49e-05	0.000202427	0.000374498	6.84e-05	0.000569126	0.000226184	0.000142903	0	0.000422275	8.61e-06	4.73e-05	0.000764477	0.000170752	0.000538853	0	0.000188909	3.89e-05	0.0003919	0.000114343
PWY0-162	0.000140166	0.00511911	0.00278041	0.000358641	0.000349133	0.000171545	0.00351678	0.00484012	0.000208568	0.000333714	0.000119062	0.000198099	0.000103205	0.00359112	0.00379552	0.000191034	0.000239685	0.00039032	0.00460915	0.000676983	0.00196434	0.00347373	0.000893474	0.00131385	0.0023332	0.00534457	0.00171773	0.00237708	0.00219238	0.00308325	0.001109	0.000563043	0.000404745	0.00025339	0.00212417	0.00173881	0.000845786	0.00899916	0.00432243	0.00333568	0.00818347	0.00233194	0.00531815	0.0024338	0.00191198	0.00462404	0.00116086	0.00394261	0.00442773
PWY-241	0.000128863	2.49e-05	8.92e-05	0	2.95e-05	0.000219452	0.00236185	0.00144074	3.6e-05	0	2.6e-05	4.4e-05	5.61e-05	0.00203723	0	4.58e-05	0.00053072	0.00020092	0.000995595	5.2e-05	0.000115616	0.00156624	0.000137589	6.4e-05	0.00107167	0.0026925	0.00032069	9.38e-05	0.000110876	0.0014257	4.03e-05	4.39e-05	0	0.000370653	9.73e-05	0.000762715	0.000269805	0.00092974	0.00118626	0.000399538	1.81e-05	0.000365665	0.00121938	0.00106689	0.000493134	0.000391812	0.000402653	8.13e-05	0
PWY0-1241	0.000128466	0.000804915	0.000748704	8.15e-05	0.000160811	0.00018158	0.000712358	0.000296028	0.00014815	0.000121858	6.9e-05	8.87e-05	8.79e-05	0.000132552	0.000727554	0.000145878	0.000186135	0.000145214	0.000415623	0.000163639	0.000370432	0.000244297	0.000145285	0	0.000200527	0.000316164	0.000511566	0.000675381	0.000182797	0.00104367	0.000209307	0.000363498	0.000175627	0.000195752	0.000210567	0.000276345	0.000186218	0.00330212	3.71e-05	0.00127424	0.00332374	0.000260145	0.000492157	0.000157007	0.000182958	0.00159755	0.000272971	0.000160119	0.00079735
GOLPDLCAT-PWY	0.000128313	0.00030472	0.000222032	0.000206571	0.000222234	0.000259793	0.000502649	0.00143539	0.000133863	0.000261191	0.000232273	0.000334732	0.000277086	0.000202117	5.24e-05	0.000390599	0.000331312	0.000351274	0.000162511	0.00021764	0.000122849	0.000312712	0.000430549	9.16e-06	0.000466632	1.95e-05	0.000318896	5.88e-05	0.000204278	0.000115259	0.000286776	0.000163197	0.000286278	9.56e-05	0.000325094	0.000166985	0.000145327	0.000199562	0.000317022	7.41e-05	0.000108626	0.000385762	0.000152403	0.000326625	0.000173355	0.000148011	0.000152003	0.000264592	0.000106597
PWY0-1261	0.000118911	8.92e-05	0.000201803	3.15e-05	0.000251442	9.6e-05	0.00185299	0.000818945	0.000206056	0.000403424	0.00018092	0.000480482	0.000514012	0.000762768	0.000342005	0.000156903	0.000532283	0.000181949	0.000359751	3.43e-05	6.44e-05	0.000616305	0.000443637	0.000169722	0.000212447	0.00114195	0.00041978	0.000481411	0.000131266	0.0011086	9.31e-05	0.000541534	0.000193061	0.000227228	9.66e-05	0.00075743	0.000536888	0.0006923	0.000151268	0.000218208	8.08e-05	0.000363047	0.000150995	0.000952615	0.000282042	0.000558173	0.000176866	0.000124021	0.00018456
PWY1ZNC-1	0.000117986	0.000104618	0.000145034	0.000189217	0.000140724	0.000275584	0.00117742	0.00122264	0.000170863	0.000192913	0.000148562	0.000136949	8.32e-05	0.00135675	6.44e-05	0.000268004	0.000313922	0.000126452	0.00017482	0.000411839	0.000101752	0.000617022	0.000279535	4.52e-05	0.000744131	0.00101354	0.000527863	0.00027176	0.000175091	0.0007878	0.00018459	0.000207796	0	0.000140048	8.99e-05	0.000385033	0.000338484	0.000204871	0.00100173	0.000499251	7.35e-05	0.000169285	0.000815921	0.000172652	0.000539048	0.000684367	0.000475395	0.00016874	0.000108783
SO4ASSIM-PWY	0.000117986	0.000104618	0.000145034	0.000189217	0.000140724	0.000275584	0.00173712	0.00122264	0.000170863	0.000192913	0.000148562	0.000136949	8.32e-05	0.00135675	6.44e-05	0.000268004	0.000313922	0.000126452	0.000258628	0.000411839	0.000101752	0.000617022	0.000279535	4.52e-05	0.000744131	0.00101354	0.000527863	0.00027176	0.000175091	0.00106133	0.00018459	0.000207796	0	0.000140048	8.99e-05	0.000659537	0.000338484	0.000558249	0.00100173	0.000499251	7.35e-05	0.000169285	0.000815921	0.000172652	0.000539048	0.000684367	0.000475395	0.00016874	0.000108783
PWY-7323	0.000114891	0.000191187	0.00010244	0.000519879	7.43e-05	0.000307268	0.00185321	0.0010775	0.000545915	0.000581796	0.000344321	0.000463204	0.000314171	0.000477891	0.000438335	0.000919489	0.000643357	0.000233918	0.000826772	0.000193077	0.000514917	0.000589024	0.000329938	0.000661062	0.000957234	0.00115917	0.000692239	0.000473657	0.00037059	0.0011402	0.000528873	0.000486147	0.000860597	0.00010104	0.000397177	0.000908641	0.00061155	0.000799302	0.0011519	0.000431905	0.000175271	0.000644716	0.000417294	0.000293428	0.000419927	0.000550344	0.000615222	0.000687313	0.000639534
PWY-8131	0.000112015	0.000203726	0.000219342	9.06e-05	5.15e-05	0.000125499	0.000674974	0.00127965	0	0.000113318	0.000138179	4.59e-05	4.83e-05	0.000224505	0	0.000116129	0	2.88e-05	7.27e-05	0	0	5.33e-05	0	0	6.53e-05	4.11e-05	0	1.53e-05	0	0.000214053	0.00102664	0	0	0.000152693	0.000170874	4.38e-05	0	0	0	0	0	5e-05	0.000186076	5.33e-05	2.06e-05	0.000434576	0.000201052	0.000244421	0
P164-PWY	0.000108086	0.000179868	0.000239801	0.00025074	7.42e-05	0.000201694	0.00210905	0.00124147	0.000158896	0.000171425	8.79e-05	0.000106587	7.01e-05	0.000245544	0.000172952	0.000263984	0.000263594	0.00037003	0.00041826	0.000181832	0.000222442	0.000162661	0.000172892	0.000153389	0.000561675	0.000466163	0.000361772	0.000300193	0.000237833	0.000737565	7.87e-05	0.000375718	0.00029594	0.00031144	0.000361633	0.000367528	0.000202585	0.000485766	0.000535807	0.000965725	0.000445164	0.000176829	0.000263344	0.00084525	0.000277105	0.000169055	0.000271618	0.000127975	0.000232986
PWY-6606	0.000106644	0.000174879	0.000247431	0.00023018	6.92e-05	0.000174826	0.0025317	0.00103955	0.000144634	0.000163215	8.66e-05	0.000100188	6.63e-05	0.000229841	0.00015113	0.000237898	0.000228836	0.000341691	0.000383911	0.000162349	0.000191389	0.000146098	0.000157832	0.000133304	0.000540801	0.000477809	0.000336836	0.000296325	0.000155193	0.000739715	7.44e-05	0.000322129	0.000268578	0.000271374	0.000307779	0.000512664	0.000117739	0.000459764	0.000682095	0.000368491	0.000363908	0.000130584	0.000498805	0.000642047	0.000270387	0.000147818	0.000253623	0.000121901	0.000210572
PWY-5913	0.000105768	2e-05	3.88e-05	0	3.78e-05	1.57e-05	0.00201078	0.00151603	2.93e-05	0	2.09e-05	3.55e-05	4.56e-05	0.00211622	0	3.75e-05	0.000145059	0.000179936	0.00158561	4.19e-05	9.85e-05	0.00145383	0.000120484	5.16e-05	0.00105786	0.00206489	0.000815713	0.000675149	7.31e-05	0.00130857	3.28e-05	3.57e-05	0	0.000295437	0.000150982	0.000704817	0.000237113	0.00129317	0.00141072	0.00133012	0.00156433	0	0.00131567	0.000956421	0.000406528	0.000321323	0.000369407	6.7e-05	0
PWY-7456	0.000103417	0.000420683	0.000435466	0.000358234	0.00019702	0.000253686	0.000347913	0.000122706	0.000281114	0.000276436	0.000381968	0.000286704	0.000227597	7.07e-05	0.000519126	0.000242749	0.000222249	0.000271869	0.000420276	0.000501249	0.000466994	0.000248135	0.000364565	0.000320269	0.000458159	0.000376884	0.000296779	0.000343389	0.00016303	0.000307389	0.00020462	0.000253434	0.000313507	0.000160513	0.000332028	0.000366294	0.000269317	0.000175919	0.000433865	6.51e-05	0.000122912	0.000305264	0.000241971	0.000221339	0.000198579	0.000371811	0.000314888	0.000302109	0.000300258
P105-PWY	0.000101234	4.57e-05	8.76e-05	9.58e-05	6.43e-05	7.21e-05	0.00210109	0.00104091	9.87e-05	0.00010511	0.0002391	4.75e-05	8.28e-05	0.00112707	6.32e-05	0.000168457	0.000234225	6.25e-05	0.000119812	9.02e-05	6.92e-05	0.000511547	0.000143465	8.62e-05	0.00102588	0.00113877	0.000416085	7.28e-05	0.00011111	0.00151393	0.000127323	4.87e-05	4.71e-05	0.000193615	5.16e-05	0.000776326	0.000320345	0.000700728	0.00182978	7.56e-05	0.000117712	7.54e-05	0.00167613	9.93e-05	0.000667729	0.000107504	0.000448633	0.000131976	0
GLYCOCAT-PWY	9.59e-05	0.000157257	4.27e-05	0	0	5.9e-05	0.00161251	0.000417073	4.11e-05	0.000119274	0	0	0	0	0	1.64e-05	6.67e-05	0	0.000127691	0	0	0	0	0	5.97e-05	0.000244916	2.67e-05	0.000134822	0	0.000783285	0	0	0	4.71e-05	0	0.000131571	0.000125826	0.000152117	2e-05	0.000136902	0	4.4e-05	0	0	0	0	0	0	0
PWY0-845	9.22e-05	0.00201539	0.0011653	0.00113229	0.00111927	0.000918543	0.00128865	0.000826907	4.68e-05	4.48e-05	0.00124274	2.56e-05	0	0.001592	0.00208083	0.00240265	5.25e-05	0.00114801	0.00337744	0.000305244	0.000908863	0.00156188	0.000232333	0.000297731	0.000768795	0.0019203	0.000979201	0.0013016	0.00122743	0.000929091	0	0.000279918	0.000260121	8.69e-05	0.00252959	0.00258309	0.000247062	0.00165275	0.00174257	0.000473197	0.00183625	0.00165949	0.00239852	0.00222597	0.00036877	0.00213111	0.00167312	0.00301439	0.00194814
PWY-6174	9.2e-05	0	0	0	0	0	0.000876827	0.000623981	0	0	0	0	0	0	0	0	0	0	0.00011891	3.56e-05	0	0	0	0	0	0	0	0	0	8.85e-05	0	0	0	0	4.48e-05	0	6.18e-05	0	0	0.000267333	0	0	0	0.000220802	0	0.000257884	0	0	0
PWY-8125	9.2e-05	0	0	0	0	0	0.000876827	0.000623981	0	0	0	0	0	0	0	0	0	0	0.00011891	3.56e-05	0	0	0	0	0	0	0	0	0	8.85e-05	0	0	0	0	4.48e-05	0	6.18e-05	0	0	0.000267333	0	0	0	0.000220802	0	0.000257884	0	0	0
PWY-6749	8.81e-05	0	0.000559658	5.78e-05	0.000453703	0.00011992	8.37e-05	4.76e-05	8.07e-05	0.000162095	0.000825706	0.000382918	5.68e-05	0	0.000181055	0.00013306	0.000173826	0.000135318	0.0001749	7.95e-05	6.57e-05	1.42e-05	0	0	8.68e-05	2.58e-05	0.000730685	0.000879144	6.22e-05	1.78e-05	0	5.53e-05	1.8e-05	0.00280894	0.000391124	0.000154336	0.000160606	0.00316398	7.84e-05	0.00175125	0.00479353	0.000510554	0.000211323	0	4.8e-05	0.00030286	0.000318116	0.000152552	8.46e-05
PWY0-781	8.74e-05	0	7.15e-05	0	0	0	0.00201319	0.000923649	0	8.25e-05	9.45e-05	0.000127537	5.51e-05	0.00118326	0	8.47e-05	6.75e-05	0.00013118	0.000493596	0.000115541	0	0.000717401	0	0	0.000935789	0.00137133	0.000233758	0.00019727	0	0.00139708	0.000101151	0.000129811	0	0.000223755	0	0.000552777	0.000251686	0.00172442	9.23e-05	0.000440752	0	0	0	0.000233892	0.000321381	0.000236111	0.000165632	0	0
P4-PWY	8.35e-05	0	6.76e-05	0	0	0	0.00195397	0.000880037	0	7.87e-05	8.98e-05	0.000121887	5.42e-05	0.00117947	0	8.53e-05	6.75e-05	0.000132148	0.000468839	0.00010993	0	0.000710212	0	0	0.000904468	0.00134426	0.000223731	0.00018869	0	0.00135705	0.000101283	0.000135795	0	0.000219841	0	0.000543938	0.000252468	0.00165258	8.72e-05	0.000419659	0	0	0	0.000222861	0.000311463	0.00022867	0.000158106	0	0
PWY-6396	7.86e-05	0	0	0	0	0	0.000609972	0.000573849	0	0	0	0	0	0	0	0	0	0	0.000951613	0	0	0	0	0	0	9.97e-06	0	0	0	5.78e-05	0	0	0	0	0	0	0	0	0	0.000142206	0	0	0	0.000466127	0	0.00011568	0	0	0
PYRIDOXSYN-PWY	7.44e-05	0.0016138	0.000855682	0.000986484	0.000894452	0.000735658	0.00150702	0.00047382	3.79e-05	3.63e-05	0.00103401	2.08e-05	0	0.00145536	0.00218508	0.0021898	4.25e-05	0.00106331	0.00308038	0.000251892	0.000951785	0.00140394	0.000190438	0.000265961	0.000643569	0.0022709	0.000894625	0.00128257	0.00114266	0.000917145	0	0.000237158	0.000216306	0.000106008	0.00199118	0.00283438	0.00020167	0.0036389	0.00163055	0.000404926	0.00284874	0.00141346	0.00207179	0.00192324	0.00032722	0.00183044	0.00133007	0.00369769	0.00249537
PWY-922	7.38e-05	0	0	0	0	0	0.00082473	0.000850145	0	0	0	0	0	0	0	0	0	0	0.000977414	0	0	0	0	0	0	0	0	0	0	8.39e-05	0	0	0	0	0	0	0	0	0	0.000321963	0	0	0	0.000652548	0	0.000181718	6.93e-05	0	0
P125-PWY	7.34e-05	0	0	0	1.8e-05	0	0.000580767	0.000587486	0	0	0	1.14e-05	0	3.08e-05	0	0	0	0	0.00100611	0	0	9.88e-06	0	0	0	2.04e-05	0	0	0	4.62e-05	0	0	0	0	0	0	0	0	0	0.000129411	0	0	0	0.000502281	0	0.00010996	2.59e-05	0	0
PWY0-301	7.05e-05	0	3.37e-05	9.33e-06	0	2.33e-05	0.00203214	0.00164905	4.35e-05	0	0	0	0	3.43e-05	0	2.26e-05	6.48e-05	2.1e-05	0.00141746	4.95e-05	4.18e-05	5.45e-05	4.18e-05	5.02e-05	0.000259243	0.000137998	5.73e-05	3.51e-05	0	0.00111321	1.76e-05	8.77e-05	4.39e-05	0.000132102	6.58e-05	0.000231034	6.29e-05	0.000573815	0.000171623	0.000248496	0	3.59e-05	1.37e-05	0.000723111	2.47e-05	0.000193868	6.1e-05	0	0
PWY1G-0	6.77e-05	3.32e-05	1.92e-05	9.28e-05	7.41e-05	0.00014097	0.000260348	0.000313219	3.71e-05	6.32e-05	5.45e-05	0	8.85e-05	0.000241021	2.91e-05	3.79e-05	2.64e-05	3.62e-05	4.67e-05	0.000108155	0	0.000138757	2.01e-05	0	0.000386555	0.000531961	0.000106701	0	3.67e-05	6.39e-05	1.49e-05	0	0	3.64e-05	4.55e-05	5.69e-05	3.85e-05	1.08e-05	0.00101029	5.2e-05	0	0	0.000613012	9.25e-05	0.000236403	5.23e-05	0.000191059	0	0
P163-PWY	6.54e-05	3.08e-05	3.04e-05	6.12e-05	0.000136371	0.000140351	0	0	0.000176902	0.000130687	9.23e-05	9.79e-05	0.000583926	0.000160945	0.000382441	0.000377472	0.000470963	0.000162132	0.000227722	0.000523343	0.000157213	0.000156753	0.000302405	0.000310406	0.000361676	0.000145351	0.000609136	0.000337633	0.000121042	0.000188132	0.000361169	0.000278799	0.000250343	0.00050787	6.6e-05	5.57e-05	0	0.000388652	0.000213463	0.000212573	0.000155217	0.000112413	6.46e-05	0.000506337	0.000147759	2.81e-05	0	0	8.1e-05
PWY-6435	6.29e-05	0	0	4.16e-05	3.56e-05	5.06e-05	1.11e-05	7.87e-06	0.000167352	0.000138833	8.02e-05	6.08e-05	0.000147506	0	0	0	0.000158685	0.000110007	5.31e-05	0.000224431	0.000105334	0.000259562	8.46e-05	9.41e-06	0.000125073	0.000286939	0	9.49e-05	8.33e-05	8.24e-05	0.000143633	9.88e-05	2.03e-05	0.000270338	7.3e-05	0	7.06e-05	7.92e-05	2.88e-05	4.45e-05	0	0.000125838	8.31e-05	0.000144884	0.000125325	0.000204902	0	0.00025017	0.000137964
PWY-5910	6.03e-05	0	0	0	0	0	0.000836273	0.000670375	0	0	0	0	0	0	0	0	0	0	0.000620311	0	0	0	0	0	0	0	0	0	0	8.93e-05	0	0	0	0	0	0	0	0	0	0.000293322	0	0	0	0.000212579	0	0.000204908	0	0	0
PWY-7090	5.48e-05	0	0	0	0	0	0	0	0.000107964	0.000148212	0.00016716	0	4.38e-05	1.28e-05	0	0	0	0	0	0	0	0	0	0	0	2.8e-05	0	0	0	0	6.72e-05	3.71e-05	0	0	3.88e-05	0	0	0	0	3.58e-05	0	1.79e-05	0	0	0.00013858	0	0	0	0
PWY66-389	5.4e-05	3.92e-05	0	0	3.66e-05	0	0.000815412	0.00105984	2.7e-05	9.03e-05	0.000169292	6.47e-05	9.71e-05	0.00091148	0	0	0	3.61e-05	0.000197878	0.000100763	0	0.000737414	7.95e-05	0	8.96e-05	0.00136781	0.000116931	1.65e-05	7.81e-05	0.000767212	0.000114652	0	0	0.000182502	0.000117549	0.000334347	0.000728685	0.000200054	0.000270493	0.000108989	8.81e-05	0	5.42e-05	4.14e-05	0.000104684	0.000332841	0.00033561	0.000119464	0
PWY-6876	5.32e-05	0.00018162	0.000118921	3.77e-05	6.57e-05	8.65e-05	0.000157871	0.000288803	0.000105587	9.94e-05	0.000168296	9.48e-05	0.000360145	0.000260284	0.000197937	0.000624201	0.000301559	8.61e-05	3.23e-05	0.000237456	4.86e-05	0.000115065	8.53e-05	8.96e-05	6.45e-05	8.11e-05	8.22e-05	0.000103021	0.000371642	0.000105782	0.000147587	0.000319656	4.78e-05	0.000146665	0.000118066	4.64e-05	8.75e-05	2.91e-05	0.000252218	4.51e-05	4.88e-05	3.34e-05	0.000104498	0.000212685	0.000507368	0.000149674	0.000155234	7.43e-05	3.65e-05
PWY-7391	5.27e-05	0	0	0	0	0	3.13e-05	0.000710904	0	0	0	0	0	0	0	0	0	0	0.000331196	0	0	0	0	0	0	0	0	0	0	6.49e-05	0	0	0	0	0	0	0	0	0	0.000245351	0	0	0	0.000376041	0	0.000156373	0	0	0
PWY-5497	5.06e-05	7.27e-05	0.000241478	8.64e-05	0	0.000174804	0.00109727	0.000677265	0.000165781	8.93e-05	8.12e-05	0.000117305	9.85e-05	0.000144441	0.000126459	0	0.000241643	0.000143369	0.000358099	4.3e-05	0.000137918	0.000150658	0.000193003	0.000135379	0.000508656	0.000286587	0	0.000227269	0.000276583	0.000720745	0.000139792	0.000101652	0.000120511	0.000250601	0.000209178	0.000324061	0.000176707	0.000455762	0.000498176	0.000390838	8.71e-05	0.000223248	0.000149431	0.000267659	0.000214277	0.000108189	0.000263029	0.000206051	0.000166571
PWY-6961	4.87e-05	0	3.86e-05	1.8e-05	0	2.13e-05	0.00141863	0.00104106	4.07e-05	0	0	1.35e-05	0	3.08e-05	0	2.53e-05	3.16e-05	2.44e-05	0.000243136	4.58e-05	0	5.57e-05	0	2.03e-05	0.000184362	0.000105219	0	0	0	0.000821076	2.02e-05	3.4e-05	0	0.000135539	0	0.000203467	4.21e-05	0.000529343	0.000160239	0.000117857	0	1.96e-05	1.49e-05	0	2.35e-05	0.000109719	6.42e-05	0	0
TCA	4.86e-05	0	0	0	0.000128604	5.42e-05	0.00257193	0.00110857	0	0	0	0	0	0.00221341	0	0	0.000162087	0.000145471	0.000673702	0	0	0.00169787	0	0	0.00201873	0.00248667	0.00146108	0.00155986	8.4e-05	0.00187681	0	0	0	0.000291492	0.000476873	0.000971185	0.000300984	0.00218853	0.00226431	0.00214473	0.00235594	0	0.00263311	0.000206503	0.000858364	0.000487656	0.000983027	0	0
PWY66-367	4.86e-05	0	0	0	0	4.8e-05	0.000170288	0.000310594	6.57e-05	0.000104147	0	0	0	8.64e-05	7.81e-05	5.86e-05	0.000123817	0	2.16e-05	3.65e-05	0	4.69e-05	4.24e-05	6.99e-05	4.17e-05	0.000134742	4.25e-05	4.73e-05	0	9.68e-05	0	0	0	0	0	0	5.62e-05	0	0.000103535	8.29e-05	0	0	0	0.000164737	3.47e-05	7.98e-05	0	0	0
PWY-5464	4.65e-05	6.91e-05	0.000106924	0	9.21e-05	0.000137554	0.000874941	0.00145742	5.47e-05	7.86e-05	0	4.47e-05	3.36e-05	0	0	7.68e-05	0	9.28e-05	0.000165478	5.39e-05	0	0.000133051	0	0	0.000187676	0	0	9.21e-05	0	0.000517538	0	0	0	0.000146226	0.000102547	0.000202727	8.45e-05	0.000158261	0.000206483	0	0	0.000129457	0.00012365	0	0.000143962	0.000227078	0.000338216	9.13e-05	0
P261-PWY	4.07e-05	0	1.58e-05	0	0	4.04e-05	0	0	0	0	0.000140565	8.82e-05	0	0	0	0	0	0	0	0	0	0	0	0	0	0	0	0	0	0	0	0	0	0	0	0	0	0	0	0	0	2.39e-05	0	0	0	0	0	1.95e-05	0
PHOTOALL-PWY	4.07e-05	2.9e-05	0.000131382	6.89e-05	0.000184294	7.5e-05	0.000395299	0.00014432	6.63e-05	0.000131855	0.000107706	0.000175196	0.000112939	0.000274362	0.000500786	5.6e-05	0.000119551	0.000183477	0.000160143	6.12e-05	0.000384306	0.000159941	8.28e-05	0.000417524	9.3e-05	5.64e-05	0.000267313	0.000147737	8.45e-05	0.00029244	0.000348693	7.35e-05	0.0005116	0.000156151	0.00023395	4.82e-05	0.000443844	9.77e-06	8.74e-05	5.73e-05	6.12e-05	2.48e-05	9.83e-05	8.62e-05	0.000129856	0.000529865	0.000140093	0.000203386	3.04e-05
PWY-7254	2.75e-05	0	0	0	6.99e-05	3.1e-05	0.000182217	0.000580761	0	0	0	0	0	0.000366488	0	0	9.42e-05	8.4e-05	0.000386565	0	0	0.000936561	0	0	0.00109977	0.00107692	0.00117625	0.00103044	4.85e-05	0.000837733	0	0	0	0.000162309	0.000275163	0.000515267	0.000170224	0.00224312	0.000607389	0.00201441	0.00271541	0	0.00062963	0.000121337	0.000504733	0.000272715	0.000508208	0	0
PWY-7211	2.57e-05	0	1.77e-05	0	0	0	0.00127227	0.00149738	0	0	0	0	0	0.00010187	0	0	0.000148907	9.04e-05	0.00120295	4.96e-05	0	0.000197309	2.44e-05	0	0.000282595	0.000238266	0	0	0	0.00114033	0	0	0	6.19e-05	0	0.000363508	0.000135116	0.000167585	0.000219596	3.81e-05	2.65e-05	0.000348387	0	0	0	0	0	0	0
REDCITCYC	2.37e-05	0	0.000372684	0	5.82e-05	2.64e-05	0.000531985	0.000489705	0	0.000114919	0	0	0.000106262	0.000487369	0	9.14e-05	7.83e-05	7.09e-05	0.000399889	0	1.25e-05	0.000775826	0	0.000279671	0.000453386	0.000948577	0.00100665	0.000909121	4.16e-05	0.000605261	0.000383085	0	0	0.000685239	0.000444312	0.000420566	0.000137782	0.00187053	0.000515497	0.00181592	0.00231597	8.12e-05	0.000686755	9.89e-05	0.000509595	0.00031837	0.000462774	0.000191675	8.42e-05
PWY-6143	1.99e-05	3e-05	0	0	0	0	0	0	0	3.16e-05	0	0	0	0	0	0	0	0	6.02e-05	0	0	1.42e-05	0	0	8.28e-05	1.74e-05	0.000198918	0.000146997	0	0	0	0	0	0	3.41e-05	0	0	0.000143886	0	0.000314899	0.000246616	1.75e-05	0	0	0	0	0	0	0
PWY0-166	1.77e-05	0	0	0	0	0	0.00269206	0.00102864	0	0	0	0	0	4.25e-05	0	0	0.000152739	0	0.000243702	3.27e-05	0	0	0	0	0.000221388	0.000247254	0	0	0	0.00178442	0	0	0	4.3e-05	0	0.00122748	0	0.00112846	0.000142619	2.03e-05	1.49e-05	1.21e-05	0	0	0	0	0	0	0
GLYOXYLATE-BYPASS	1.75e-05	0	1.74e-05	0	0	1.26e-05	0.00177342	0.000694506	2.02e-05	0	0	0	8.34e-05	0.00164988	2.15e-05	4.15e-05	0.000111869	0.000171283	0.000190973	4.91e-05	8.32e-05	0.00109352	8.11e-05	5.63e-05	0.00110794	0.00150518	0.000234356	7.61e-05	4.17e-05	0.00168427	6.17e-05	4.27e-05	0	0.000304835	3.27e-05	0.000628199	0.000301557	0.00103884	0.000959644	2.96e-05	1.17e-05	0	0.00083798	2.95e-05	0.000136927	0.000130312	0.000298182	3.54e-05	0
PWY-7118	1.75e-05	0	1.73e-05	0	0	1.25e-05	0.00174534	0.000600794	2.01e-05	0	0	0	8.05e-05	0.00121326	2.13e-05	6.46e-05	0.000109422	0.000159236	0.000184408	4.86e-05	8.07e-05	0.00081817	8e-05	5.45e-05	0.000760923	0.000950931	0.000226711	7.49e-05	4.12e-05	0.00121781	6.01e-05	5.89e-05	2.35e-05	0.0002679	3.21e-05	0.000482948	0.000263936	0.0010745	0.000643428	0	1.17e-05	0	0.0004992	2.92e-05	0.000128701	0.000120839	0.000272248	3.48e-05	0
PWY-3781	1.63e-05	2.11e-05	5.44e-05	4e-05	8.11e-05	5.38e-05	0.000244163	7.93e-05	2e-05	5.51e-05	2.11e-05	7.33e-05	7.44e-05	0.000234567	0.000320173	9.24e-05	7.76e-05	6.98e-05	5.78e-05	0.000102963	0.000166165	0.000110455	3.52e-05	0.000190782	5.39e-05	9.06e-05	0.000158341	8.03e-05	6.52e-05	0.000122326	0.000146926	7.37e-05	0.000240037	6.68e-05	5.52e-05	8.86e-06	0.000162465	3.45e-06	0.000119315	4.45e-05	4.35e-05	0	6.68e-06	4.67e-05	6.23e-05	0.000200756	0.000122652	0.000125963	3.21e-05
PWY-7184	1.59e-05	0	8.97e-06	0	0	0	0.00267188	0.000950508	0	0	0	0	0	7.79e-05	0	0	0.000137548	5.29e-05	0.000875735	2.95e-05	0	0.000120917	1.25e-05	0	0.000200149	0.000223723	0	0	0	0.00163958	0	0	0	3.87e-05	0	0.00113768	7.48e-05	0.00104053	0.000398899	2.29e-05	1.34e-05	0.000344636	0	0	0	0	0.00375364	0	0
PWY-6545	1.59e-05	0	8.97e-06	0	0	0	0.00262341	0.000929654	0	0	0	0	0	7.78e-05	0	0	0.000137429	5.29e-05	0.000859219	2.95e-05	0	0.000120734	1.25e-05	0	0.00019972	0.000222452	0	0	0	0.00161021	0	0	0	3.86e-05	0	0.00112221	7.48e-05	0.00102109	0.00039636	2.29e-05	1.34e-05	0.000343249	0	0	0	0	0.00362668	0	0
PWY-5189	1.14e-05	0	1.58e-05	1.68e-05	3.74e-05	0	0.00113997	0.00155448	4.06e-05	0	1.93e-05	3.54e-05	0	0.00115754	4.29e-05	1.08e-05	7.27e-05	0.000172029	0.000302987	2.17e-05	5.39e-05	0.000439119	0	7.35e-05	0.000245724	0.00110052	0.000308962	0.000504557	7.04e-05	0.000904088	0	0.000138945	0	5.09e-05	0.000143048	0.000351504	7.48e-05	0.00191312	7.94e-05	0.00102054	0.00259183	3.05e-05	0	0	2.27e-05	2.87e-05	7.9e-05	4.48e-05	0.000128473
PWY-7279	9.89e-06	0	3.14e-05	2.12e-05	0	0	0.00016614	4.43e-05	0	0	0	0	0	3.32e-05	9.22e-05	3.7e-05	1.91e-05	7.72e-06	2.9e-05	0	7.53e-05	2.19e-05	0	6.3e-05	2.67e-05	1.81e-05	5.9e-05	3.01e-05	1.9e-05	4.7e-05	5.05e-05	0	4.24e-05	2.65e-05	0	8.29e-06	5.26e-05	0	0	0	0	0	0	2.62e-05	0	4.82e-05	0	3.89e-05	0
12DICHLORETHDEG-PWY	0	0	0	0	0	0	1.16e-05	5.68e-06	0	0	0	0	0	0	0	0	0	0	0	0	0	0	0	0	0	0	0	0	0	0	0	0	0	0	0	0	0	0	0	0	0	0	0	0	0	0	0	0	0
14DICHLORBENZDEG-PWY	0	0	0	0	0	0	0	0	0	0	0	0	0	0	0	0	0	0	0	0	0	0	0	0	0	4.45e-05	0	0	0	0	0	0	0	0	0	0	0	0	0	0	0	0	0	0	0	0	0	0	0
3-HYDROXYPHENYLACETATE-DEGRADATION-PWY	0	0	0	0	0	0	0.000638258	0.000121658	0	0	0	0	0	0	0	0	0	0	1.12e-05	0	0	0	0	0	0	2.98e-05	0	0	0	0.000325643	0	0	0	0	0	7.73e-05	0	1.54e-05	0	0	0	0	0	0	0	0	0	0	0
AEROBACTINSYN-PWY	0	0	0	0	0	0	0.000416759	0.00017882	0	0	0	0	0	0	0	0	0	0	0	0	0	0	0	0	0	0	0	0	0	1.38e-05	0	0	0	0	0	9.19e-05	0	0	0	0	0	0	0	0	0	0	0	0	0
ALL-CHORISMATE-PWY	0	0	0	0	0	0	0	0	0	0	0	0	0	0	0	0	0	0	0	0	0	0	0	0	0	0	0	0	0	0	0	0	0	0	0	0	0	0.00030511	0	0	0	0	0	0	0	0	0	0	0
ARGDEG-PWY	0	0	0	0	0	0	0.00058186	0.000321035	0	0	0	0	0	0	0	0	0	0	6.53e-05	0	0	0	0	0	0	4.8e-05	0	0	0	0.00034232	0	0	0	4.56e-05	0	2.59e-05	0	1.58e-05	0	0	0	0	0	0	0	0	0	0	0
AST-PWY	0	0	0	0	0	0	0.000731214	0.000182478	0	0	0	0	0	3.95e-05	0	0	0	0	2.35e-05	0	0	4.87e-05	0	0	8.67e-05	7.5e-05	0	0	0	0.000334821	0	0	0	2.27e-05	0	0.000146223	0	0.000200737	1.91e-05	0	0	0	0	0	0	0	0	0	0
BIOTIN-BIOSYNTHESIS-PWY	0	0	0	0	0	0	0.00190688	0.00066085	0	0	0	0	0	0.000610171	0	0	3.94e-05	0	0.000458536	0	0.000217912	0.000648789	0	6.09e-05	0.000774832	0.00104378	6.57e-05	2.79e-05	0	0.00139201	0	0	0	0.000259786	5.87e-05	0.00055495	0.000220507	0.00178018	0.00026669	0.000396142	0.000868719	0.000296491	0	0	7.95e-05	0.000185601	5.41e-05	0	0
CARNMET-PWY	0	0	0	0	0	0	0.000240831	4.21e-05	0	0	0	0	0	0	0	0	0	0	4.5e-06	0	0	0	0	0	4.18e-05	8.16e-06	0	0	0	8.98e-05	0	0	0	1.94e-06	0	6.07e-06	0	5.13e-05	0	0	0	0	0	0	0	0	0	0	0
CATECHOL-ORTHO-CLEAVAGE-PWY	0	0	0	0	0	0	5.68e-05	2.63e-05	0	0	0	0	0	0.000276776	0	0	0	0	0	0	0	0.000122534	1.73e-05	0	3.83e-05	0.000423341	0	3.23e-05	0	1.06e-05	0	0	0	0	0	0	0	0	1.89e-05	0	0	0	1.73e-05	0	0	0	1.55e-05	0	0
CHLOROPHYLL-SYN	0	0	0	0	0	0	1.51e-05	0	0	0	0	0	0	0	0	0	0	0	0	0	0	0	0	0	0	6.19e-05	0	0	0	0	0	0	0	0	0	0	0	0	0	0	0	0	0	0	0	0	6.21e-05	0	0
DARABCATK12-PWY	0	2.4e-05	0	0	2.65e-05	1.61e-05	0.000307883	5.13e-05	0	0	0	0	1.66e-05	2.94e-05	0	0	0	0	5.91e-06	0	0	0	0	0	5.67e-06	3.01e-06	0	0	0	9.55e-05	0	0	3.26e-05	0	0	6.93e-05	0	7.48e-05	2.42e-05	0	4.28e-05	0	2.17e-05	9.49e-06	0	0	2.95e-05	4.86e-05	4.84e-05
DENITRIFICATION-PWY	0	0	0	0	0	0	0	1.47e-05	0	0	0	0	0	9.86e-05	0	0	0	0	1.41e-05	0	0	8.88e-05	0	0	0	0.000160381	0	0	0	0	0	0	0	0	0	0	0	0.000137505	0	0	0	0	0	0	0	0	0	0	0
DENOVOPURINE2-PWY	0	0	0	0	0	0	0.00231871	0.00081014	0	0	0	0	0	0	0	0	0	0	0.000144626	0	0	0	0	0	0.0004238	0	0	0	0	0.00123395	0	0	0	0.000116559	0	0.000454685	0	0.00058758	0	0	0	0	0	0	0	0	0	0	0
ECASYN-PWY	0	0	0	0	0	0	0.000635497	0.000198781	0	0	0	0	0	0	0	0	0	0	2.33e-05	0	0	0	0	0	0.000136044	3.64e-05	0	0	0	0.000298526	0	0	0	3.81e-05	0	8.01e-05	0	0.000238415	0	0	0	0	0	0	0	0	0	0	0
FAO-PWY	0	0	2.71e-05	0	0	0	0.00167423	0.000495997	0	0	0	0	2.1e-05	0.00118945	0	0	0	8.36e-05	0.000139215	0	4.44e-05	0.000797465	0	0	0.000499806	0.000645652	0	0	0	0.000818763	0	6.68e-05	0	8.95e-05	0	0.000438808	5.54e-05	0.000712745	0.000106093	0	0	0	0	0	0	3.9e-05	0	0	0
FASYN-ELONG-PWY	0	0	0	0.000428375	0.000180258	0.000439671	0.0028444	0.00133924	0.000480612	0.000567434	0.000317398	0	0.000175805	0.00186217	0.000285062	4.82e-05	0.000906257	0.000945575	0.000594058	0	0.000995012	0.00219522	0.000155174	0.00138508	0.00164148	0.00226399	6.99e-05	2.31e-05	0	0.00183313	0.00125267	0	0.000425727	0.000772892	0.000240016	0.00117066	0.00105285	0.0022058	0.000276801	0.000435406	0.000907988	0.00107251	0	0.000896147	0.000856961	0.000838918	4.18e-05	0.00104394	0.00088835
GALACTARDEG-PWY	0	0	5.29e-05	3.68e-05	6.99e-05	4.04e-05	0.0024903	0.00103926	5.73e-05	0	0	0.000100281	5.99e-05	8.63e-05	7.02e-05	4.21e-05	0	0.000127986	0.000201691	4.99e-05	3.82e-05	2.98e-05	0	0	0.000525224	0.000130013	6.17e-05	3.24e-05	0	0.00129472	4.3e-05	7.28e-05	1.95e-05	6.77e-05	0	0.000402766	0.000141958	0.00103717	0.000127477	0.000104138	0	0	2.49e-05	0	5.55e-05	3.11e-05	3.11e-05	0	2.73e-05
GALLATE-DEGRADATION-I-PWY	0	0	0	0	0	0	0	0	0	0	0	0	0	1.58e-05	0	0	0	0	0	0	0	7.46e-06	0	0	0	0	0	0	0	0	0	0	0	0	0	0	0	0	0	0	0	0	0	0	0	0	0	0	0
GALLATE-DEGRADATION-II-PWY	0	0	0	0	0	0	0	0	0	0	0	0	0	2.35e-05	0	0	0	0	0	0	0	0	0	0	0	0	0	0	0	0	0	0	0	0	0	0	0	0	0	0	0	0	0	0	0	0	0	0	0
GLUCARDEG-PWY	0	0	5.04e-05	3.57e-05	6.75e-05	3.8e-05	0.00206844	0.00101299	5.67e-05	0	0	9.86e-05	5.72e-05	8.3e-05	6.45e-05	4.06e-05	0	0.000120593	0.000187238	4.89e-05	3.8e-05	2.94e-05	0	0	0.00038694	0.000122384	5.87e-05	3.17e-05	0	0.00102749	4.26e-05	6.72e-05	1.9e-05	6.71e-05	0	0.000287356	0.00012588	0.000870225	0.000114603	0.000100601	0	0	2.47e-05	0	5.49e-05	3.11e-05	3.04e-05	0	2.7e-05
GLUCARGALACTSUPER-PWY	0	0	5.29e-05	3.68e-05	6.99e-05	4.04e-05	0.0024903	0.00103926	5.73e-05	0	0	0.000100281	5.99e-05	8.63e-05	7.02e-05	4.21e-05	0	0.000127986	0.000201691	4.99e-05	3.82e-05	2.98e-05	0	0	0.000525224	0.000130013	6.17e-05	3.24e-05	0	0.00129472	4.3e-05	7.28e-05	1.95e-05	6.77e-05	0	0.000402766	0.000141958	0.00103717	0.000127477	0.000104138	0	0	2.49e-05	0	5.55e-05	3.11e-05	3.11e-05	0	2.73e-05
GLYCOL-GLYOXDEG-PWY	0	0	0	0	0	0	0.00032417	5.16e-05	0	0	0	0	0	0	1.45e-05	0	0	0	5.9e-06	0	0	0	0	1.39e-05	8.31e-06	0.000157769	0	4.63e-05	0	9.92e-05	0	0	0	4.37e-06	0	6.25e-05	4.52e-06	7.63e-05	4.22e-05	0	0	0	0	0	2.3e-05	1.64e-05	0	0	0
GLYCOLYSIS-E-D	0	0.000141969	0.000483643	0	0	0	0.00400585	0.00250264	6.48e-05	6.3e-05	0.00016219	4.92e-05	7.82e-05	0.000945033	0	0.000102379	0.0002423	0.000320989	0.000755177	0.000110382	6.14e-05	0.000395772	0.0001272	0.000116611	0.00132306	0.00145168	0.000374735	0.000132235	0	0.00196319	0.000158856	0.000132001	0	0.000413996	0	0.00115954	0.000445602	0.000974829	0.00135677	0.000198026	6.28e-05	0.000300633	5.55e-05	0.000101827	0.000213576	0.000261133	0.00045199	0	0
GLYCOLYSIS-TCA-GLYOX-BYPASS	0	0	0	0	0	0	0.000748274	0.000193085	0	0	0	0	0	0	0	0	0	0	2.53e-05	0	0	0	0	0	3.68e-05	0	0	0	0	4.85e-05	0	0	0	0	0	2.38e-05	0	1.97e-05	0	0	0	0	0	0	0	1.25e-05	0	0	0
HCAMHPDEG-PWY	0	0	0	0	0	0	0.000977695	0.000222635	0	0	0	0	0	0	0	0	2.59e-05	2.53e-05	0	0	0	0	0	0	0	6.02e-05	0	0	0	0.000549655	0	0	0	1.64e-05	0	0.000193517	2.87e-05	4.19e-05	3.01e-05	0	0	0	0	0	0	0	0	0	0
HEME-BIOSYNTHESIS-II-1	0	0	7.12e-05	0	0	0	0.00097448	0.00131489	0	0	0	0	0	0.00147435	0	0	1.29e-05	0	8.61e-05	2.09e-05	1.83e-05	0.000842833	2.26e-05	1.7e-05	0.000315087	0.00176792	0	2.55e-05	0	0.000685224	0	0	0	4.91e-05	0	0.000289917	2.56e-05	0.00095632	3.46e-05	0.000860534	0.00240928	0	0	0	1.96e-05	2.88e-05	0.000113521	0	0
HEME-BIOSYNTHESIS-II	0	0	3.8e-05	0	2.52e-05	0	0.000910123	0.00103947	0	0	0	3.65e-05	3.71e-05	0.00147435	2.25e-05	2.19e-05	1.51e-05	0	0.000212309	2.29e-05	4.44e-05	0.000842833	2.43e-05	8.94e-05	0.000646417	0.00176792	0.000200515	0.000243777	1.57e-05	0.000687201	1.99e-05	0	0	4.91e-05	0.00012563	0.000289917	2.66e-05	0.000760785	0.001353	0.000860534	0.00241396	0	0.000728189	4.72e-05	0.000292179	9.46e-05	0.000226324	5.09e-05	0
HEMESYN2-PWY	0	0	0.000117642	0	3.78e-05	0	0.00118527	0.00131489	0	0	0	3.7e-05	3.7e-05	0.00102351	2.5e-05	0	1.99e-05	0	0.000220739	3.27e-05	2.24e-05	0.000958311	3.25e-05	7e-05	0.000541044	0.00180186	0.000617832	0.000491593	1.56e-05	0.000831226	0	0	0	6.12e-05	0.000145692	0.000386673	4.72e-05	0.00252354	0.000371867	0.00104293	0.00290683	0	0.00036992	5.74e-05	0.000279664	9.85e-05	0.000391944	0	0
ILEUDEG-PWY	0	0	0	0	0	0	0	0	0	0	0	0	0	3.64e-05	0	0	0	0	0	0	0	0	0	0	0	0	0	0	0	0	0	0	0	0	0	0	0	0	0	0	0	0	0	0	0	0	0	0	0
KDO-NAGLIPASYN-PWY	0	0	0	0	0	0	0.00044054	8.57e-05	0	0	0	0	0	0	0	0	0	0	0.00012839	0	0	0	0	0	9.5e-05	2.23e-05	0	0	0	0.000153745	0	0	0	3.77e-05	0	0.000101777	0	0.000630688	0	0	0	0	0	0	0	0	0	0	0
KETOGLUCONMET-PWY	0	1.72e-05	6.47e-05	0	8.18e-05	5.35e-05	0.000634322	0.000200136	0	0	5.14e-05	4.42e-05	0	6.9e-05	0	1.1e-05	0.00014617	6.88e-05	4.51e-05	0	3.23e-05	0	0.000117323	0	0.000649636	4.78e-05	0.000118926	3.05e-05	3.85e-05	0.000201356	0.000103965	0.000142536	5.99e-05	0.000130577	7.28e-05	9.35e-05	2.46e-05	0.000350296	4.36e-05	3.38e-05	0	0	0.000146526	0	0.000114635	0.000134498	5.6e-05	2.88e-05	0
LEU-DEG2-PWY	0	0	0	0	0	0	0	0	0	0	0	0	0	0.000155073	0	0	0	0	0	0	0	0.000183305	0	0	0	0.000275004	0	0	0	0	0	0	0	0	0	0	0	0	0	0	0	0	0	0	0	0	0	0	0
LIPA-CORESYN-PWY	0	0	0	0	0	0	0.000147911	2.06e-05	0	0	0	0	0	0	0	0	0	0	0	0	0	0	0	0	9.18e-05	0	0	0	0	4.44e-05	0	0	0	0	0	2.22e-05	0	0	0	0	0	0	0	0	0	0	0	0	0
LIPASYN-PWY	0	0	0	0	0	0	0.00203562	0.000395842	0	0	0	0	0	0	0	0	0	0	0	0	0	2.15e-05	0	0	0.000132555	0	0	0	0	0	1.84e-05	0	0.000115191	0	0	0	0	0	0	5.5e-05	0	0	0	0	0	0	0	0	0
LPSSYN-PWY	0	0	0	0	0	0	0.000399051	6.4e-05	0	0	0	0	0	0	0	0	0	0	0	0	0	0	0	0	0.000125831	0	0	0	0	0.000138477	0	0	0	0	0	7.31e-05	0	0	0	0	0	0	0	0	0	0	0	0	0
METHGLYUT-PWY	0	0	0	0	0	0	0.000362108	8.4e-05	0	0	0	0	0	8.72e-05	0	0	3.4e-05	0	6.07e-06	0	0	0.000167056	1.82e-05	0	9.93e-05	8.72e-05	0	0	0	0.000102709	0	0	0	1.52e-05	0	5.91e-05	7.73e-06	0.00012461	0.000162508	0	0	0	0	0	0	0	2.5e-05	0	0
METHYLGALLATE-DEGRADATION-PWY	0	0	0	0	0	0	0	0	0	0	0	0	0	1.96e-05	0	0	0	0	0	0	0	9.3e-06	0	0	0	0	0	0	0	0	0	0	0	0	0	0	0	0	0	0	0	0	0	0	0	0	0	0	0
NADSYN-PWY	0	0	0	0	0	0	0	0	0	0	0	0	0	0.00037882	0	0	0	0	0	0	0	0.000415297	0	0	3.22e-05	0.000549908	0	0	0	0	0	0	0	0	0	0	0	0	0	0	0	0	0	0	0	0	0.000112611	0	0
NAGLIPASYN-PWY	0	0.000501641	0	0.000682567	0.000438167	0.000442764	0.00133563	0.000336194	0.000773739	0.000585034	0.000584641	0.000461785	0.000872235	0.000482075	0.000851455	0.000654774	0.000498861	0.000810994	0.000953967	0.000956293	0.00108225	0.00130867	0	0.0011456	0.00065552	0.0016403	0.00137786	0.00139957	0.00106013	0.00145211	0.00105652	0.000608721	0.000794723	0.000836619	0.000482424	0.00112306	0.0011792	0.00357089	0.000702965	0.00198038	0.00385329	0.000643078	0.00053246	0.00060825	0.00176439	0.000612096	0.000271292	0.00120223	0.00126662
ORNARGDEG-PWY	0	0	0	0	0	0	0.00058186	0.000321035	0	0	0	0	0	0	0	0	0	0	6.53e-05	0	0	0	0	0	0	4.8e-05	0	0	0	0.00034232	0	0	0	4.56e-05	0	2.59e-05	0	1.58e-05	0	0	0	0	0	0	0	0	0	0	0
ORNDEG-PWY	0	0	8.22e-06	0	0	0	0.00127095	0.000406522	0	0	0	0	0	6.7e-05	2.68e-05	0	2.41e-05	5.09e-05	9.96e-05	9.6e-06	3.67e-05	6.88e-05	0	0	0.000210898	7.05e-05	1.94e-05	0	0	0.000999674	0	0	0	0.000183634	0	0.000255807	9.72e-05	0.000584697	0.00011297	2.15e-05	0	0	0	0	0	8.45e-05	2.87e-05	0	0
P101-PWY	0	0	0	0	2.46e-05	0	8.35e-06	0	0	0	5.18e-05	0	0	0.000537593	0	0	0	0	0	0	2.41e-05	0.000244081	2.34e-05	0	0.000135946	0.000436604	0	1.23e-05	2.05e-05	1.6e-05	0	0	0	0	0	0	0	0	0.000222519	0	0	0	5.74e-05	0	2.53e-05	0	0	0	0
P108-PWY	0	0	0.000666875	0	0	0	0.000639344	0.000251365	0	0.000214976	0	0	0.000188715	0.000175412	0	0.000159891	0	1.33e-05	0.000823258	0	2.18e-05	0.000151154	0	0.000798661	0.000176643	0.000313919	0.00145308	0.0018122	6.17e-05	0.00073092	0.000827553	0	0	0.00180834	0.000755634	0.000338536	3.16e-05	0.00201014	0.000242664	0.00237044	0.00187978	0.000156971	0.000390534	0	0.00102657	0.000559679	0	0.000402054	0.000665724
P122-PWY	0	0	0	0	0	0	0.000750068	0.000658243	0	0	0	0	0	0	0	0	0	5.35e-05	0.000510309	0	0	0	0	0	0.000136153	4.55e-05	0	0	0	0.000191839	0	0	0	2.91e-05	0	0.000162974	0	0.00017367	0	0	0	0	0	0	0	0.00010826	4.17e-05	0	0
P124-PWY	0	6.01e-05	4.09e-05	0	6.96e-05	0.000131349	4.12e-05	0.000675871	0	9.61e-05	6.91e-05	0.000115942	0	0.000110027	0.000128479	0.000175031	0.000125255	0.000159827	0.00170459	5.99e-05	0.000113891	7.06e-05	0	0	0	0	0.000147712	6.05e-05	7.13e-05	0.000242989	5.12e-05	0	0	0	0	0	0.000246554	0	0	0.000265673	0	0	0	0	0	0.000287692	4.52e-05	0	0
P184-PWY	0	0	0	0	0	0	0	0	0	0	0	0	0	2.45e-05	0	0	0	0	0	0	0	1.11e-05	0	0	0	0	0	0	0	0	0	0	0	0	0	0	0	0	0	0	0	0	0	0	0	0	0	0	0
P221-PWY	0	0	0	0	0	0	0.000287367	0.000393465	0	0	1.95e-05	0	0	1.61e-05	0	0	0	0	5.85e-05	0	0	6.37e-05	0	0	3.33e-06	8.44e-06	8.71e-05	1.46e-05	0	6.07e-05	0	0	0	0.000158018	0	7.91e-05	2.5e-06	3.83e-05	4.52e-05	8.01e-05	0	0	0	0	3.49e-05	0	0	0	0
P23-PWY	0	0	0.000114816	0	0	0	0.000277693	0.000147997	0	0	0	0	9.21e-05	0.000100827	0	7.67e-05	0	0	0.000607998	0	1.27e-05	9.12e-05	0	0.000149825	0.000107455	0.000203696	0.000665579	0.000245201	3.65e-05	0.000568299	0.000103583	0	0	0.000679654	7.45e-05	0.000206563	1.85e-05	0.00228945	0.00014466	0.000909909	5.03e-05	0	0.000231208	0	0.000718064	0.000371991	0	0.000159419	0
P241-PWY	0	0	0.000154494	0	9.05e-05	0	0.000138409	0	0	0	0	0.000132759	0	0	0	0	0	0	0	0	0	0	0	0	0	0	0	0	0	0	0	0	0	0.000170746	0	0	0	0	0	0	0	0	0	0	0	0	0	0	0
P562-PWY	0	2.32e-05	0	0	0	5.89e-05	2.24e-05	0.000271129	2.75e-05	2.35e-05	0	4.08e-05	0	3.33e-05	3.75e-05	0	0	0	0	0	0	0	0	0	0	0	0	0	0.000157332	0	0.000121889	0	0	5.49e-05	0	0	0	8.17e-05	0	0	0	0	0	0	0	0	0	0	0
P621-PWY	0	0	0	0	0	0	0.000231253	1.82e-05	0	0	0	0	0	0	0	0	0	0	0	0	0	0	0	0	0	0	0	0	0	0	0	0	0	0	0	0	0	0	0	0	0	0	0	0	0	0	0	0	0
PHOSLIPSYN-PWY	0	0.000117589	0.000105927	8.66e-05	0	0	0.00284857	0.00152108	0.000101517	3.07e-05	7.06e-05	0.00017364	3.28e-05	0.00137882	0	0.000139506	0.0005522	0.000845182	0.00140702	0	0.000236771	0.000974039	6.04e-05	9.61e-05	0.00131343	0.00192795	0.00111609	0.00108435	0.000404579	0.00266681	0.000699309	0.000163015	0	0.000731222	0.000353025	0.00111095	0.000479302	0.00349892	0.00110869	0.00209672	0.00370175	0.000352048	0	0.00017362	0.000610507	0.000636733	0.000465028	8.22e-05	0
POLYAMINSYN3-PWY	0	0	2.09e-05	0	6.81e-05	3e-05	0	0	3.39e-05	0.00013162	0	0	0	3.9e-05	0	3.58e-05	3.05e-05	3.09e-05	0.000189006	0	0	8.25e-05	4.73e-05	0	0	8.59e-05	0.000133981	0.000295242	0	0	0	0	0	0	3.14e-05	0	0	0.000609449	9.4e-05	0.000284948	7.41e-05	6.97e-05	3.1e-05	0	4.3e-05	0	0	0.000105885	0
POLYISOPRENSYN-PWY	0	0	3.51e-05	0	0	0.000452911	0.00184942	0.000587303	9.1e-05	0	0	0.000686608	0	0.00035828	4.78e-05	0.000685358	0	3.65e-05	0.000857611	0.001091	0.00100504	0.000415625	7.19e-05	0.000790479	0.000537026	0.00116322	0.00100556	0.000863859	0.000988771	0.0011419	0.000360062	0.000717744	7.41e-05	0.000163873	0.000290906	0.000620802	0.000955982	0.001697	0.00113194	0.00146009	0.0014742	0	0.000540746	0	0.00148311	0.000521689	0	0.000935706	0.000721096
PROTOCATECHUATE-ORTHO-CLEAVAGE-PWY	0	0	0	0	0	0	0.000102776	4.03e-05	0	0	0	0	0	0.00020278	0	1.07e-05	1.2e-05	0	1.44e-05	0	0	4.42e-05	1.77e-05	0	2.39e-05	0.000242951	0	1.52e-05	0	4.01e-05	0	0	0	0	0	0	3.64e-05	1.42e-05	0	0	0	0	0	0	0	0	0	1.73e-05	0
PRPP-PWY	0	0	0	0	0	0	0.00223514	0.0011106	0	0	0	0	0	0	0	0	0	0	0.000218077	0	0	0	0	0	0.000487544	0	0	0	0	0.00129382	0	0	0	0.000146841	0	0.000497794	0	0.000662348	0	0	0	0	0	0	0	0	0	0	0
PWY-1361	0	0	0	0	0	0	0	0	0	0	0	0	0	0	0	0	0	0	0	0	0	0	0	0	0	2.66e-05	0	0	0	0	0	0	0	0	0	0	0	0	0	0	0	0	0	0	0	0	0	0	0
PWY-1622	0	0	0	0	0	0	0	0	0	0	0	0	0	5.03e-05	0	0	0	0	0	0	0	0	0	0	0	0	0	0	0	0	0	0	0	0	0	0	0	0	0	0	0	0	0	0	0	0	0	0	0
PWY-181	0	0	0	0	0	0	0	0	0	0	0	0	0	0.00010698	0	0	0	0	0	0	0	0	0	0	0	0	0	0	0	0	0	0	0	0	0	0	0	0	0	0	0	0	0	0	0	0	0	0	0
PWY-2221	0	0	0	0	0	0	0	0	0	0	0	0	0	0	0	0	0	0	0	0	0	0	0	0	0	3.3e-05	0	0	0	0	0	0	0	0	0	0	0	0	0	0	0	0	0	0	0	0	0	0	0
PWY-3661	0	0	0	0	0	0	0	0	0	0	0	0	0	0	0	0	0	0	0	0	0	2.75e-05	0	0	0	1.81e-05	0	0	0	0	0	0	0	0	0	0	0	0	0	0	0	0	0	0	0	0	0	0	0
PWY-3801	0	0	0	0	0	0	0	0	0	0	0	0	0	0	0	0	0	0	0	0	0	0	0	0	0	0	0	0	0	0	0	0	0	0	0	0	0	0	0	0	0	0	0	0	0	0	0	0	0
PWY-4361	0	0	0	0	0	0	0	0	0	0	0	0	0	7.43e-05	0	0	0	0	0	0	0	0	0	0	0	0	0	0	0	0	0	0	0	0	0	0	0	0	0	0	0	0	0	0	0	0	0	0	0
PWY-5004	0	0	0	0	0	0	4.7e-05	0	0	0	0	0	0	0	0	0	0	0	0	0	0	0	0	0	0	0	0	0	0	0	0	0	0	0	0	0	0	0	0	0	0	0	0	0	0	0	0	0	0
PWY-5005	0	0	0	0	0	0	0	0.000123537	0	0	0	0	0	0	0	0	0	0	0	0	0	0	0	0	0	0	0	0	0	0.000889385	0	0	0	0.0001851	0	0	0	0	0	0	0	0	0	0	0	0	0	0	0
PWY-5028	0	0	0	0	0	0	0	0	0	0	0	0	0	1.88e-05	0	0	0	0	0	0	0	2.97e-05	0	0	0	2.19e-05	0	0	0	0	0	0	0	0	0	0	0	0	0	0	0	0	0	0	0	0	0	0	0
PWY-5055	0	0	0	2.97e-05	0	0	0.000163202	3.33e-05	0	1e-05	0	0	0	1.99e-05	0	0	3.78e-05	0	0	0	0	1.31e-05	0	0	0	1.65e-05	0	0	0	0.000111663	0	3.31e-05	0	0	0	0	0	0	0	0	0	0	0	0	0	3.3e-05	0	0	0
PWY-5088	0	0	0	0	0	0	0.000168048	2.15e-05	0	0	0	0	0	0	0	0	0	0	8.84e-06	0	0	0	0	0	0	6.45e-05	0	0	0	0.000304101	0	0	0	2.06e-05	0	0.000104031	1.51e-05	3.03e-05	0	0	0	0	0	0	0	1.79e-05	0	0	0
PWY-5104	0	0	4.68e-05	0	0	0	0.000791635	0.000243168	0	0	0	0	0	0.000708988	3.46e-05	0	0	4.58e-05	0.000362588	0	2.11e-05	0.000666254	0	0	0.000179208	0.00104235	0.00101389	0.000963854	0	0.000759982	0	0	0	6.98e-05	0.000212495	0.000355844	0.000189297	0.00306242	0.000334266	0.00193951	0.003159	3.69e-05	0	0	2.77e-05	5.34e-05	0.000119083	0	0
PWY-5109	0	0	0	0	0	0	0	0	0	0	0	0	0	5.99e-05	0	0	0	0	0	0	0	5.67e-05	0	0	0	6.51e-05	0	0	0	0	0	0	0	0	0	0	0	0	0	0	0	0	0	0	0	0	0	0	0
PWY-5138	0	0	1.9e-05	0	0	0	0.000679049	0.000331721	0	0	0	0	1.49e-05	0.000742432	0	0	0	5.15e-05	9.02e-05	0	3.31e-05	0.000464604	0	0	0.000364822	0.000295054	0	0	0	0.000349199	0	5.19e-05	0	5.24e-05	0	0.000215939	3.83e-05	0.000382816	7.55e-05	0	0	0	0	0	0	2.07e-05	0	0	0
PWY-5156	0	0	0	0	0	0	0	0	0	0	0	0	0	0	0	0	0	0	0	0	0	0	0	0	0	5.08e-05	0	0	0	0	0	0	0	0	0	0	0	0	0	0	0	0	0	0	0	0	0	0	0
PWY-5180	0	0	0	0	0	0	0.00117075	0.000450195	0	0	0	0	0	0.00028991	0	0	0	0	0	0	0	3.72e-05	0	0	0	8.6e-05	0	0	0	0	0	0	0	0	0	0.000577028	0	8.98e-05	0	0	0	0	0	0	0	0	0	0	0
PWY-5367	0	0	0	0	0	0	0.000694736	0.00012188	0	0	0	0	0	0	0	0	0	0	4.06e-05	0	5.16e-05	0	0	0	5.72e-05	3.54e-05	0	0	0	0.000478391	0	0	0	5.68e-05	0	0.000127078	0	0.000178465	4.86e-05	0	0	0	0	0	0	5.1e-05	4.87e-05	0	0
PWY-5392	0	0	0.000379022	0	0	0	0.000257054	0.000123906	0	0.000118158	0	0	0.000103707	9.61e-05	0	8.99e-05	0	0	0.000420154	0	1.27e-05	8.65e-05	0	0.00026348	0.000101375	0.000155327	0.000648917	0.000633107	3.6e-05	0.000453103	0.000396256	0	0	0.000540185	0.000415243	0.00018767	1.83e-05	0.000743339	0.000123759	0.00100969	0.000683927	8.77e-05	0.000208376	0	0.000529013	0.000305457	0	0.000239494	0.00035295
PWY-5415	0	0	0	0	0	0	0.000700861	1.51e-05	0	0	0	0	0	7.05e-05	0	0	0	0	0	0	0	2.66e-05	0	0	0	7.28e-05	0	0	0	0	0	0	0	0	0	2.24e-05	0	1.32e-05	0	0	0	0	0	0	0	2.76e-05	0	0	0
PWY-5417	0	0	0	0	0	0	8.04e-05	3.62e-05	0	0	0	0	0	0.000283098	0	0	0	0	0	0	0	0.000138812	0	0	0	0.000315363	0	4.19e-05	0	1.21e-05	0	0	0	0	0	0	0	0	2.37e-05	0	0	0	0	0	0	0	0	0	0
PWY-5419	0	0	0	0	0	0	5.35e-05	8.57e-06	0	0	0	0	0	1.58e-05	0	0	0	0	0	0	0	0	0	0	1.55e-05	4.91e-06	0	0	0	0	0	0	0	0	0	0	0	8.22e-06	0	0	0	0	0	0	0	0	0	0	0
PWY-5420	0	0	0	0	0	0	9.08e-05	1.48e-05	0	0	0	0	0	2.45e-05	0	0	0	0	0	0	0	0	0	0	0	8.34e-06	0	0	0	0	0	0	0	0	0	0	0	1.35e-05	0	0	0	0	0	0	0	0	0	0	0
PWY-5431	0	0	0	0	0	0	8.04e-05	3.62e-05	0	0	0	0	0	0.000283098	0	0	0	0	0	0	0	0.000138812	0	0	0	0.000315363	0	4.19e-05	0	1.21e-05	0	0	0	0	0	0	0	0	2.37e-05	0	0	0	0	0	0	0	0	0	0
PWY-5531	0	0	0	0	0	0	1.51e-05	2.29e-05	0	0	0	0	0	0	0	0	0	0	0	0	0	1.23e-05	0	0	0	4.51e-05	0	0	0	0	0	0	0	0	0	0	0	0	0	0	0	0	0	0	0	0	0	0	0
PWY-5532	0	0	0	0	0	0	0	0	0	0	0	0	0	0	0	0	4.22e-05	0	0	0	0	0	0	0	0	0	0	0	0	0	0	0	0	0	0	0	0	0	0	0	0	0	0	0	0	0	0	2.21e-05	0
PWY-561	0	0	2.25e-05	0	0	0	0.00225248	0.000780833	3.04e-05	0	0	0	0	0.00202194	0	0	0	0.000108791	7.18e-05	0	3.52e-05	0.00119232	5.55e-05	0	0.000680104	0.00193356	0	2.28e-05	0	0.00157243	0	7.14e-05	0	0.000274333	0	0.000683493	0	0.00091699	0.000554883	0	0	0	0.000106019	0	3.76e-05	6.08e-05	0.000119034	6.05e-05	0
PWY-5651	0	0	0	0	0	0	0	0	0	0	0	0	0	0.000254848	0	0	0	0	0	0	0	0.000275828	0	0	2.02e-05	0.000364034	0	0	0	0	0	0	0	0	0	0	0	0	0	0	0	0	0	0	0	0	7.2e-05	0	0
PWY-5654	0	0	0	0	0	0	0	2.76e-06	0	0	0	0	0	0	0	0	0	0	0	0	0	0	0	0	0	0	0	0	0	0	0	0	0	0	0	0	0	0	0	0	0	0	0	0	0	0	0	0	0
PWY-5656	0	0	0	0	0	0	0.000857539	0.000188454	0	0	0	3.93e-05	0	0	0	0	9.77e-05	3.23e-05	6.82e-05	0	0	0	0	0	0.000105692	7.37e-05	0	0	0	0.00065903	3.29e-05	0	0	2.77e-05	0	0.000179553	1.56e-05	0.000216239	2.76e-05	0	0	0	0	0	0	0	0	0	0
PWY-5675	0	1.72e-05	0	0	0	0	0.00211272	0.000827065	0	0	0	0	1.03e-05	0.000374301	0	1.89e-05	1.06e-05	0.000191094	8.56e-05	0	1.47e-05	0.000242622	0	0	0.000301012	0.00018145	0	1.65e-05	0	0.00168246	0	1.56e-05	0	8.39e-05	0	0.000711795	0.000169458	0.000534127	7.28e-05	0.00012774	0	0	0	0	0	4.99e-05	1.35e-05	0	0
PWY-5677	0	0	0	0	0	0.000120913	0.000355934	0.000652307	3.25e-05	4.02e-05	0	6.35e-05	0	0	4.2e-05	7.62e-05	3.15e-05	6.94e-05	0	0	0	2.89e-05	0	0	3.39e-05	0.000131362	0	2.05e-05	0.000134424	0	0.000337154	0.000359351	0.000112033	0	0	0	0	0	0.000123408	0	0	0	0	0	0.000268243	2.42e-05	0	0	5.87e-05
PWY-5692	0	0	0	0	0	0	0.000108715	1.67e-05	0	0	0	0	0	0	0	0	0	0	5.14e-06	0	0	0	0	0	1.98e-05	0	0	0	0	1.47e-05	0	0	0	0	0	0	0	1.45e-05	0	0	0	0	0	0	0	7.39e-06	0	0	0
PWY-5705	0	0	0	0	0	0	0.000448692	8.36e-05	0	0	0	0	0	3.95e-05	0	0	0	0	1.69e-05	0	0	0	0	0	9.24e-05	1.87e-05	0	0	0	0.000256269	0	0	0	3.57e-05	0	0.00011037	2.34e-05	0.000159327	4.2e-05	0	0	0	0	0	0	3.2e-05	0	0	0
PWY-5724	0	0	0	0	0	0	0	0	0	0	0	0	0	0	0	0	0	0	0	0	0	0	0	0	0	0	0	0	0	2.75e-05	0	0	0	0	0	0	0	0	0	0	0	0	0	0	0	0	0	0	0
PWY-5747	0	0	0	0	0	0	0.000443831	8.7e-05	0	0	0	0	0	0.000489034	0	0	0	0	0.000137018	0	1.26e-05	0.000383819	0	0	8.15e-05	0.000334708	0.000269151	0.000231383	0	0.000248431	0	0	0	5.75e-06	6.72e-05	7.09e-05	2.77e-05	0.000858529	0	0.000148202	0.000229612	0	0	0	0	0	4.65e-05	0	0
PWY-5837	0	0	0	0	0	0	0.00142671	0.00047026	0	0	0	3.89e-05	0	6.72e-05	0	0	0	3.47e-05	7.83e-05	0	2.61e-05	1.87e-05	0	0	0.000356129	0.0001011	0	0	0	0.000645963	0	0	0	2.08e-05	0	0.000272609	0	0.00042231	0.00028717	2.01e-05	0	0	0	0	0	4.73e-05	7.71e-05	0	0
PWY-5838	0	0	0	0	0	0	0.00173462	0.000965332	0	0	0	0.000109192	0	0.000190728	0	0	0	6.34e-05	0.000229353	0	8.48e-05	5.18e-05	0	0	0.000718807	0.000310198	0	0	0	0.00101561	0	0	0	5.84e-05	0	0.000501131	0	0.0010548	0.000716057	6.44e-05	0	0	0	0	0	0.000147725	0	0	0
PWY-5840	0	0	0	0	0	0	0.00175774	0.00101781	0	0	0	0.000110184	0	0.000197018	0	0	0	0.000103914	0.000230867	0	8.48e-05	6.2e-05	0	0	0.000728783	0.000305837	0	0	0	0.000780781	0	0	0	6.19e-05	0	0.000304159	0	0.000455373	0.000611961	6.21e-05	0	0	0	0	0	0.000145271	0.000190175	0	0
PWY-5845	0	0	0	0	0	0	0.00146648	0.00086816	0	0	0	0	0	0.000154533	0	0	0	9.78e-05	0.000141204	0	0	6.02e-05	0	0	0.000483492	0.000271735	0	0	0	0.000780781	0	0	0	6.28e-05	0	0.000304159	0	0.000455373	0.000535256	5.73e-05	0	0	0	0	0	0.000133933	0	0	0
PWY-5850	0	0	0	0	0	0	0.00146648	0.00086816	0	0	0	0	0	0	0	0	0	0	0.000141204	0	0	0	0	0	0	0.000191251	0	0	0	0.000780781	0	0	0	0	0	0.000304159	0	0.000455373	0.000361887	0	0	0	0	0	0	0	0	0	0
PWY-5855	0	0	0	0	0	0	0.000252394	5.3e-05	0	0	0	0	0	8.62e-05	0	1.73e-05	0	0	4.43e-05	0	5.82e-06	0.000270703	0	0	9.52e-05	0.000148349	3.08e-05	3.4e-05	0	4.96e-05	0	0	0	1.43e-05	2.74e-05	8.64e-06	5.29e-06	0.000344123	1.19e-05	0	0	0	0	0	0	0	0	0	0
PWY-5860	0	0	0	0	0	0	0.00117737	0.000642247	0	0	0	0	0	0	0	0	0	0	9.65e-05	0	0	0	0	0	0	0.000129388	0	0	0	0.000632816	0	0	0	0	0	0.000216244	0	0.000311691	0.000250658	0	0	0	0	0	0	0	0	0	0
PWY-5861	0	0	0	0	0	0	0.00144669	0.000723007	0	0	0	7.46e-05	0	0.000130126	0	0	0	4.27e-05	0.000159142	0	5.73e-05	3.47e-05	0	0	0.000539322	0.000211808	0	0	0	0.000880264	0	0	0	3.94e-05	0	0.000372299	0	0.000748283	0.000515634	4.34e-05	0	0	0	0	0	0.000100075	0	0	0
PWY-5862	0	0	0	0	0	0	0.00117737	0.000642247	0	0	0	0	0	0.000104966	0	0	0	6.62e-05	9.65e-05	0	0	4.04e-05	0	0	0.000348454	0.000184989	0	0	0	0.000632816	0	0	0	4.24e-05	0	0.000216244	0	0.000311691	0.000377794	3.85e-05	0	0	0	0	0	9.06e-05	0	0	0
PWY-5870	0	0	0	0	0	0	0	0	0	0	0	0	0	0	0	0	0	0	0	0	0	0	0	0	0	0	0	0	0	0	0	0	0	0	0	0	0	0.000156115	0	0	0	0	0	0	0	0	0	0	0
PWY-5896	0	0	0	0	0	0	0.00146648	0.00086816	0	0	0	0	0	0	0	0	0	0	0.000141204	0	0	0	0	0	0	0.000191251	0	0	0	0.000780781	0	0	0	0	0	0.000304159	0	0.000455373	0.000361887	0	0	0	0	0	0	0	0	0	0
PWY-5897	0	0	0	0	0	0	0.0017526	0.000989276	0	0	0	9.97e-05	0	0.000182336	0	0	0	9.33e-05	0.00020892	0	7.51e-05	5.49e-05	0	0	0.000729691	0.000281571	0	0	0	0.000990931	0	0	0	5.9e-05	0	0.000498766	0	0.000973482	0.000698095	5.71e-05	0	0	0	0	0	0.000135441	0.000174131	0	0
PWY-5898	0	0	0	0	0	0	0.0017526	0.000989276	0	0	0	9.97e-05	0	0.000182336	0	0	0	9.33e-05	0.00020892	0	7.51e-05	5.49e-05	0	0	0.000729691	0.000281571	0	0	0	0.000990931	0	0	0	5.9e-05	0	0.000498766	0	0.000973482	0.000698095	5.71e-05	0	0	0	0	0	0.000135441	0.000174131	0	0
PWY-5899	0	0	0	0	0	0	0.0017526	0.000989276	0	0	0	9.97e-05	0	0.000182336	0	0	0	9.33e-05	0.00020892	0	7.51e-05	5.49e-05	0	0	0.000729691	0.000281571	0	0	0	0.000990931	0	0	0	5.9e-05	0	0.000498766	0	0.000973482	0.000698095	5.71e-05	0	0	0	0	0	0.000135441	0.000174131	0	0
PWY-5918	0	0	3.17e-05	0	4.67e-05	0	0.00141549	0.00166826	0	0	0	5.79e-05	0	0.000909408	4.36e-05	2.02e-05	3.29e-05	0	0.000335205	3.96e-05	7.5e-05	0.000510195	4.13e-05	0.000115575	0.000546733	0.00186616	0.000333071	0.00042646	3.44e-05	0.0010517	0	0	0	7.58e-05	0.00019943	0.000461141	5.46e-05	0.00139338	0.000186484	0.00117092	0.00298108	0	0	0	5.35e-05	6.87e-05	0.000221323	7.31e-05	0
PWY-5920	0	0	0	0	0	0	0.00100943	0.000455816	0	0	0	0	0	0.000737631	0	0	1.98e-05	0	3.53e-05	2.18e-05	2.27e-05	0.000361931	0	2.96e-05	0.000304398	0.0013014	0	4.77e-05	0	0.000718907	0	0	0	4.23e-05	0	0.000316241	3.35e-05	0.000788388	0	0	0	0	0	0	2.72e-05	3.56e-05	0.000103814	0	0
PWY-5971	0	0	0	0	0	0	0.00282735	0.0013322	0	0	0	0	0	0	0	0	0	0	0.000604586	0	0.000962918	0	0	0	0.00141997	0.00149418	0	0	0	0.00189505	0	0	0	0.000779608	0	0.0012366	0	0.00218995	0.000311499	0	0	0	0	0	0	0.000831811	5.04e-05	0	0
PWY-5972	0	4.53e-05	0	4.73e-05	2.83e-05	3.78e-05	0.000286056	0.000116416	6.17e-05	7.82e-05	0	0	0	0	0	3.15e-05	0	7.85e-05	8.69e-05	8.58e-05	4.13e-05	0	0	0	8.79e-05	3.34e-05	0	9.43e-05	4.42e-05	0.000139886	7.18e-05	6.94e-05	0	4.63e-05	6.89e-05	9.99e-05	5.33e-05	8.43e-05	7.68e-05	8.49e-05	6.85e-05	5.08e-05	9.01e-05	7.94e-05	0	2.84e-05	7.68e-05	3.01e-05	4.85e-05
PWY-5981	0	0.000825074	0.00121829	0	0	0	0.00051744	0.000113629	0	0	0	0	0	7.69e-05	0.00143816	0	0	0	0.00015795	0.000177636	0.00066012	0.000111529	0	0	4.56e-05	3.15e-05	0	0	0	0.00011715	0	0	0	0.00028062	0.000927918	0.000444149	4.63e-05	0.0029118	0	0.000112241	0.00134739	0.00065376	0.0012707	5.29e-05	0	0.00144849	4.76e-05	0.000535065	0.000974142
PWY-5989	0	0	0	0.000328105	0.000135804	0.000331117	0.00253763	0.00115472	0.000364749	0.000433731	0.000239181	0	0.000132336	0.00133939	0.000214671	3.62e-05	0.000685329	0.000722744	0.000449775	0	0.000753137	0.00171802	0.000116581	0.00105518	0.00129589	0.00178641	5.24e-05	1.73e-05	0	0.00162071	0.000969279	0	0.000321074	0.000614882	0.000180569	0.000898263	0.000801957	0.00162201	0.000211067	0.000331618	0.000675331	0.000831971	0	0.000697265	0.000667635	0.000642323	7.25e-05	0.000793249	0.000677896
PWY-5994	0	0	0	0	0	0	3.27e-05	3.68e-05	0	0	0	0	0	0	0	0	0	0	5.62e-05	0	0	0	0	0	0.000181492	0.000608721	0	0	0	0	0	0	0	0	0	0	0	0	5.78e-05	0	0	0	0	0	0	0	0	0	0
PWY-6060	0	0	0	0	0	0	0	0	0	0	0	0	0	0	0	0	0	0	0	0	0	2.88e-05	0	0	0	0	0	0	0	0	0	0	0	0	0	0	0	0	0	0	0	0	0	0	0	0	0	0	0
PWY-6071	0	0	0	0	0	0	0.000147218	0	0	0	0	0	0	0	0	0	0	0	0	0	0	0	0	0	0	7.55e-06	0	0	0	8.78e-05	0	0	0	0	0	0	0	5.81e-06	0	0	0	0	0	0	0	0	0	0	0
PWY-6084	0	0	0	0	0	0	0	0	0	0	0	0	0	0	0	0	0	0	0	0	0	0	0	0	0	4.45e-05	0	0	0	0	0	0	0	0	0	0	0	0	0	0	0	0	0	0	0	0	0	0	0
PWY-6113	0	0	0	0	0	0	0	0	0	0	0	0	0	0	0	0	0	0	0	0	0	0	0	0	0.000340706	0.000598047	0	0	0	0	0	0	0	0	0	0	0	0	0	0	0	0	0	0	0	0	0	0	0
PWY-6138	0	0	0	0	0	0	0	0	0	0	0	0	0	0	0	0	0	0	0	0	0	0	0	0	0	0	0	0	0	0	0	0	0	0	1.34e-05	0	0	0	0	0	0	0	0	0	0	0	0	0	0
PWY-6182	0	0	0	0	0	0	7.48e-05	3.08e-05	0	0	0	0	0	0.000230149	0	0	0	0	0	0	0	0.000117293	0	0	0	0.000237898	0	0	0	9.36e-06	0	0	0	0	0	0	0	0	2.52e-05	0	0	0	0	0	0	0	0	0	0
PWY-6185	0	0	0	0	0	0	8.66e-05	3.36e-05	0	0	0	0	0	0.000269872	0	0	0	0	0	0	0	4.83e-05	0	0	0	0.00020673	0	4.52e-05	0	1.46e-05	0	0	0	0	0	0	0	0	0	0	0	0	0	0	0	0	0	0	0
PWY-6210	0	0	0	0	0	0	0	2.76e-06	0	0	0	0	0	0	0	0	0	0	0	0	0	0	0	0	0	0	0	0	0	0	0	0	0	0	0	0	0	0	0	0	0	0	0	0	0	0	0	0	0
PWY-6215	0	0	0	0	0	0	0.000142192	1.83e-05	0	0	0	0	0	0	0	0	0	0	0	0	0	5.47e-05	0	0	2.64e-05	4.24e-05	0	0	0	5.8e-05	3.63e-05	0	2.06e-05	0	2.5e-05	4.87e-06	0	2.56e-05	1.89e-05	2.77e-05	0	0	0	5.04e-05	9.24e-05	1.82e-05	0	0	3.06e-05
PWY-622	0	0	0.000335354	0	0.000105596	0	0.000229041	0.00408393	0.00135498	0.00109259	0	9.14e-05	0	0	0	0	0	0	0.00046484	0	0.000685864	0	0	0	0	0	0	0	0	0	0	0	0	0	0	0	0	0	0	0	0	0	0.000688725	0	0	0	0	0	0
PWY-6282	0	0	0	0.000330978	0.000136435	0.0003369	0.00265579	0.00113073	0.000368676	0.000437964	0.00024102	0	0.000132991	0.00148922	0.000216119	3.62e-05	0.000701778	0.000749339	0.000456233	0	0.000768757	0.0017974	0.000117141	0.00107866	0.00132576	0.00184793	5.26e-05	1.73e-05	0	0.0016367	0.000981463	0	0.000323923	0.000611904	0.000181612	0.000924146	0.000816106	0.00181382	0.000211231	0.000333753	0.000703441	0.000852179	0	0.000704771	0.000669547	0.00065218	3.88e-05	0.000812136	0.000693292
PWY-6284	0	0	0	0	0	0	0.00156424	0.000380921	0	0	0	0	0	0	0	0	0	0	0.000153799	0	0.000156943	0	0	0	0.000226292	0.000167076	0	0	0	0.00100216	0	0	0	0.000164448	0	0.000362785	0	0.000529199	0.000119517	0	0	0	0	0	0	0.000151482	5.33e-05	0	0
PWY-6285	0	0	0	0	0	0	0.00205617	0.000617521	0	0	0	0	0	0	0	0	0	0	0.000257087	0	0.000282793	0	0	0	0.000408416	0.000314965	0	0	0	0.00134258	0	0	0	0.00021371	0	0.000586456	0	0.000889692	0.000158164	0	0	0	0	0	0	0.000164836	5.44e-05	0	0
PWY-6293	0	0	0	0	0	0	0.00105906	8.2e-05	0	0	0	0	0	0.00027159	0	0	3.41e-05	0	4.66e-05	0	0	0.000273833	7.02e-05	0	0.000132366	0.00031849	0	0	0	0.000256068	0	0	0	0.00010255	0	0.000182921	0	0.000122885	2.71e-05	0	0	0	0	0	0	4.95e-05	0	0	0
PWY-6307	0	0	0	0	0	0	0	0	0	0	0	0	0	0	0	0	0	0	0	0	0	0	0	0	0	0	0	0	0	0	0	0	0	0	0	0	0	0	0	0	0	0	0	0	0	0	0	0	0
PWY-6313	0	0	0	0	0	0	0	0	0	0	0	0	0	0	0	0	0	0	0	0	0	0	0	0	0	0	0	0	0	0	0	0	0	0	0	0	0	0	0	0	0	0	0	0	0	0	0	0	0
PWY-6318	0	0	0	0	0	0	0.000170526	5.76e-05	0	0	0	0	0	0	0	0	0	1.56e-05	0	0	0	0	0	0	0	2.5e-05	0	0	0	9.49e-05	0	0	0	0	0	0	0	0	0	0	0	0	0	0	0	0	0	0	0
PWY-6328	0	0	0	0	0	0	0.000327226	0.000138862	0	0	0	0	0	0	0	0	4.69e-06	2.58e-05	0	0	0	0	0	0	0	1.93e-05	0	0	0	0.000213258	0	0	0	1.84e-05	0	6.62e-05	0	2.62e-05	0	0	0	0	0	0	0	0	0	0	0
PWY-6397	0	0	0	0	0	0	0	0	0	0	0	0	0	0	0	0	0	0	0	0	0	0	0	0	0	5.08e-05	0	0	0	0	0	0	0	0	0	0	0	0	0	0	0	0	0	0	0	0	0	0	0
PWY-6421	0	0	0	0	0	0	0	0	0	0	0	0	0	3.7e-05	0	0	0	0	0	0	0	2.77e-05	0	0	0	7.91e-06	0	0	0	0	0	0	0	0	0	0	0	0	0	0	0	0	0	0	0	0	0	0	0
PWY-6467	0	0	0	0	0	0	0	0	0	0	0	0	0	0	0	0	0	0	0	0	0	0	0	0	0	0	0	0	0	0	0	0	0	0	0	0	0	0	0	0	0	0	0	0	0	0	0	0	0
PWY-6471	0	0	0	0	0	0	0.00104182	0.00119134	5.79e-05	0	0	0	0	0	0	0	0.000147814	0	0	0	0	0.000116104	0	0	0	0	0	0	0	0	0	0.000187343	0	0	0	0	0	0	0	0	0	0	0	0	0	0	0	0	0
PWY-6478	0	0	0	0	0	0	0	0	0	0	0	0	0	0	0	0	2.2e-05	0	0	0	0	0	0	0	7.59e-05	1.01e-05	0	0	0	0	0	0	0	0	0	0	0	0	0	0	0	0	0	0	3.87e-05	0	0	0	0
PWY-6519	0	0	0	0	0	0	0.0021478	0.000788784	0	0	0	0	0	0.000637887	0	0	0.000102509	0	0.000480467	0	0.000209567	0.000958575	0.000115145	0.000162752	0.000983193	0.00132603	6.29e-05	2.41e-05	0	0.00144053	0	0	0.000120303	0.000269984	0.000148092	0.000692474	0.000261254	0.00188734	0.000242847	0.000384766	0.000815662	0.000334509	0	0	8.3e-05	0.000160381	4.97e-05	9.21e-05	0
PWY-6562	0	0	7.84e-05	0	0	0	9.39e-05	0.000110936	0	2.64e-05	0	0	0	0.000389427	0	0	0	0	0	0	8.58e-05	0.000161944	2.54e-05	0	2.53e-05	0.000265064	4.51e-05	2.2e-05	0	0	0.000176746	0	0.00023075	5.15e-05	3.43e-05	3.43e-05	0	2.01e-05	0	0.000231312	0.000279737	1.94e-05	0	0.000145891	0.000193819	0	0	0.000130969	3.8e-05
PWY-6565	0	0	8.85e-05	0	0	0	0	0	0	2.99e-05	0	0	0	0.000224651	0	0	0	0	0	0	0.000102834	5.15e-05	0	0	0	0.000165599	4.58e-05	2.22e-05	0	0	0	0	0.000246881	5.28e-05	3.51e-05	0	0	2.01e-05	0	0.000238331	0.000283754	2.07e-05	0	0	0.000255106	0	0	0.000145301	5.96e-05
PWY-6572	0	0	0	0	0	0	0	0	0	0	0	0	0	0	0	0	0	0	0	0	0	0	0	0	0	1.92e-05	1.76e-05	0	0	0	0	0	0	0	0	0	0	0	0	0	0	0	0	0	1.43e-05	0	0	0	0
PWY-6595	0	0	0	0	0	0	0	0.000136587	0	0	0	0	0	0.000103092	0	0	0	3.12e-05	0	0	0	4.89e-05	0	0	0.000403246	0.000228635	0.000131775	0	0	3.32e-05	0	0	0	0	0	0	4.42e-05	0	0.000527589	0	2.11e-05	0	0.000298606	0	0.000211526	1.92e-05	0.000203527	0	0
PWY-6607	0	0	0	0	0	0	0	0.000138558	0	0	0	0	0	0.000113915	0	0	0	3.19e-05	0	0	0	5.3e-05	0	0	0.000469611	0.000242763	0.000139822	0	0	3.36e-05	0	0	0	0	0	0	4.78e-05	0	0.000682095	0	2.13e-05	0	0.000498805	0	0.000270387	1.97e-05	0.000253312	0	0
PWY-6641	0	0	1.5e-05	0	0	5.06e-05	0	0	0	0	0	5.65e-05	0	0	0	0	0	0	0	0	0	0	0	0	0	0	0	0	0	0	0	0	0	0	0	0	0	0	0	0	0	0	0	0	0	0	0	0	0
PWY-6690	0	0	0	0	0	0	0.000977695	0.000222635	0	0	0	0	0	0	0	0	2.59e-05	2.53e-05	0	0	0	0	0	0	0	6.02e-05	0	0	0	0.000549655	0	0	0	1.64e-05	0	0.000193517	2.87e-05	4.19e-05	3.01e-05	0	0	0	0	0	0	0	0	0	0
PWY-6708	0	0	0	0	0	0	0.00016559	0	0	0	0	0	0	0	0	0	0	0	0	0	0	0	0	0	1.33e-05	0	0	0	0	0	0	0	0	0	0	0	0	0.00013592	0	0	0	0	0	0	0	0	0	0	0
PWY-6748	0	0	0	0	0	0	0	0	0	0	0	0	0	0	0	0	0	0	1.41e-05	0	0	0	0	0	0	4.19e-05	0	0	0	0	0	0	0	0	0	0	0	0	0	0	0	0	0	0	0	0	0	0	0
PWY-6760	0	0	0	0	0	0	0	0	0	0	0	0	0	1.01e-05	0	0	0	0	0	0	0	0	0	0	0	0	0	0	0	0	0	0	0	0	0	0	0	0	0	0	0	0	0	0	0	0	0	0	0
PWY-6763	0	0	5.32e-06	0	0	0	0	0	0	0	0	0	0	0	0	0	0	0	0	0	0	0	0	0	0	0	1.85e-05	1.17e-05	0	6.13e-06	0	0	0	0	0	0	0	0	0	0	0	0	0	0	0	0	0	0	0
PWY-6803	0	0	0	0	0	0	0.00229065	0.00072737	0	0	0	0	0	0	0	0	0	6.35e-05	7.23e-05	0	0	1.42e-05	0	0	0.000255679	0.000165435	0	0	0	0.00174635	0	0	0	3.93e-05	0	0.00072422	0	0.000527174	0.000116513	0	0	0	0	0	0	0.000179731	4.01e-05	0	0
PWY-6834	0	0	0	0	0	0	0	0	0	0	0	0	0	0	0	0	0	0	0	0	0	0	0	0	0	0	0	0	0	0	0	0	0	0	0	0	0	0	0	0	0	0	0	0	0	0	0	0	0
PWY-6837	0	0	0	0	0	0	0	0	0	0	0	0	0	0	0	0	0	0	0	0	0	0	0	0	0	2.34e-05	0	0	0	1.69e-05	0	0	0	0	0	0	0	0	0	0	0	0	0	0	0	0	0	0	0
PWY-6859	0	0	1.77e-05	0	0	0.000260634	0.0011533	0.000167784	4.67e-05	0	0	0.000386792	0	0.000144601	2.48e-05	0.00044237	0	0	0.000520702	0.000687331	0.000677665	0.000237618	0	0.000510484	0.000304385	0.000738995	0.000696122	0.000587671	0.00069129	0.000175967	0.0002035	0.000510559	3.85e-05	8.46e-05	0.00015675	5.82e-05	0.000653429	0.00108473	0.000723619	0.00104522	0.000858697	0	0.000301844	0	0.00104126	0.000288002	0	0.000629416	0.000487497
PWY-6902	0	2.51e-05	0	0	1.45e-05	0	8.94e-05	6.24e-05	0	0	0	0	0	3.89e-05	0	0	0	0	0	8.79e-06	1.29e-05	2.2e-05	0	0	4.12e-05	4.47e-05	1.56e-05	2.74e-05	3.83e-05	0	0	0	0	4.56e-05	0	0	0	6.88e-05	0	0	0	4.58e-05	0	0	2.29e-05	0	0	0	0
PWY-6906	0	7.35e-05	0	0	0	0	0.000454271	0.000405923	0	0	0	0	0	0	0	0	0	9.55e-05	0.000437275	0	0	0.000132463	0	0	0.000429833	0.00029887	0	0	0	0.000636153	0	6.29e-05	0	0.000115051	0	0.000785175	7.46e-05	0.00046314	0.000542406	0	0	8.97e-05	0	0	0.000131273	7.96e-05	0	0	0
PWY-6920	0	0	0	0	0	0	0	0	0.000101774	0.000130955	0	0	0	0	0	0	2.25e-05	0	0	0	5.71e-05	0	0	0	0	1.86e-05	0	0	0	1.29e-05	0.000114852	0	0	0	0	0	5.55e-05	0	0	3e-05	0	0	6.38e-05	0.00014542	0	0	0	0	0
PWY-6922	0	0	0	0	0	0	0.000110609	3.55e-05	0	0	0	0	0	0.00078322	0	3.69e-05	7.6e-05	0	3.13e-05	4.36e-05	2.31e-05	0.000418309	0	5.37e-05	0.000111117	0.00114061	3.12e-05	3.15e-05	4.21e-05	6.25e-05	2.37e-05	0	0	4.08e-05	0	2.32e-05	9.95e-06	6.38e-05	2.44e-05	0	0	0	0	0	0	0	6.88e-05	0	0
PWY-6953	0	4.18e-05	0	0.000108025	4.5e-05	6.94e-05	0	0	9.58e-05	9.81e-05	6.18e-05	3.98e-05	5.65e-05	4.47e-05	0	8.66e-05	0	0	0	7.51e-05	0.000117409	5.17e-05	0	0	6.04e-05	0	0	0	0	0	0.000156295	0	0	0	0	0	0	5.08e-05	0.000164607	6.96e-05	0	8.7e-05	7.43e-05	0	0	0	4.74e-05	2.38e-05	0.000131464
PWY-6992	0	0	0	0	0	0	3.3e-05	1.95e-05	0	0	0	0	0	0	0	0	0	0	7.85e-06	0	0	4.02e-05	0	0	0.000133774	9.6e-05	0	0	0	0.000107805	0	2.65e-05	0	0	0	0	0	7.74e-06	0.000255676	0	0	3.75e-05	0	0	5.5e-05	0	0	0	0
PWY-7009	0	0	0	0	0	0	1.88e-05	1.24e-05	0	0	0	0	0	0	0	0	0	0	0	0	0	0	0	0	0	0	0	0	0	0	0	0	0	0	0	0	0	0	0	0	0	0	0	0	0	0	0	0	0
PWY-7031	0	0	0	0	0	0	0	0	0	0	0	0	0	0	0	0	0	0	0.000100102	0	0	0	0	0	0	0	0.000404244	0.00046858	0	0	0	0	0	0	9.33e-05	0	0	0.00146175	0	0.000862519	0.00216094	0	0	0	0	0	0	0	0
PWY-7039	0	0	0	0	0	0	0.00018901	9.62e-05	0	0	0	0	0	0	0	0	0	0	0	0	0	0	0	0	2.17e-05	0	0	0	0	1.89e-05	0	0	0	0	0	0	0	0	0	0	0	0	0	0	0	0	0	0	0
PWY-7052	0	0	0	0	0	0	0	0	0	0	0	0	0	4.62e-05	0	0	0	0	0	0	0	0	0	0	0	8.68e-05	0	0	0	0	0	0	0	0	0	0	0	0	0	0	0	0	0	0	0	0	0	0	0
PWY-7094	0	0	0	0.000113813	8.54e-05	0.000172323	0.000434408	0.000902644	0.000136377	0.000179484	0.000114519	0.000143541	0	0.000259927	0.000220084	0	0	0	7.87e-05	0	0	0.000261276	0	6.55e-05	2.37e-05	0.00044825	0	0	0.0001145	0.000301486	0	0	3.15e-05	0.000329934	0.000247436	0.00028981	0	0.000480253	0.000173285	0.000132187	0	0.000103389	0.000149334	7.8e-05	0.000165293	0.00031116	0.000718241	0.000308451	0.000153345
PWY-7098	0	0	0	0	0	0	0	0	0	0	0	0	0	1.81e-05	0	0	0	0	0	0	0	0	0	0	0	0	0	0	0	0	0	0	0	0	0	0	0	0	0	0	0	0	0	0	0	0	0	0	0
PWY-7124	0	0	0	0	0	0	0.000501842	0.000169356	0	0	4.85e-05	0	0	0.000171056	0	0	6.29e-05	0	0.00023902	0	6.54e-05	0.000179906	0	0	0	5.97e-05	0.000364203	0.000171888	0	0	0	0	0	0	8.01e-05	0	0	1.94e-05	0	0.000106804	5.05e-05	0	0	0	0	0	0	0	0
PWY-7159	0	0	0	0	0	0	1.51e-05	2.24e-05	0	0	0	0	0	2.96e-05	0	0	1.29e-05	0	0	0	0	2.19e-05	0	0	0	7.37e-05	0	0	0	0	0	0	0	0	0	0	0	0	0	0	0	0	0	0	0	0	6.21e-05	0	0
PWY-7165	0	0	0	0	0	0	0.000212897	7.76e-05	0	0	0	0	0	2.02e-05	0	0	2.7e-05	0	0	0	0	0	0	0	0	0	0	0	0	0	0	0	0	0	0	0	0	0	0	0	0	0	0	0	0	0	0	0	0
PWY-7187	0	0	0	0	0	0	0.0013454	0.000416306	0	0	0	0	0	0	0	0	0	0	8.07e-05	0	0	0	0	0	0.000136055	0	0	0	0	0.000744848	0	0	0	4e-05	0	0.000313	0	0.000384692	0	0	0	0	0	0	0	0	0	0	0
PWY-7200	0	0	0	0	0	0	0	0	0	0	0	0	0	0.000151539	0	0.000117174	5.64e-05	0	0	0	0	0.000259426	0	0	0	0.000270681	0	0	6.6e-05	4.28e-05	0.000611221	0	0	0	0	0	0	0.00053019	0	0	0.000472428	0	0.000183221	0	0	0.000448603	0	0.0010222	0
PWY-7204	0	0	0	0	0	0	0.000786632	0.000274916	0	0	0	0	0	0	0	0	0	0	2.68e-05	0	7.13e-06	0	0	0	0.000111321	7.16e-05	0	0	0	0.000468942	0	0	0	4.37e-05	0	0.000227125	2.84e-05	0.000251677	8.04e-05	0	0	0	0	0	0	3.18e-05	0	3.97e-05	0
PWY-7209	0	0	0	0	0	0	0.000101057	0	0	0	0	0	0	9.99e-05	0	0	0	0	0	0	0	0	0	0	0	1.55e-05	0	0	0	0	0	0	0	0	0	0	0	1.19e-05	0	0	0	0	0	0	0	0	0	0	0
PWY-7210	0	0	9.96e-06	0	0	0	0.000865198	0.000188205	0	0	0	0	0	8.62e-05	0	0	0	5.86e-05	0.000942609	0	0	0.000133629	1.38e-05	0	0	0.000160295	0	0	0	0.000786493	0	0	0	4.29e-05	0	0.000228711	8.29e-05	5.14e-05	0.000435645	2.54e-05	0	0.000377459	0	0	0	0	0.00360277	0	0
PWY-7218	0	0	0	0	0	0	0.000451214	0.000137718	0	0	0	0	0	0	0	0	2.01e-05	0	3.19e-05	0	0	0	0	0	3.75e-05	0	0	0	0	5.59e-05	0	0	0	0	0	2.31e-05	0	1.1e-05	0	0	0	0	0	0	0	1.65e-05	0	0	0
PWY-7245	0	0	0	0	0	0	0.000233954	2.81e-05	0	0	0	0	0	0	0	0	0	0	0	0	0	0	0	0	0	0	0	0	0	0	0	0	0	0	0	0	0	0	0	0	0	0	0	0	0	0	0	0	0
PWY-7255	0	0	0	0	0	0	0	0	0	0	0	0	0	2.95e-05	0	0	0	0	0	0	0	0	0	0	0	0	0	0	0	0	0	0	0	0	0	0	0	0	0	0	0	0	0	0	0	0	0	0	0
PWY-7268	0	0	0	0	0	0	0.000239419	2.39e-05	0	0	0	0	0	0	0	0	0	0	0	0	0	0	0	0	0	0	0	0	0	0	0	0	0	0	0	0	0	0	0	0	0	0	0	0	0	0	0	0	0
PWY-7269	0	0	0	0	0	0	0.000418596	0.00011683	0	0	0	0	0	0	0	0	0	0	9.07e-06	0	0	0	0	0	0	6.38e-06	0	0	0	0.000109182	0	0	0	2.02e-05	0	0.000107588	0	0	0	0	0	0	0	0	0	0	0	0	0
PWY-7290	0	0	0	0	0	0	0	0	0	0	0	0	0	0	0	0	0	0	0	0	0	0	0	0	0	0	0	0	0	0.000211172	0	0	0	0	0	0	0	0	0	0	0	0	0	0	0	0	0	0	0
PWY-7312	0	5.49e-05	0	0.00015448	3.07e-05	6.13e-05	0	0	4.5e-05	4.07e-05	9.91e-05	7.48e-05	0	8.05e-05	0.000129895	0.00059303	8.08e-05	0	0	3.73e-05	9.6e-05	3.21e-05	8.29e-05	0	0	3.41e-05	5.68e-05	0	6.22e-05	0.000179373	6.41e-05	0.000125591	9.14e-05	7.74e-05	0.000299869	3.54e-05	5.69e-05	0	0	0.000116968	0.000119989	4.66e-05	0.000103527	0.000116925	3.9e-05	8.9e-05	7.91e-05	2.91e-05	5.12e-05
PWY-7316	0	0	0	0	0.000250136	4.97e-05	5.19e-05	5.51e-05	0	0	0.000381992	0.000206285	7.27e-05	0	0	1.56e-05	1.78e-05	0	0	9.58e-05	7.41e-05	4.02e-05	0.00061038	0	0.00019177	4.16e-05	0	0	0.00011618	1.16e-05	0	5.96e-05	0	0	7.95e-05	0	0	0	0.000533771	0	0	0.00103408	0	5.82e-05	3.8e-05	5.49e-05	6.7e-05	0.00016489	0
PWY-7317	0	0	0	0	0	0	0	0	0	0	0	0	0	0	0	0	0	0	0	0	0	0	0	0	0	0	0	0	0	0	0	0	0	0	0	0	0	0	0	0	0	0	0	0	0	0	0	0	0
PWY-7332	0	0	0	0	0	0	0.000146815	3.08e-05	0	0	0	0	0.000265273	9.98e-05	0	0	0	0	0	0	0	0.000154429	0	0	0	0.00013028	0	0	0	0.000314577	0.000401089	0	0	0	0	0.000143269	0	5.29e-05	0.000526163	0	0.000283893	0	0	0	0.000400685	0.00034232	0	0	0.000176602
PWY-7337	0	0	0	0	0	0	0	0	0	0	0	0	0	0	0	0	0	0	0	0	0	0	0	0	0	3.35e-05	0	0	0	2.34e-05	0	0	0	0	0	0	0	0	0	0	0	0	0	0	0	0	0	0	0
PWY-7338	0	0	0	0	0	0	0	0	0	0	0	0	0	0	0	0	0	0	0	0	0	0	0	0	0	3.35e-05	0	0	0	2.34e-05	0	0	0	0	0	0	0	0	0	0	0	0	0	0	0	0	0	0	0
PWY-7340	0	0	0	0	0	0	0.000306473	0.000165015	0	0	0	0	8.8e-06	0.000330953	0	0	0	0	4.43e-05	0	2.03e-05	0.000216068	0	0	0.000181122	0.000196677	0	0	0	0.000139007	0	3.15e-05	0	1.88e-05	0	0.000153592	2.32e-05	9.8e-05	1.65e-05	0	0	0	0	0	0	1.34e-05	0	0	0
PWY-7347	0	0	0	0	0	0	0	0	0	0	0	0	0	0	2.44e-05	0	0	0	0	0	0	0	0	0	0	0	0	0	0	0	0	0	2.05e-05	0	0	0	0	0	0	0	0	0	0	0	0	0	0	0	0
PWY-7371	0	4.2e-05	5.43e-05	0	5.84e-05	0.000151285	7.32e-05	6.23e-05	0.000132004	2.36e-05	0	0.000123706	0.000128939	5.2e-05	0.000102281	0.000162687	9.98e-05	8.36e-05	0.000172132	0	9.94e-05	9.62e-05	0	0.000251979	0	0.000252276	0.000375339	0.000703857	0.000187382	2.61e-05	0.000379176	0.000555688	0.000405304	0.000245943	0.000168901	7.91e-05	0.000125806	0.00178982	2.73e-05	0.000961051	0.00243248	0	0	0.000141774	0.000153897	8.71e-05	0.000181006	3.02e-05	7.78e-05
PWY-7374	0	2.31e-05	4.41e-05	0	4.46e-05	0	5e-05	3.82e-05	0	0	0	0	0	3.72e-05	0	8.35e-05	4.29e-05	0	0	0	0	0	0	3.81e-05	0	0	0	0	0.000100636	0	0	0.000110374	0	0.000118245	6.36e-05	0	7.94e-05	0	0	8.02e-05	0	0	0	7.71e-05	3.27e-05	0	0.000124617	0	0
PWY-7376	0	0	0	0	0	0	0	0	0	0	0	0	0	0	0	0	0	0	0	0	0	0	0	0	0	3.04e-05	0	0	0	0	0	0	0	0	0	0	0	0	0	0	0	0	0	0	0	0	0	0	0
PWY-7384	0	0	0	0	0	0	0.000217144	6.55e-05	0	0	0	0	0	0	0	0	0	0	6.58e-06	0	0	0	0	0	0	3.18e-05	0	0	0	3.04e-05	0	0	0	0	0	1.45e-05	0	1.05e-05	0	0	0	0	0	0	0	6.8e-06	0	0	0
PWY-7385	0	0	0	0	0	0	0.00024046	0.000197585	0	0	0	0	3.86e-05	0	0	0	0	0	0	0	1.69e-05	0.000108234	0	0	0.000157922	9.43e-05	0	0	0	0.000674873	0	0	0	0	0	0.000237313	0.000123013	0.000636373	3.18e-05	0	0	0	0	0	3.89e-05	3.56e-05	0	0	0
PWY-7388	0	0	0	0	0	0	0	0	0	0	6.95e-05	0	0	0.000126098	0	0	0	0	0.000172335	0	0	0	0	0	0	5.02e-05	8.82e-05	3.09e-05	0	0	0	0	0	0	0.000120968	0	9.11e-05	0.00168936	0	0.00048662	0.00106902	0	0	0	0	0	0	0	0
PWY-7389	0	0	0	0	0	0	0.000319312	0.000100882	0	0	0	0	0	0	0	0	0	0	1.07e-05	0	0	0	0	0	0	5.12e-05	0	0	0	4.88e-05	0	0	0	0	0	2.35e-05	0	1.7e-05	0	0	0	0	0	0	0	1.1e-05	0	0	0
PWY-7392	0	0	4.87e-05	0	0	0.000630401	0.00169099	0.000427878	0.000131938	0	0	0.000924684	0	0.000329234	6.13e-05	0.000956951	0	0	0.00101246	0.00142314	0.00141497	0.000471258	0	0.00106687	0.000656378	0.00122433	0.00108874	0.000952778	0.00146897	0.000253983	0.000435554	0.000887192	0.000100769	0.000192042	0.000362638	0.000137955	0.00144158	0.00124823	0.00127701	0.000270175	0.0012186	0	0.000689914	0	0.00200644	0.00066166	0	0.0013017	0.00105185
PWY-7397	0	0	0	0	0	0	0	0	0	2.35e-05	0	0	0	0	0	0	1.6e-05	0	0	0	8.51e-06	0	0	0	0	0	0	0	0	0	3.82e-05	0	0	0	0	0	8.33e-06	0	0	1.97e-05	0	0	2.53e-05	4.08e-05	0	0	0	0	0
PWY-7399	0	0	0	0	0	0	0	0	0	0	0	0	0	0	0	0	0	0	0	0	0	0	0	0	0	0	0	0	0	8.89e-06	0	0	0	0	0	0	0	0	0	0	0	0	0	0	0	0	0	0	0
PWY-7409	0	0	0	0	0	0	0.000226255	2.13e-05	0	0	0	0	0	0	0	0	0	0	0	0	0	0	0	0	9.7e-05	0	0	0	0	0	0	0	0	0	0	0	0	0.000156205	0	0	0	0	0	0	0	0	0	0	0
PWY-7420	0	0	0	0	0	0	1.12e-05	0	0	0	0	0	0	0	0	0	0	0	0	0	0	0	0	0	0	0	0	0	0	0	0	0	0	0	0	0	0	0	0	0	0	0	0	0	0	0	0	0	0
PWY-7431	0	0	0	0	0	0	0	0	0	0	0	0	0	0	0	0	0	0	0	0	0	0	0	0	0	0	0	0	0	0	0	0	0	0	0	0	0	0	0	0	0	0	0	0	0	0	0	0	0
PWY-7434	0	0	0	0	0	0	0	0	0	0	0	0	0	0	0	0	0	0	0	0	0	3.81e-06	0	0	0	0	0	0	0	0	6.26e-05	0	0	0	0	0	0	0	0	0	0	0	0	0	0	0	0	0	0
PWY-7446	0	0	0	0	0	0	0.000243319	6.78e-05	0	0	0	0	0	0	0	0	0	0	1.18e-05	0	0	0	0	0	0	1.66e-05	0	0	0	0.000213532	0	0	0	1.34e-05	0	6.8e-05	0	0.000103905	1.52e-05	0	0	0	0	0	0	0	0	0	0
PWY-7527	0	0	0	0	0	0	0	0	0	0	0	0	0	0.0001058	0	0	0	0	0	0	0	0	0	0	0	0	0	0	0	0	0	0	0	0	0	0	0	0	0	0	0	0	0	0	0	0	0	0	0
PWY-7616	0	0	0	0	0	0	5.25e-05	9.11e-05	0	0	0	0	0	0	0	0	0	0	4.43e-06	0	0	0	0	0	4.79e-05	4.31e-05	0	0	0	3.26e-05	0	0	0	0	0	1.71e-05	0	1.11e-05	0	0	0	0	0	0	0	0	0	0	0
PWY-7664	0	0	0	0.000382124	0.000158584	0.000389809	0.00280075	0.00125245	0.000426312	0.000505296	0.000279812	0	0.00017039	0.00186934	0.000251008	4.22e-05	0.000807584	0.000855737	0.000526811	0	0.000885602	0.00201993	0.000136309	0.00123873	0.00150163	0.00215133	6.13e-05	2.02e-05	0	0.00177578	0.00112484	0	0.000375628	0.000697345	0.000211082	0.00105645	0.000939561	0.00202793	0.000244862	0.000385397	0.000808742	0.000971315	0	0.000806528	0.000768778	0.000749926	4.78e-05	0.000933762	0.000796253
PWY-7723	0	0	0	0	0	0	4.06e-05	0	0	0	0	0	0	0	0	0	0	0	0	0	0	0	0	0	0	0	0	0	0	0	0	0	0	0	0	0	0	0	0	0	0	0	0	0	0	0	0	0	0
PWY-7754	0	0	6.83e-05	0	0	0	0	1.11e-05	0	0	0	0	0	0	0	0	0	0	0	0	0	0	0	0	0	0	0	0	0	0	0	0	0	0	0	0	0	0	0	0	0	0	0	0	0	0	0	0	0
PWY-7783	0	0	0	0	0	0	0	0	0	0	0	0	0	0	0	0	0	0	0	0	0	0	0	0	0	0	0	0	0	0	0	0	0	0	0	0	0	0	0	0	0	0	0	0	0	0	0	0	0
PWY-7784	0	0	0.000466942	0	0	0.000525116	0	0.000168077	0	0	0	0	0	0	0	0	0.000277068	0	0	0	0	0.000302015	0	0	0	0	0	0.000140984	0.000265071	0.000100698	0	0	0	0	0.000189817	0	0	0.000153516	0	0	0	0.000618696	0	0.000365523	0	0.000347667	0	0.000185279	0
PWY-7805	0	0	0	0	0	0	0.00036457	7.4e-05	0	0	0	0	0	0	0	0	0	0	0	0	0	0	0	0	0	0	0	0	0	4.76e-05	0	0	0	3.63e-05	0	0	0	6.17e-05	0	0	0	0	0	0	0	0	0	0	0
PWY-7807	0	0	0	0	0	0	0.000367615	7.28e-05	0	0	0	0	0	5.45e-05	0	0	0	0	0	0	0	2.1e-05	0	0	5.51e-05	7.67e-05	0	0	0	4.43e-05	0	0	0	3.47e-05	0	0	0	0.00011519	0	0	0	0	0	0	0	0	0	0	0
PWY-7820	0	0	0	0	0	0	0	0	0	0	0	0	0	1.68e-05	0	0	0	0	0	0	0	0	0	0	0	1.12e-05	0	0	0	0	0.000125892	0	0	0	0	0	0	0	0	0	0	0	0	0	0	7.77e-05	0	0	8.1e-05
PWY-7854	0	0	0	0	0	0	0	0	0	0	0	0	0	3.55e-05	0	0	0	0	0	0	0	0	0	0	0	5.93e-05	0	0	0	0	0	0	0	0	0	0	0	0	0	0	0	0	0	0	0	0	0	0	0
PWY-7858	0	0	0	0	2.1e-05	0	0.00118619	0.000269038	0	0	0	0	0.000102152	0.00124041	0	0	0	0	0.000209264	0	7.58e-05	0.00119731	2.58e-05	0	0.000251414	0.00142356	1.94e-05	1.08e-05	0	0.000573776	0.00010606	0	0	3.47e-05	2.67e-05	0.000203397	2.8e-05	0.000287953	3.67e-05	2.2e-05	0.000176346	2.09e-05	0	0	0.000215087	2.14e-05	3.06e-05	0.000205285	0
PWY-7873	0	0	0	0	0	0	0.000206339	4.7e-05	0	0	0	0	0	0	0	0	0	0	1.31e-05	0	0	0	0	0	0	0	0	0	0	6.95e-05	0	0	0	0	0	1.09e-05	0	5.44e-05	0	0	0	0	0	0	0	0	0	0	0
PWY-7874	0	0	0	0	0	0	0.000244054	5.57e-05	0	0	0	0	0	0	0	0	0	0	2.88e-05	0	0	0	0	0	2.11e-05	0	0	0	0	0.000144241	0	0	0	0	0	3.15e-05	0	5.44e-05	0	0	0	0	0	0	0	0	0	0	0
PWY-7883	0	0	0	0	0	0	0.00040126	8.66e-05	0	0	0	0	0	0.00052006	0	2.19e-05	2.99e-05	0	0.000158949	0	0	0.00042688	4.38e-05	0	0.000149768	0.000650257	0	0	0	6.9e-05	4.59e-05	0	0	1.37e-05	0	3.8e-05	0	0.000152994	0	0	0	0	0	0	0	0	0.000107281	0	0
PWY-7942	0	0	0	0	0	0	0.00108194	0.000273342	0	0	0	0	0	0.000544696	0	4.25e-05	4.08e-05	0	4.18e-05	0	3.42e-05	0.000142567	0	0	0.000199597	0.000425526	5.39e-05	5.93e-05	0	0.000391107	0	0	0	4.63e-05	0	0.000109217	0	0.0001696	4.58e-05	0	0	0	0	4.85e-05	0	2.51e-05	0.000131812	5.48e-05	0
PWY-7948	0	0	0	0	0	3.33e-05	0	0	0.000135207	6.3e-05	0	1.69e-05	0	0	0	0	0	0	2.76e-05	0	7.39e-05	0	0	0	0	0.000241424	0	0	4.9e-05	0	0.000244622	0.000150542	0	0	6.4e-05	0	0	0	3.26e-05	3.49e-05	0	0	6.17e-05	0.000215642	0.000155575	0	0	6.52e-05	7.47e-05
PWY-7992	0	5.42e-05	0	0	0	0.000256949	0.000185158	0.000153044	0	0	0	0.000252043	0	0.000117304	0	0.000329023	0	5.53e-05	0.00036329	0	0.000236672	7.17e-05	0	0.000494204	0	0.000539385	0.000687224	0.00103528	0.000416712	6.74e-05	0	0.000679166	0	0.000118669	0.000199457	0.000182459	0.000297867	0.00282786	7.04e-05	0.00124072	0.00322563	0	0	0	0.000363272	0.000190003	0	7.73e-05	0.000187378
PWY-8004	0	0.000108737	0.000369082	0	0	0	0.00296879	0.00204142	4.93e-05	4.86e-05	0.00012334	3.77e-05	5.98e-05	0.000736733	0	8.1e-05	0.000184025	0.000247052	0.000659669	8.42e-05	4.78e-05	0.000304499	0.00010311	7.92e-05	0.00105675	0.00114975	0.000305343	0.00010047	0	0.00145416	0.000123063	9.83e-05	0	0.000298635	0	0.000873946	0.000355741	0.00069702	0.00169078	0.000152117	4.75e-05	0.000219199	4.27e-05	7.87e-05	0.00016202	0.000200467	0.000351164	0	0
PWY-8011	0	0	0	0	0	0	0	0	0	0	0	0	0	2.02e-05	0	0	0	0	0	0	0	0	0	0	0	0	0	0	0	0	0	0	0	0	0	0	0	0	0	0	0	0	0	0	0	0	0	0	0
PWY-801	0	0	0	0	0	0	0.000690253	4.94e-05	0	0	0	0	0	0.000164341	0	0	2.05e-05	0	2.8e-05	0	0	0.000165651	4.22e-05	0	7.97e-05	0.000193485	0	0	0	0.000155145	0	0	0	6.17e-05	0	0.000110258	0	7.41e-05	1.63e-05	0	0	0	0	0	0	2.97e-05	0	0	0
PWY-8020	0	0	0	0	0	0	0	0	0	0	0	0	0	9.21e-06	0	0	0	0	0	0	0	0	0	0	0	0	0	0	0	0	0	0	0	0	0	0	0	0	0	0	0	0	0	0	0	0	0	0	0
PWY-8073	0	0.000501641	0	0.000682567	0.000438167	0.000442764	0.00133563	0.000336194	0.000773739	0.000585034	0.000584641	0.000461785	0.000872235	0.000482075	0.000851455	0.000654774	0.000498861	0.000810994	0.000953967	0.000956293	0.00108225	0.00130867	0	0.0011456	0.00065552	0.0016403	0.00137786	0.00139957	0.00106013	0.00145211	0.00105652	0.000608721	0.000794723	0.000836619	0.000482424	0.00112306	0.0011792	0.00357089	0.000702965	0.00198038	0.00385329	0.000643078	0.00053246	0.00060825	0.00176439	0.000612096	0.000271292	0.00120223	0.00126662
PWY-8086	0	0	0	0	0	0	0.000216011	7.26e-05	0	0	0	0	0	0	0	0	0	0	5.33e-06	0	0	0	0	0	0	4.24e-05	0	0	0	0.000214095	0	0	0	1.24e-05	0	7.05e-05	1.12e-05	1.84e-05	0	0	0	0	0	0	0	1.09e-05	0	0	0
PWY-8134	0	0	6.38e-05	0	0	0	0	9.24e-06	0	0	0	0	0	0	0	0	0	0	0	0	0	0	0	0	0	0	0	0	0	1.23e-05	0	0	0	0	0	0	0	0	0	0	0	0	0	0	0	0	0	0	0
PWY-8181	0	0	0	0	0	0	0	0	0	0	0	0	0	0	0	0	0	0	0	0	0	0	0	0	0	9.82e-05	0	0	0	0	0	0	0	0	0	0	0	0	0	0	0	0	0	0	0	0	0	0	0
PWY-8182	0	0	0	0	0	5.85e-05	0	0	0.000168106	0.000107611	0	3.33e-05	0	0	0	0	0	0	5.7e-05	0	9.67e-05	0	0	0	0	0.000312452	0	0	7.12e-05	0	0.000172724	0.000167557	0	0	0.000103155	0	0	0	7.16e-05	6.81e-05	0	0	0.000108399	0.000170449	0.000141543	0	0	0.000125366	0.000120776
PWY-8190	0	0	0	0	0	0	1.31e-05	6.8e-05	0	0	0	0	0	0	0	0	0	0	5.66e-06	0	0	0	0	0	4.01e-05	7.19e-06	0	0	0	0.000126993	0	0	0	6.24e-06	0	4.75e-05	0	5.67e-05	1.16e-05	0	0	0	0	0	0	0	0	0	0
PWY-821	0	0	8.08e-05	0	0	0	0.00201793	0.00153158	0	0	0.000108724	0	0	0.000514339	0	0.00012797	8.78e-05	5.69e-05	0.000351241	0	0.00015042	0.000417908	0	0	0.000757579	0.000601852	0	0.000169071	0	0.00136109	9.92e-05	6.11e-05	0	0.000222932	0	0.000750005	0.000397261	0.000519343	0.000392882	0.000518095	0	0	0	0	4.99e-05	0.00015772	0.000262369	0.000206308	0
PWY0-1221	0	0	0	0	0	0	0.000240539	0.000122375	0	0	0	0	0	0	0	0	0	0	3.04e-06	0	0	0	0	0	0	5.71e-06	0	0	0	0.000131784	0	0	0	2.54e-05	0	7.27e-05	0	1.23e-05	0	0	0	0	0	0	0	0	0	0	0
PWY0-1277	0	0	0	0	0	0	0.00120121	0.000421644	0	0	0	0	0	0	0	0	3.29e-05	5.77e-05	0	0	0	0	0	0	0	9.78e-05	0	0	0	0.000698745	0	0	0	3.73e-05	0	0.000399104	0	7.36e-05	8.67e-05	0	0	0	0	0	0	0	0	0	0
PWY0-1337	0	0	0	0	0	0	0.000461829	9.74e-05	0	0	0	0	0	0.000258165	0	0	0	0	2.74e-05	0	0	0.000192023	0	0	2.82e-05	0.000119332	0	0	0	0.000246654	0	0	0	1.76e-05	0	0.000102387	0	0.000291482	2.05e-05	0	0	0	0	0	0	0	0	0	0
PWY0-1338	0	0	0	0	0	0	0.000542251	0.000178869	0	0	0	0	0	0	0	0	0	0	1.62e-05	0	0	1.66e-05	0	0	5.69e-05	0	0	0	0	0.000254767	0	0	0	2.24e-05	0	9.42e-05	0	0.000168236	1.21e-05	0	0	0	0	0	0	0	0	0	0
PWY0-1415	0	0	7.68e-05	0	0	0	0.00102643	0.000963299	0	0	0	0	0	0	0	0	0	0	9.09e-05	0	1.96e-05	1.73e-05	0	0	0.000298002	0	0	0	0	0.000731121	0	0	0	2.49e-05	0	0.000274101	1.42e-05	0.000995374	3.38e-05	0.000938105	0.00267764	0	0	0	0	2.37e-05	0	0	0
PWY0-1479	0	0	0	0.000172437	0	0.000178627	0.00239598	0.00100722	9.6e-05	0	0	7.96e-05	0	0.00190528	0.000109185	0	0.000373505	0.000418552	0.000352052	2.07e-05	0.00024895	0.00131689	0	0.000250135	0.000561471	0.00172975	0.000182916	0	0.00023632	0.00138488	0.000462642	0.000247229	0.000193415	0.000370272	0	0.000886547	0.000509701	0.00104863	0.000282937	0.000200057	0.000187309	3.07e-05	0	0	0.000364207	0.000154503	0.000529955	0	0.000301605
PWY0-1533	0	0	0	0	0	0	0.000228663	4.34e-05	0	0	0	0	0	3.36e-05	0	0	0	0	0	0	0	1.23e-05	0	0	3.34e-05	4.67e-05	0	0	0	2.55e-05	0	0	0	2.15e-05	0	0	1.7e-05	6.88e-05	0	0	0	0	0	0	0	0	0	0	0
PWY0-321	0	0	0	0	0	0	0.000126777	0	0	0	0	0	0	0	0	0	0	0	0	0	0	0	0	0	0	1.28e-05	0	0	0	7.67e-05	0	0	0	0	0	0	0	5.12e-06	0	0	0	0	0	0	0	0	0	0	0
PWY0-41	0	0	0	0	0	0	0.000210568	6.9e-05	0	0	0	0	0	0	0	0	0	0	1.66e-05	0	0	0	0	0	2.46e-05	0	0	0	0	5.15e-05	0	0	0	2.24e-05	0	7.06e-06	0	1.8e-05	0	0	0	0	0	0	0	9.21e-06	0	0	0
PWY0-42	0	0	1.01e-05	0	0	0	0.000813056	0.000130672	0	0	0	0	0	0.000489034	0	0	0	0	0.000152775	0	1.33e-05	0.000383819	0	0	8.65e-05	0.000567941	0.000332784	0.000341415	0	0.000452672	0	0	0	3.27e-05	8.37e-05	0.000182592	4.11e-05	0.00144491	0.000123283	0.000778765	0.00222935	0	0	0	0	1.66e-05	6.64e-05	1.51e-05	0
PWY0-461	0	0	0	0	0	0	0.000327226	0	0	0	0	0	0	0	0	0	0	0	0	0	0	0	0	0	4.48e-05	0	0	0	0	0.000213258	0	0	0	3.83e-05	0	6.62e-05	0	9.92e-05	0	0	0	0	0	0	0	1.66e-05	0	0	0
PWY0-862	0	0	2.78e-05	0.000334035	0.000136674	0.000338608	0.0027446	0.00115283	0.000370499	0.00044092	0.000241657	0	0.000211967	0.00251309	0.00021652	3.62e-05	0.000705202	0.000759525	0.000457728	0	0.000772366	0.00182556	0.000117295	0.00108576	0.00134845	0.00218296	5.26e-05	1.73e-05	3.58e-05	0.00170468	0.00099013	5.82e-05	0.000324683	0.000616943	0.000181852	0.000934841	0.00082167	0.00183105	0.000212213	0.000334215	0.000705871	0.000862775	4.56e-05	0.000711635	0.000676024	0.000656997	0.000484445	0.00081857	0.00069956
PWY3O-4107	0	0	0	0	0	0	0.00120763	0.000264588	0	0	0	0	0	0.000273418	0	0	0	4.77e-05	3.28e-05	0	3.73e-05	0.000220596	0	0	0.000199239	0.000378685	0	0	0	0.00046484	0	0	0	4.56e-05	0	0.00034521	0	0.000352493	7.07e-05	1.76e-05	0	0	0	0	0	3.17e-05	2.7e-05	0	0
PWY490-3	0	0	0	0	0	0	0	4.04e-05	0	0	0	0	0	1.24e-05	0	0	0	0	0	0	0	0	0	0	0	0	0	0	0	0	0	0	0	0	0	0	0	0	0	0	0	0	0	0	0	0	0	0	0
PWY5F9-12	0	0	0	0	0	0	2.27e-05	0	0	0	0	0	0	0	0	0	0	0	0	0	0	0	0	0	0	0	0	0	0	0	0	0	0	0	0	0	0	0	0	0	0	0	0	0	0	0	0	0	0
PWY66-388	0	2.25e-05	0	0	0	0	0	0	0	0	0	0	0	0	0	0	0	0	0	0	0	0	0	0	0	1.58e-05	0	0	0	0	0	0	0	0	0	0	0	0	0	0	0	0	0	0	0	0	0	0	0
PWY66-398	0	0	0	0	0	0	0	0	0	0	0	0	0	0.000228681	0	0	0	0	0	0	0	0.0001291	0	0	0	0	0	0	0	0	0	0	0	0	0	0	0	0	0	0	0	0	0	0	0	0	0	0	0
PWY66-430	0	0	0	0	0	0	0	0	0	0	0	0	0	0	0	0	0	0	0.000159939	0	0	0	0	0	0	5.1e-05	0	0	0	0	0	0	0	0	0	0	0	0.00138129	0	0	0	0	0	0	0	0	0	0	0
PYRIDNUCSAL-PWY	0	0	0	0	0	0	0.00132239	0.00035603	0	0	0	0	0	0.000139842	0	0	0	5.61e-05	4.56e-05	0	4.53e-05	9.29e-05	0	0	0.000238918	0.000333063	0	0	0	0.0005861	0	0	0	6.26e-05	0	0.00040056	0	0.000398475	9.46e-05	2.42e-05	0	0	0	0	0	4.17e-05	3.27e-05	0	0
RUMP-PWY	0	6.49e-05	0.000205906	0	0	0	0.0014449	0.00171013	2.89e-05	2.88e-05	7.5e-05	2.27e-05	3.54e-05	4.6e-05	0	4.4e-05	0.000110553	0.000130736	0.000112127	5.01e-05	1.2e-05	0.000125491	2.53e-05	4.06e-05	0.000467967	1.1e-05	8.08e-05	5.19e-05	0	0.000328131	7e-05	5.2e-05	0	0.000194823	0	0.000178506	0.000195546	0.000418284	0.000213494	8.34e-05	2.77e-05	0.000137963	2.55e-05	4.72e-05	9.06e-05	0.000115866	0.00018688	0	0
SUCSYN-PWY	0	0	0	0	0	0	0	0	0	0	0	0	0	0	7.25e-05	0	0	0	0	0	0	0	0	0	0	0	0	0	0	0	0	0	6.11e-05	0	0	0	0	0	0	0	0	0	0	0	0	0	0	0	0
TCA-GLYOX-BYPASS	0	0	0	0	0	0	0.00224928	0.000719289	0	0	0	0	0	0.00178008	0	0	0	9.03e-05	6.24e-05	0	0	0.00113311	0	0	0.000693215	0.00207854	0	1.91e-05	0	0.00159685	0	0	0	0.000207874	0	0.000634494	0	0.000977038	0.00058204	0	0	0	9.53e-05	0	3.26e-05	5.21e-05	0.000101454	0	0
THREOCAT-PWY	0	0	0	0	0	0	0.000739265	0.000329296	0	0	0	0	0	0	0	0	1.75e-05	0	0	0	0	0	0	0	0	1.09e-05	0	0	0	4.14e-05	0	0	0	0	0	0	0	0	0	0	0	0	0	0	0	0	0	0	0
TYRFUMCAT-PWY	0	0	0	0	0	0	0	0	0	0	0	0	0	6.66e-05	0	0	0	0	0	0	0	5.13e-05	0	0	0	8.47e-05	0	0	0	0	0	0	0	0	0	0	0	0	0	0	0	0	0	0	0	0	0	0	0
UBISYN-PWY	0	0	0	0	0	0	0.000183079	0	0	0	0	0	0	0	0	0	0	0	0	0	0	0	0	0	1.49e-05	0	0	0	0	0	0	0	0	0	0	0	0	0.000148739	0	0	0	0	0	0	0	0	0	0	0
UDPNACETYLGALSYN-PWY	0	0	0	0	0	0	0	0	0	0	0	0	0	0	0	0	0	0	0	0	0	0	0	0	0	0	0	0	0	0	0	0	0	0	0	0	0	0	0	0	0	0	0	0	0	0	0	0	0
URDEGR-PWY	0	0	0	0	0	0	0.000108715	1.67e-05	0	0	0	0	0	0	0	0	0	0	5.14e-06	0	0	0	0	0	1.98e-05	0	0	0	0	1.47e-05	0	0	0	0	0	0	0	1.45e-05	0	0	0	0	0	0	0	7.39e-06	0	0	0
URSIN-PWY	0	0	1.87e-05	0	0	0	2.14e-05	1.46e-05	0	1.61e-05	0	0	0	0.000401853	0	0	0	0	0	0	0	7.09e-05	0	0	0	0.000315339	0	0	2.76e-05	5.53e-05	0	0	0	0	0	0	0	0	0.000249419	0	0	0	0	0	0	0	0	0	0
VALDEG-PWY	0	0	0	0	0	0	0	0	0	0	0	0	0	2.67e-05	0	0	0	0	0	0	0	0	0	0	0	0	0	0	0	0	0	0	0	0	0	0	0	0	0	0	0	0	0	0	0	0	0	0	0
[truncated: 26 more columns]

## Sheet: Differential pathways (LEfSe)
Table S3. Differentially abundant MetaCyc pathways identified by LEfSe (49 pathways; LDA > 2, FDR < 0.05) (Sheet 2 of 2).
MetaCyc ID	Pathway name	Functional category	Direction of enrichment	LDA score (log10)	P value	FDR	Significance
PWY-7238	sucrose biosynthesis III	Biosynthesis — Carbohydrate	High altitude	3.157	7.84283e-05	0.00238226	**
PWY-5941	glycogen degradation II	Degradation — Carbohydrate	High altitude	3.025	9.92588e-06	0.000964796	***
PWY0-1296	purine ribonucleosides degradation	Degradation — Nucleotide	High altitude	3.011	0.000349447	0.00771959	**
GLYCOGENSYNTH-PWY	glycogen biosynthesis I (from ADP-D-glucose)	Biosynthesis — Carbohydrate	High altitude	2.833	0.00311124	0.0296483	*
PWY-2941	L-lysine biosynthesis II	Biosynthesis — Amino Acid	High altitude	2.818	2.73305e-05	0.0014591	**
PWY0-1477	ethanolamine utilization	Degradation — Carboxylate / Amine	High altitude	2.774	8.23246e-09	4.00097e-06	***
PWY-6151	S-adenosyl-L-methionine cycle I	Biosynthesis — Cofactor & Carrier	High altitude	2.768	0.00357019	0.0320601	*
PWY-6385	peptidoglycan biosynthesis III (mycobacteria)	Biosynthesis — Cell Structure	High altitude	2.764	3.00227e-05	0.0014591	**
PWY-6386	UDP-N-acetylmuramoyl-pentapeptide biosynthesis II (lysine-containing)	Biosynthesis — Cell Structure	High altitude	2.753	2.26189e-05	0.0013741	**
PWY-5723	Rubisco shunt	Energy — Carbon Fixation	High altitude	2.75	0.00105017	0.0135743	*
PWY-7953	UDP-N-acetylmuramoyl-pentapeptide biosynthesis V (DAP-containing)	Biosynthesis — Cell Structure	High altitude	2.749	2.1568e-05	0.0013741	**
PWY-7237	myo-, chiro- and scyllo-inositol degradation	Degradation — Sugar Alcohol	High altitude	2.739	0.00086403	0.0125845	*
1CMET2-PWY	N10-formyl-tetrahydrofolate biosynthesis	Biosynthesis — Cofactor & Carrier	High altitude	2.692	4.55747e-05	0.00201357	**
NONMEVIPP-PWY	methylerythritol phosphate pathway I (non-mevalonate isoprenoid biosynthesis)	Biosynthesis — Secondary Metabolite (Isoprenoid)	High altitude	2.687	0.000835465	0.0125845	*
PEPTIDOGLYCANSYN-PWY	peptidoglycan biosynthesis I (meso-diaminopimelate-containing)	Biosynthesis — Cell Structure	High altitude	2.675	0.000321994	0.00771959	**
PWY-5100	pyruvate fermentation to acetate and lactate II	Energy — Fermentation	High altitude	2.66	0.000565793	0.010999	*
PWY-6387	UDP-N-acetylmuramoyl-pentapeptide biosynthesis I (meso-DAP-containing)	Biosynthesis — Cell Structure	High altitude	2.658	0.000349447	0.00771959	**
P41-PWY	pyruvate fermentation to acetate and (S)-lactate I	Energy — Fermentation	High altitude	2.53	0.00369417	0.0320601	*
PWY-5676	acetyl-CoA fermentation to butanoate II	Energy — Fermentation (SCFA synthesis)	High altitude	2.418	1.8331e-06	0.000357253	***
PWY-5384	sucrose degradation IV (sucrose phosphorylase)	Degradation — Carbohydrate	High altitude	2.367	0.00131499	0.0148624	*
PWY-101	photosynthesis light reactions	Energy — Photosynthesis	High altitude	2.292	0.000427953	0.00904284	**
PWY-6588	pyruvate fermentation to acetone	Energy — Fermentation	High altitude	2.162	0.00252301	0.0255455	*
GALACT-GLUCUROCAT-PWY	superpathway of hexuronide and hexuronate degradation	Degradation — Carbohydrate	High altitude	2.051	0.00226877	0.02346	*
PWY-6124	inosine-5'-phosphate biosynthesis II	Biosynthesis — Nucleotide (Purine)	Low altitude	3.128	2.26396e-06	0.000357253	***
PWY-6123	inosine-5'-phosphate biosynthesis I	Biosynthesis — Nucleotide (Purine)	Low altitude	3.118	2.94035e-06	0.000357253	***
PWY-7229	superpathway of adenosine nucleotides de novo biosynthesis I	Biosynthesis — Nucleotide (Purine)	Low altitude	2.932	0.000111652	0.00319194	**
PWY-6126	superpathway of adenosine nucleotides de novo biosynthesis II	Biosynthesis — Nucleotide (Purine)	Low altitude	2.917	0.000284575	0.00727913	**
PWY-841	superpathway of purine nucleotides de novo biosynthesis I	Biosynthesis — Nucleotide (Purine)	Low altitude	2.913	2.1568e-05	0.0013741	**
PWY-6125	superpathway of guanosine nucleotides de novo biosynthesis II	Biosynthesis — Nucleotide (Purine)	Low altitude	2.838	0.000482664	0.00977395	**
PWY-7220	adenosine deoxyribonucleotides de novo biosynthesis II	Biosynthesis — Nucleotide (Deoxyribo)	Low altitude	2.788	0.000803915	0.0125845	*
PWY-7222	guanosine deoxyribonucleotides de novo biosynthesis II	Biosynthesis — Nucleotide (Deoxyribo)	Low altitude	2.788	0.000803915	0.0125845	*
PWY-7228	superpathway of guanosine nucleotides de novo biosynthesis I	Biosynthesis — Nucleotide (Purine)	Low altitude	2.764	0.00189665	0.0200386	*
PANTO-PWY	phosphopantothenate biosynthesis I	Biosynthesis — Cofactor (Pantothenate / CoA)	Low altitude	2.733	5.47094e-05	0.00204529	**
ASPASN-PWY	superpathway of L-aspartate and L-asparagine biosynthesis	Biosynthesis — Amino Acid	Low altitude	2.691	0.00126695	0.0146604	*
PWY-5695	urate biosynthesis / inosine-5'-phosphate degradation	Degradation — Nucleotide	Low altitude	2.689	0.00608695	0.0469565	*
HISDEG-PWY	L-histidine degradation I	Degradation — Amino Acid	Low altitude	2.625	0.00369417	0.0320601	*
THRESYN-PWY	superpathway of L-threonine biosynthesis	Biosynthesis — Amino Acid	Low altitude	2.59	0.00158137	0.0174669	*
PYRIDNUCSYN-PWY	NAD biosynthesis I (from aspartate)	Biosynthesis — Cofactor (NAD)	Low altitude	2.56	0.000773475	0.0125845	*
P42-PWY	incomplete reductive TCA cycle	Energy — TCA cycle variant	Low altitude	2.514	0.000636689	0.0119012	*
PWY-6969	TCA cycle V (2-oxoglutarate:ferredoxin oxidoreductase)	Energy — TCA cycle	Low altitude	2.468	0.00369417	0.0320601	*
PWY-6749	CMP-legionaminate biosynthesis I	Biosynthesis — Cell Surface (LPS / Glycan)	Low altitude	2.389	0.000753137	0.0125845	*
P108-PWY	pyruvate fermentation to propanoate I	Energy — Fermentation (SCFA synthesis)	Low altitude	2.364	0.000126741	0.003422	**
PWY-1269	CMP-3-deoxy-D-manno-octulosonate (KDO) biosynthesis	Biosynthesis — Cell Surface (LPS / Glycan)	Low altitude	2.26	0.00551881	0.0432603	*
PWY-7254	TCA cycle VII (acetate-producers)	Energy — TCA cycle	Low altitude	2.252	0.0028812	0.0280053	*
GLCMANNANAUT-PWY	superpathway of glucose and mannose degradation	Degradation — Carbohydrate	Low altitude	2.213	0.00261338	0.0259205	*
REDCITCYC	TCA cycle VIII (Helicobacter) / reductive TCA cycle I	Energy — TCA cycle variant	Low altitude	2.19	0.00111723	0.0135743	*
PWY-5981	CDP-diacylglycerol biosynthesis III	Biosynthesis — Lipid (Phospholipid)	Low altitude	2.087	0.00117544	0.0139332	*
FOLSYN-PWY	superpathway of tetrahydrofolate biosynthesis and salvage	Biosynthesis — Cofactor (Folate)	Low altitude	2.081	0.00492259	0.039873	*
PWY-5392	reductive TCA cycle II	Energy — Carbon Fixation	Low altitude	2.075	7.47827e-05	0.00238226	**
