# Supplementary material for: Altitude‐Associated Divergence of the Gut Microbiome in Endangered Forest Musk Deer: Evidence From Integrated Metagenomics, Metabolomics, and Culturomics
Source: Evol Appl. 2026 Jun 22;19(6):e70285. doi: 10.1111/eva.70285 (PMC13287323; doi:10.1111/eva.70285)
Supplement: Supplementary file 8 — Table S4: Complete catalog of all 6751 annotated fecal metabolites (Sheet 1 of 2). Altitude‐associated differential metabolites with VIP scores, log2 fold changes, FDR values, and KEGG pathway annotations (1682 metabolites; Sheet 2 of 2). [file EVA-19-e70285-s005.xlsx]

## Sheet: All metabolites
Table S4. Complete catalog of all 6,751 annotated fecal metabolites (Sheet 1 of 2).
Compound ID	Metabolite name	Ionization mode	Molecular formula	Molecular weight (Da)	m/z	MassError	Adduct	Retention time (min)	Identification score	Identification level	Column type	Class I (super-class)	Class II	Class III	CAS	HMDB ID	KEGG ID	KEGG pathway map	Lipid Maps ID	PubChem CID	SMILES	InChIKey	HA1	HA2	HA3	HA4	HA5	HA6	HA7	HA8	HA9	HA10	HA11	HA12	HA13	HA14	HA15	HA16	HA19	HA22	HA24	HA26	HA17	HA18	HA20	HA21	HA23	HA25	HA27
Com_3112_pos	Cyclo(Tyr-Leu)	Positive	C15H20N2O3	276.147	277.155	1.68255	[M+H]+	5.574	0.91	1	C18	Organic acids and derivatives	Carboxylic acids and derivatives	Amino acids, peptides, and analogues	"82863-65-8"					572422	CC(C)CC1C(=O)NC(C(=O)N1)CC2=CC=C(C=C2)O	GENSLUDVKWKQMX-UHFFFAOYSA-N	27.1691	28.7376	26.8972	28.0693	27.5825	28.6223	27.3973	27.9511	27.7188	26.0836	27.1297	26.3248	27.2714	27.2703	26.593	29.2126	27.5529	26.3348	27.729	27.1981	27.7774	26.2615	26.4811	27.314	27.3167	27.7614	26.2309
Com_2452_pos	Cordycepin	Positive	C10H13N5O3	251.102	252.11	1.74011	[M+H]+	4.803	0.82	1	C18	Nucleosides, nucleotides, and analogues	Purine nucleosides	Purine 3'-deoxyribonucleosides	"73-03-0"	HMDB0250451	C08431			248010	NC1=C2N=CN(C3OC(CO)CC3O)C2=NC=N1	OFEZSBMBBKLLBJ-UHFFFAOYSA-N	24.5214	25.3744	25.0535	26.3211	27.2764	26.6548	25.1636	26.0033	25.2278	23.6459	25.9682	25.4838	24.2498	24.755	24.4455	26.3283	24.53	24.8183	25.3346	24.7524	25.7903	23.6409	24.229	25.775	27.4438	25.3361	24.7141
Com_1261_pos	Vasicinone	Positive	C11H10N2O2	202.074	203.082	1.79444	[M+H]+	4.863	0.56	1	C18	Organoheterocyclic compounds	Diazanaphthalenes	Benzodiazines	"486-64-6"	HMDB0259770	C10744			10242	OC1CCN2C1=NC1=CC=CC=C1C2=O	SDIVYZXRQHWCKF-UHFFFAOYSA-N	25.0477	25.8142	25.2066	25.0719	23.918	25.3617	24.9627	24.9976	25.5407	24.5605	25.7914	25.2401	25.8132	24.8013	25.2465	25.7129	26.6334	26.1189	25.4723	25.6825	25.0125	25.0362	25.1042	24.6503	24.9435	25.1192	25.217
Com_6209_pos	Peiminine	Positive	C27H43NO3	429.324	452.312	2.36745	[M+Na]+	6.155	0.56	1	C18	Lipids and lipid-like molecules	Steroids and steroid derivatives	Steroidal alkaloids	"18059-10-4"	HMDB0256206	C10808			167691	CC1CCC2C(C3CCC4C(C3CN2C1)CC5C4CC(=O)C6C5(CCC(C6)O)C)(C)O	IQDIERHFZVCNRZ-YUYPDVIUSA-N	23.0443	21.163	21.3365	20.1454	23.0729	23.5369	22.3491	22.3094	19.8625	22.7428	21.6378	19.0132	21.4402	20.3454	21.1107	22.027	19.6732	21.8	22.5258	22.396	24.2081	24.815	22.9584	23.7648	23.2735	22.3451	23.2057
Com_6301_pos	Polyporusterone A	Positive	C28H46O6	478.329	461.325	3.47175	[M+H-H2O]+	7.263	0.70	1	C18	Lipids and lipid-like molecules	Steroids and steroid derivatives	Bile acids, alcohols and derivatives	"141360-88-5"	HMDB0038495			LMST01031296	85041613	CC(C)C(C)CC(O)C(C)(O)C1CCC2(O)C3=CC(=O)C4CC(O)C(O)CC4(C)C3CCC12C	KQBCIGPPRFLKLS-UHFFFAOYSA-N	28.0196	26.9635	28.2261	27.5927	26.4874	26.8398	28.5076	26.9748	27.9329	28.0651	27.8312	27.5251	27.7965	27.7597	28.2776	26.1747	26.5223	27.9879	27.9778	26.9371	28.1956	28.7513	28.6803	28.6468	28.1827	27.8249	27.4196
Com_5775_pos	Ingenol Mebutate	Positive	C25H34O6	430.236	413.234	4.59847	[M+H-H2O]+	7.628	0.62	1	C18	Lipids and lipid-like molecules	Prenol lipids	Diterpenoids	"75567-37-2"	HMDB0253485	D09393		LMFA07010911	73234850	CC=C(C)C(=O)OC1C(C)=CC23C(C)CC4C(C(C=C(CO)C(O)C12O)C3=O)C4(C)C	VDJHFHXMUKFKET-UHFFFAOYSA-N	28.2782	27.6851	27.5964	27.0433	27.5411	27.8942	27.1075	27.9568	26.8355	26.9363	26.5899	27.4351	27.336	27.3919	27.5792	26.855	26.5141	27.2907	27.7913	26.5879	27.1408	26.1774	27.6365	26.8582	26.419	28.0084	25.6646
Com_261_pos	Adenine monohydrochloride hemihydrate	Positive	C5H5N5	135.054	136.062	1.90791	[M+H]+	1.764	1.00	1	C18	Organic acids and derivatives	Carboxylic acids and derivatives	Amino acids, peptides, and analogues	"6055-72-7"						C1=NC2=NC=NC(=C2N1)N.O.Cl	DHMQDGOQFOQNFH-UHFFFAOYSA-N	30.5353	30.213	29.6387	30.0038	30.4993	31.5692	30.0449	30.9467	29.0482	29.9447	29.0817	28.347	30.254	29.0044	29.8172	29.5214	29.248	31.4169	29.1299	27.8164	31.1489	27.9708	29.8954	31.7025	31.8887	30.1062	30.2371
Com_4196_pos	D-erythro-Sphingosine	Positive	C18H37NO2	299.282	322.274	8.75958	[M+Na]+	5.65	0.57	1	C18	Organic nitrogen compounds	Organonitrogen compounds	Amines	"2673-72-5"	HMDB0000252	C00319	map00600;map01100;map04071;map04210;map04217	LMSP01010001		CCCCCCCCCCCCCC=CC(C(CO)N)O	WWUZIQQURGPMPG-KRWOKUGFSA-N	25.6644	25.8348	26.1965	25.9002	24.7949	24.2756	25.7254	25.7759	26.0973	26.1098	25.9364	25.9493	25.8242	25.9369	25.5085	25.4596	25.3649	25.1825	25.7337	25.4034	25.5989	24.2045	25.762	25.7135	25.6205	25.8345	24.4588
Com_4114_pos	Rosin	Positive	C15H20O6	296.126	319.116	1.33867	[M+Na]+	4.834	0.80	1	C18	Lipids and lipid-like molecules	Fatty Acyls	Fatty acyl glycosides	"85026-55-7"	HMDB0257310					C1=CC=C(C=C1)C=CCOC2C(C(C(C(O2)CO)O)O)O	KHPCPRHQVVSZAH-GUNCLKARSA-N	28.1044	27.6931	26.9197	27.3725	27.2511	26.2246	27.9263	28.0433	27.5476	28.6419	26.9069	27.043	27.4436	27.3974	27.4262	27.5111	27.4271	27.7561	27.4586	28.1542	26.2236	16.3208	25.1208	27.7986	27.2093	27.0261	25.4113
Com_4697_pos	Ponicidin	Positive	C20H26O6	362.173	345.166	9.51948	[M+H-H2O]+	6.373	0.85	1	C18	Lipids and lipid-like molecules	Prenol lipids	Diterpenoids	"52617-37-5"	HMDB0242347				14564539	CC1(C)CCC(O)C23C4OC5C6CCC2C5(C(=O)C6=C)C(O)(O4)C(O)C13	WHRDRHNMTIXZNY-UHFFFAOYSA-N	26.0984	24.3563	25.4871	25.5317	25.4231	24.8014	25.5097	25.8575	25.8499	26.8771	24.7292	24.8396	25.0012	25.5595	25.4387	24.1036	24.6379	25.6872	24.2452	24.7476	25.6934	25.8634	22.4414	25.2482	25.3754	27.7332	21.3808
Com_3813_pos	Cimifugin	Positive	C16H18O6	306.11	307.116	5.45712	[M+H]+	5.555	0.68	1	C18	Organoheterocyclic compounds	Benzopyrans	1-benzopyrans	"37921-38-3"	HMDB0250254	C09000			5087850	COC1=C2CC(OC2=CC2=C1C(=O)C=C(CO)O2)C(C)(C)O	ATDBDSBKYKMRGZ-UHFFFAOYSA-N	27.6127	27.6949	26.7641	27.7715	27.534	27.2473	27.4673	27.5297	26.9161	26.9322	27.5055	26.9127	27.3796	27.0574	27.5878	27.2493	26.9596	27.734	27.2088	27.7194	27.2136	26.1704	26.8687	27.0914	27.3234	27.101	26.5312
Com_1720_pos	Sinapinic acid	Positive	C11H12O5	224.068	225.074	8.61471	[M+H]+	5.4	0.56	1	C18	Phenylpropanoids and polyketides	Cinnamic acids and derivatives	Hydroxycinnamic acids and derivatives	"530-59-6"	HMDB0034069	C00482	map00940;map01061;map01100;map01110		1549091	COC1=CC(\C=C/C(O)=O)=CC(OC)=C1O	PCMORTLOPMLEFB-ARJAWSKDSA-N	27.3683	26.8925	27.225	27.0945	27.0696	27.9214	26.8691	27.1816	26.4628	26.9715	27.4724	26.9773	27.0615	27.2998	27.802	26.5914	26.9542	27.5122	26.4134	27.2513	26.5611	27.3213	27.7983	27.3019	27.044	26.6559	24.3819
Com_3848_pos	Sphingosine (d17:1)	Positive	C17H35NO2	285.267	308.256	1.56305	[M+Na]+	8.694	0.67	1	C18	Organic nitrogen compounds	Organonitrogen compounds	Amines	"6918-48-5"				LMSP01040002		CCCCCCCCCCCCC=CC(C(CO)N)O	RBEJCQPPFCKTRZ-LHMZYYNSSA-N	24.5475	26.962	22.9375	23.764	24.4822	24.3089	22.2382	24.3656	25.0365	22.8867	23.2262	23.4949	24.6106	23.4148	25.0513	23.3314	19.9912	20.6624	21.7525	19.1055	23.5662	22.5952	23.5358	22.656	22.7992	21.8278	26.18
Com_3247_pos	Maculosin	Positive	C14H16N2O3	260.116	283.108	9.41099	[M+Na]+	5.877	0.72	1	C18	Organic acids and derivatives	Carboxylic acids and derivatives	Amino acids, peptides, and analogues	"4549-02-4"		C10605				C1CC2C(=O)NC(C(=O)N2C1)CC3=CC=C(C=C3)O	LSGOTAXPWMCUCK-RYUDHWBXSA-N	24.3553	24.3178	24.2344	24.4228	25.2028	24.7835	24.3632	24.9329	25.5052	24.3259	25.8565	24.4813	24.0835	24.433	24.881	24.9438	25.0156	24.7503	24.2237	24.7966	24.7864	24.6754	24.4967	25.3319	25.4931	24.1508	24.9522
Com_3279_pos	Lotaustralin	Positive	C11H19NO6	261.121	284.112	5.79903	[M+Na]+	5.343	0.56	1	C18	Organic oxygen compounds	Organooxygen compounds	Carbohydrates and carbohydrate conjugates	"1973415-50-7"	HMDB0033865	C08334	map00460;map01110		4626626	CCC(C)(OC1OC(CO)C(O)C(O)C1O)C#N	WEWBWVMTOYUPHH-UHFFFAOYSA-N	26.2447	27.1602	26.9203	25.3486	27.0276	25.5778	26.4033	25.9158	26.7855	26.9306	26.5581	26.6698	26.636	26.5265	26.6142	25.4592	25.9323	26.3593	26.6691	25.8721	26.6448	26.9818	27.3784	27.1646	26.7566	26.2697	26.4731
Com_4762_pos	N-(3-Oxotetradecanoyl)-DL-homoserine lactone	Positive	C18H31NO4	325.225	348.217	7.69944	[M+Na]+	5.976	0.76	1	C18	Organic acids and derivatives	Carboxylic acids and derivatives	Amino acids, peptides, and analogues	"503610-29-5"						CCCCCCCCCCCC(=O)CC(=O)NC1CCOC1=O	YQFJJDSGBAAUPW-UHFFFAOYSA-N	27.1783	27.8319	28.2329	27.5268	27.5651	27.1309	27.5594	27.6351	28.1277	27.5268	28.3593	28.2783	27.7453	27.8907	27.6335	28.0071	27.3885	27.404	27.6986	27.3891	28.1856	27.9271	28.0984	28.3867	27.8949	27.8837	27.6166
Com_1259_pos	Hispolon	Positive	C12H12O4	220.074	203.071	1.9843	[M+H-H2O]+	6.351	0.64	1	C18	Benzenoids	Phenols	Benzenediols	"173933-40-9"	HMDB0253182				53395354	CC(=O)C=C(O)C=CC1=CC=C(O)C(O)=C1	QDVIEIMMEUCFMW-UHFFFAOYSA-N	28.0284	28.1512	29.2264	28.0842	26.6304	28.0681	27.0937	28.1366	28.2875	29.1341	26.3277	27.9522	27.2946	27.805	28.8137	26.0396	25.62	25.9649	29.1037	27.5628	28.2455	27.2166	27.6811	27.8531	26.4086	28.172	24.2923
Com_5449_pos	Phorbol	Positive	C20H28O6	364.189	387.175	8.11118	[M+Na]+	4.959	0.61	1	C18	Lipids and lipid-like molecules	Prenol lipids	Diterpenoids	"17673-25-5"	HMDB0246701	C09155	map04750	LMPR0104330001	290670	CC1C(O)C2(O)C(C3C=C(CO)CC4(O)C(C=C(C)C4=O)C13O)C2(C)C	QGVLYPPODPLXMB-UHFFFAOYSA-N	20.1382	22.1563	22.0506	20.6014	21.3293	20.2602	20.8069	21.0727	22.0462	21.2406	20.8434	22.7857	20.5757	21.8422	20.7011	20.9705	20.6124	20.45	21.9603	22.0533	25.6641	22.5004	25.2109	22.9375	21.1356	21.6883	22.1067
Com_6280_pos	Polyporusterone B	Positive	C28H44O6	476.314	459.309	2.56203	[M+H-H2O]+	6.652	0.75	1	C18	Lipids and lipid-like molecules	Steroids and steroid derivatives	Bile acids, alcohols and derivatives	"141360-89-6"	HMDB0038496			LMST01031298	72746742	CC(C)C(=C)CC(O)C(C)(O)C1CCC2(O)C3=CC(=O)C4CC(O)C(O)CC4(C)C3CCC12C	OQDKHYZVFZGSRC-UHFFFAOYSA-N	27.8984	27.1511	27.7001	27.3524	27.4964	27.0567	27.1576	27.4823	26.7754	27.6162	28.124	26.9875	27.6693	27.2229	28.1489	25.9487	26.8875	27.3615	27.8019	27.0779	27.3608	27.0806	28.3371	27.2004	27.4244	27.455	26.7878
Com_5375_pos	Levistolide A	Positive	C24H28O4	380.199	381.208	5.64453	[M+H]+	6.024	0.60	1	C18	Organoheterocyclic compounds	Dihydrofurans	Furanones	"88182-33-6"	HMDB0034225				13965085	CCC\C=C1/OC(=O)C2=C1CCC1C3CCC4(C21)\C(OC(=O)C4=C3)=C\CCC	UBBRXVRQZJSDAK-ZJHGLIIDSA-N	26.5023	27.5318	27.2951	27.4787	26.2421	26.3951	25.9634	26.5611	27.3094	27.082	26.2701	27.8174	26.9214	26.9478	26.7478	27.4209	26.1902	25.5821	26.9063	26.8943	27.9173	27.1802	26.8718	28.1656	27.6632	27.8511	23.6571
Com_5374_pos	Ferutinin	Positive	C22H30O4	358.214	381.207	9.06016	[M+Na]+	6.86	0.72	1	C18	Lipids and lipid-like molecules	Prenol lipids	Sesquiterpenoids	"41743-44-6"	HMDB0252237				496289	CC(C)C1(O)CCC2(C)CC=C(C)CC(OC(=O)C3=CC=C(O)C=C3)C12	CYSHNJQMYORNJI-UHFFFAOYSA-N	26.6581	26.5947	26.7442	26.8154	26.4648	26.0338	26.6438	26.7987	27.0408	27.2418	26.8169	26.835	26.6525	27.0389	27.1647	25.9899	25.9558	25.9707	26.5479	26.3007	27.9195	27.5148	26.5686	27.8899	26.453	26.7031	25.2747
Com_6167_pos	Ponasterone A	Positive	C27H44O6	464.314	447.31	0.50444	[M+H-H2O]+	6.478	0.74	1	C18	Lipids and lipid-like molecules	Steroids and steroid derivatives	Bile acids, alcohols and derivatives	"13408-56-5"	HMDB0256697	C08835		LMST01010195	4482619	CC(C)CCC(O)C(C)(O)C1CCC2(O)C3=CC(=O)C4CC(O)C(O)CC4(C)C3CCC12C	PJYYBCXMCWDUAZ-UHFFFAOYSA-N	28.0886	27.4355	27.9093	26.9258	26.937	27.8362	27.1819	27.2137	27.162	27.4724	27.4635	27.4724	27.1306	26.9953	26.4901	26.9258	27.675	26.991	27.6248	26.4273	28.8526	27.6144	28.3895	28.5469	28.3391	28.5837	27.1608
Com_5701_pos	Actinonin	Positive	C19H35N3O5	385.258	408.25	8.89082	[M+Na]+	5.524	0.58	1	C18	Organic acids and derivatives	Carboxylic acids and derivatives	Amino acids, peptides, and analogues	"13434-13-4"	HMDB0242670	C12056			443600	CCCCCC(CC(=O)NO)C(=O)NC(C(C)C)C(=O)N1CCCC1CO	XJLATMLVMSFZBN-UHFFFAOYSA-N	24.4469	24.3042	24.245	23.7867	23.9334	24.2173	23.5016	24.1923	23.3934	23.9568	23.7046	24.1169	24.0506	24.5622	23.4831	24.1395	25.0105	24.6167	22.9649	23.3638	24.8823	22.9914	23.6498	23.7593	24.265	24.3724	23.2647
Com_5664_pos	Strophanthidin	Positive	C23H32O6	404.22	405.226	3.68927	[M+H]+	6.325	0.70	1	C18	Lipids and lipid-like molecules	Steroids and steroid derivatives	Steroid lactones	"66-28-4"	HMDB0258516	C19988		LMST01120005	5303	CC12CCC3C(CCC4(O)CC(O)CCC34C=O)C1(O)CCC2C1=CC(=O)OC1	ODJLBQGVINUMMR-UHFFFAOYSA-N	28.1878	28.2121	28.356	28.5392	28.1625	28.3242	28.2378	29.0887	28.0622	29.041	27.8705	28.3099	28.0672	28.0029	27.6258	28.1762	28.1914	28.2994	28.3389	27.9275	28.267	28.368	27.8646	28.3853	28.3618	28.804	27.7314
Com_2772_pos	(+/-)-Huperzine A	Positive	C15H18N2O	242.142	265.13	4.6503	[M+Na]+	5.119	0.57	1	C18	Organoheterocyclic compounds	Quinolines and derivatives	Quinolones and derivatives	"120786-18-7"	HMDB0242212				1253	CC=C1C2CC3=C(C1(CC(=C2)C)N)C=CC(=O)N3	ZRJBHWIHUMBLCN-UHFFFAOYSA-N	23.6237	23.9248	23.6857	22.9289	23.0747	24.4589	24.2008	24.1653	23.9233	23.0152	23.9444	23.7206	23.8945	24.5807	23.0825	23.3822	23.8064	23.8853	23.2183	23.0993	24.6333	24.5225	24.5363	24.7332	24.3647	23.7952	23.3148
Com_4388_pos	Sangivamycin	Positive	C12H15N5O5	309.107	332.098	3.78772	[M+Na]+	5.201	0.56	1	C18	Nucleosides, nucleotides, and analogues	Pyrrolopyrimidine nucleosides and nucleotides	-	"18417-89-5"						C1=C(C2=C(N=CN=C2N1C3C(C(C(O3)CO)O)O)N)C(=O)N	OBZJZDHRXBKKTJ-JTFADIMSSA-N	20.4006	21.5283	22.6369	21.2814	20.3146	19.1889	19.3769	21.1056	21.3009	24.1312	21.6928	20.8813	20.9734	20.6577	19.4817	20.9043	21.3599	21.0713	21.3005	21.0653	21.0281	19.6918	21.6496	21.2177	21.4777	20.5445	20.6416
Com_1223_pos	Germacrone	Positive	C15H22O	218.167	201.164	1.42447	[M+H-H2O]+	7.209	0.97	1	C18	Lipids and lipid-like molecules	Prenol lipids	Sesquiterpenoids	"6902-91-6"	HMDB0252704	C16966			81323	CC(C)=C1CC=C(C)CCC=C(C)CC1=O	CAULGCQHVOVVRN-UHFFFAOYSA-N	30.5723	30.5838	30.8786	30.8512	30.7512	30.0149	30.9043	30.5953	30.666	30.3571	30.2472	30.714	30.4472	30.5204	30.4951	29.9484	30.2033	30.1981	31.1221	29.8723	30.4176	30.052	30.8685	30.9431	30.8701	31.1469	29.6199
Com_1620_pos	Curcumol	Positive	C15H24O2	236.178	219.175	1.42176	[M+H-H2O]+	9.396	0.85	1	C18	Lipids and lipid-like molecules	Prenol lipids	Sesquiterpenoids	"4871-97-0"	HMDB0038122				228604	CC(C)C1CC23OC1(O)CC(=C)C2CCC3C	QRMPRVXWPCLVNI-UHFFFAOYSA-N	25.4887	25.7028	26.0781	25.8832	25.5544	25.4423	25.5267	25.4428	25.6495	25.6491	26.3326	25.7058	25.5781	25.8907	25.7118	26.0202	25.8922	25.5651	25.5985	26.1416	25.7254	26.0945	26.0733	26.5377	26.7246	26.5773	25.9595
Com_2939_pos	Sulfuretin	Positive	C15H10O5	270.053	271.06	1.35703	[M+H]+	5.755	0.72	1	C18	Phenylpropanoids and polyketides	Aurone flavonoids	-	"120-05-8"	HMDB0258611	C08730		LMPK12130008		OC1=CC2=C(C=C1)C(=O)C(O2)=CC1=CC(O)=C(O)C=C1	RGNXWPVNPFAADO-UHFFFAOYSA-N	26.1722	26.1257	25.4135	26.3858	25.8303	27.0728	27.4776	26.8805	26.5624	27.4116	25.3706	25.46	26.7302	27.0753	25.9242	24.3701	26.2931	27.4565	26.408	27.1264	27.4672	27.9142	25.5596	26.0763	26.8856	26.1494	27.0158
Com_3280_pos	Brevianamide F	Positive	C16H17N3O2	283.132	284.137	8.92882	[M+H]+	6.139	0.54	1	C18	Organic acids and derivatives	Carboxylic acids and derivatives	Amino acids, peptides, and analogues	"38136-70-8"		C20563	map00404;map01100;map01110			C1CC2C(=O)NC(C(=O)N2C1)CC3=CNC4=CC=CC=C43	RYFZBPVMVYTEKZ-KBPBESRZSA-N	23.6136	24.5019	23.2731	24.3801	25.1574	20.5754	22.9904	22.6949	23.7791	23.7187	22.4628	23.4953	23.1983	23.2192	22.9451	23.9055	23.7008	22.2758	23.8489	23.2066	21.8567	21.3611	23.5852	22.7603	23.4169	23.2685	19.1082
Com_6581_pos	Polyporenic acid C	Positive	C31H46O4	482.34	505.329	1.32361	[M+Na]+	9.73	0.88	1	C18	Lipids and lipid-like molecules	Steroids and steroid derivatives	Bile acids, alcohols and derivatives	"465-18-9"	HMDB0256688					CC(C)C(=C)CCC(C1C(CC2(C1(CC=C3C2=CCC4C3(CCC(=O)C4(C)C)C)C)C)O)C(=O)O	KPKYWYZPIVAHKU-WMNQUVFJSA-N	21.7674	23.6591	23.5731	23.493	21.5771	26.6642	19.8768	21.6548	23.3207	23.3727	21.4289	23.1221	24.0614	23.053	22.8933	23.5599	26.3548	22.1436	23.1256	25.0863	20.4326	23.9453	22.3448	20.8897	22.9884	21.1325	20.3009
Com_5497_pos	Periplogenin	Positive	C23H34O5	390.241	391.246	4.26597	[M+H]+	7.229	0.81	1	C18	Lipids and lipid-like molecules	Steroids and steroid derivatives	Steroid lactones	"514-39-6"	HMDB0256345					CC12CCC(CC1(CCC3C2CCC4(C3(CCC4C5=CC(=O)OC5)O)C)O)O	QJPCKAJTLHDNCS-FBAXFMHRSA-N	31.2885	30.4868	29.6242	30.6169	30.7936	30.0767	31.742	31.3277	30.2167	31.9993	29.6001	29.6491	30.9728	30.5268	30.2721	30.017	31.6177	31.9307	30.1574	31.2676	29.3543	30.2085	29.7144	28.9359	29.0657	30.5958	28.1387
Com_4085_pos	Combretastatin A4	Positive	C18H20O5	316.131	317.137	4.68304	[M+H]+	6.286	0.60	1	C18	Phenylpropanoids and polyketides	Stilbenes	-	"117048-59-6"	HMDB0250413	C20268				COC1=CC=C(C=CC2=CC(OC)=C(OC)C(OC)=C2)C=C1O	HVXBOLULGPECHP-UHFFFAOYSA-N	26.4455	26.4257	26.0787	26.3597	26.7605	25.7731	25.9911	26.3952	26.3612	27.0686	26.0444	26.5209	26.1389	26.4068	26.3562	25.9673	25.9987	26.204	26.5799	26.0239	27.0562	25.7129	26.6537	28.137	26.6748	25.9617	26.2358
Com_1390_pos	Sinapaldehyde	Positive	C11H12O4	208.074	209.081	2.33671	[M+H]+	5.375	0.72	1	C18	Benzenoids	Phenols	Methoxyphenols	"4206-58-0"	HMDB0258301	C05610	map00940;map01061;map01100;map01110		119216	COC1=CC(C=CC=O)=CC(OC)=C1O	CDICDSOGTRCHMG-UHFFFAOYSA-N	19.8897	23.4605	23.5961	22.6161	23.2804	22.0805	23.6535	22.0909	21.7026	23.5359	23.5536	24.0976	23.9885	26.1851	22.7394	23.2726	23.1183	24.1669	24.0807	22.626	23.9604	21.9325	23.4784	24.5357	22.2989	23.7084	24.5168
Com_4183_pos	cis-9,10-Epoxystearic Acid	Positive	C18H34O3	298.251	321.241	1.72481	[M+Na]+	8.322	1.00	1	C18	Lipids and lipid-like molecules	Fatty Acyls	Lineolic acids and derivatives	"24560-98-3"				LMFA02000001		CCCCCCCCC1C(O1)CCCCCCCC(=O)O	IMYZYCNQZDBZBQ-SJORKVTESA-N	32.6849	32.3664	32.1719	32.2111	32.2239	31.4965	32.4934	33.1114	32.4265	32.268	32.1983	32.4367	32.2649	32.3083	32.6409	32.7731	33.7484	32.384	32.5537	32.5391	32.4975	32.9418	32.4504	32.1082	31.8455	33.3103	32.1191
Com_6150_pos	Methyl cholate	Positive	C25H42O5	422.303	445.294	2.96781	[M+Na]+	7.634	0.85	1	C18	Lipids and lipid-like molecules	Steroids and steroid derivatives	Bile acids, alcohols and derivatives	"1448-36-8"						CC(CCC(=O)OC)C1CCC2C1(C(CC3C2C(CC4C3(CCC(C4)O)C)O)O)C	DLYVTEULDNMQAR-UHFFFAOYSA-N	27.7465	28.0735	27.8834	28.2287	27.6297	28.1771	27.9097	28.0749	28.3154	28.3265	27.6716	27.7992	27.9535	27.9692	28.0216	27.3436	27.8096	28.5646	28.1893	27.3125	27.6862	28.2112	27.7484	27.8943	27.9937	28.1407	27.2774
Com_2298_pos	Hispidin	Positive	C13H10O5	246.053	247.058	7.84668	[M+H]+	5.466	0.63	1	C18	Benzenoids	Phenols	Benzenediols	"555-55-5"	HMDB0253181				54722180	OC1=CC(=O)OC(C=CC2=CC=C(O)C(O)=C2)=C1	SGJNQVTUYXCBKH-UHFFFAOYSA-N	28.5656	29.2378	28.5321	28.6475	28.576	27.7483	27.1906	28.6862	28.681	28.9323	28.7442	28.7707	28.3181	28.4313	28.3025	28.6828	28.5423	27.5028	28.6874	28.8134	28.1383	27.2331	27.9433	29.0757	28.4536	28.9653	19.0245
Com_2430_pos	Nardosinone	Positive	C15H22O3	250.157	251.165	1.52512	[M+H]+	5.884	0.83	1	C18	Lipids and lipid-like molecules	Prenol lipids	Sesquiterpenoids	"23720-80-1"	HMDB0255460				168136	CC1CCC=C2C1(C3C(CC2=O)OOC3(C)C)C	KXGHHSIMRWPVQM-JWFUOXDNSA-N	28.6812	29.485	29.6585	29.7368	29.3937	29.5889	29.8197	29.438	28.7479	29.7696	29.188	29.4684	29.5662	29.5178	29.2867	27.8843	29.4593	29.7868	29.8894	29.8707	28.5396	29.406	28.5375	30.0117	28.5344	29.651	29.0941
Com_2947_pos	Micheliolide	Positive	C15H20O3	248.141	271.129	5.29328	[M+Na]+	5.209	0.87	1	C18	Organoheterocyclic compounds	Lactones	Gamma butyrolactones	"68370-47-8"	HMDB0254704	C09507			322515	CC1=C2CCC(C)(O)C2C2OC(=O)C(=C)C2CC1	RDJAFOWISVMOJY-UHFFFAOYSA-N	25.4416	26.0209	26.0815	25.5864	26.2099	25.8212	25.5981	25.1562	25.9626	25.2198	26.174	24.5962	24.9199	25.9589	25.5418	25.0071	25.0894	26.1623	25.1682	25.4458	26.731	26.3625	26.1907	26.9127	25.7312	24.4995	25.103
Com_2008_pos	Isocurcumenol	Positive	C15H22O2	234.162	235.17	1.52146	[M+H]+	8.816	0.94	1	C18	Lipids and lipid-like molecules	Prenol lipids	Sesquiterpenoids	"24063-71-6"	HMDB0036647				5255901	CC1CCC2C(=C)CC3(O)OC12CC3=C(C)C	DEBDFZGNZTYPMF-UHFFFAOYSA-N	26.2455	26.3923	26.7266	26.8018	26.5822	26.8252	26.6668	26.4288	26.8944	26.7627	26.9391	27.6056	26.9573	26.7185	26.5137	26.4054	26.2975	27.2288	26.793	27.5959	26.826	26.7532	26.6806	26.9422	27.8267	26.6575	26.2901
Com_4729_pos	Bavachalcone	Positive	C20H20O4	324.136	347.124	3.24404	[M+Na]+	5.749	0.64	1	C18	Phenylpropanoids and polyketides	Linear 1,3-diarylpropanoids	Chalcones and dihydrochalcones	"28448-85-3"	HMDB0248885			LMPK12120046	480795	CC(C)=CCC1=CC(C(=O)C=CC2=CC=C(O)C=C2)=C(O)C=C1O	BLZGPHNVMRXDCB-UHFFFAOYSA-N	28.3373	27.8476	27.6141	27.4187	28.9553	27.2951	27.2196	27.7233	28.4449	28.135	28.4094	28.0631	27.4797	27.9426	27.612	27.1209	26.4766	26.715	27.5271	27.3628	27.7457	27.1582	27.3357	27.7477	26.8117	27.21	26.3175
Com_6331_pos	Dehydrotumulosic acid	Positive	C31H48O4	484.355	467.351	2.79418	[M+H-H2O]+	8.427	0.75	1	C18	Lipids and lipid-like molecules	Steroids and steroid derivatives	Bile acids, alcohols and derivatives	"6754-16-1"	HMDB0250960				22134159	CC(C)C(=C)CCC(C1C(O)CC2(C)C3=CCC4C(C)(C)C(O)CCC4(C)C3=CCC12C)C(O)=O	LADJWZMBZBVBSB-UHFFFAOYSA-N	27.8646	27.8646	27.3729	28.0811	29.5031	28.205	28.0986	27.3473	28.0465	28.5198	27.9592	27.4462	27.7022	27.6457	28.2538	28.926	28.5402	28.2053	28.431	29.036	27.9604	29.297	28.7276	27.7878	30.017	28.2938	27.9961
Com_5876_pos	Dimethylcurcumin	Positive	C23H24O6	396.157	419.148	3.57505	[M+Na]+	6.486	0.57	1	C18	Phenylpropanoids and polyketides	Diarylheptanoids	Linear diarylheptanoids	"52328-98-0"	HMDB0248645				468137	COC1=C(OC)C=C(C=CC(O)=CC(=O)C=CC2=CC(OC)=C(OC)C=C2)C=C1	ZMGUKFHHNQMKJI-UHFFFAOYSA-N	26.1407	25.2879	25.891	25.9807	23.895	24.6583	26.2817	26.0422	24.5848	26.2619	25.3383	25.0191	25.6863	25.924	25.9665	23.5428	24.0516	25.8335	24.5485	24.8349	25.5248	26.0759	25.3996	25.2852	24.8254	23.5549	24.2273
Com_3724_pos	beta-Zearalenol	Positive	C18H24O5	320.162	303.157	6.1585	[M+H-H2O]+	6.658	0.79	1	C18	Phenylpropanoids and polyketides	Macrolides and analogues	-	"71030-11-0"	HMDB0041838	C14751			13932155	C[C@@H]1CCC[C@H](O)CCC\C=C\C2=CC(O)=CC(O)=C2C(=O)O1	FPQFYIAXQDXNOR-SXIUOJOQSA-N	27.3675	26.3077	27.2248	26.5897	26.407	25.747	27.2669	26.4041	26.9319	27.0269	26.3381	26.0358	26.7868	28.2191	27.9184	25.86	25.6156	27.0142	26.072	26.8576	26.7185	26.5187	26.2517	27.0908	26.7278	26.4271	26.0574
Com_199_pos	Anethole	Positive	C10H12O	148.089	131.086	2.51952	[M+H-H2O]+	5.662	0.72	1	C18	Benzenoids	Phenol ethers	Anisoles	"104-46-1"	HMDB0030837	C10428	map00940;map01110		1549040	COC1=CC=C(\C=C/C)C=C1	RUVINXPYWBROJD-ARJAWSKDSA-N	28.1373	28.5278	28.8968	28.5521	27.888	28.0932	28.2373	28.1177	28.1275	29.2812	29.2923	28.749	29.3321	28.6716	29.0159	27.673	28.3736	28.6383	28.1127	28.1811	28.3699	27.9666	28.5807	28.5677	28.2141	28.4125	29.336
Com_1124_pos	1,4-D-Gulonolactone	Positive	C6H10O6	178.048	196.082	2.19212	[M+NH4]+	1.472	0.84	1	C18	Organoheterocyclic compounds	Lactones	Gamma butyrolactones	"6322-07-2"		C05410				C(C(C1C(C(C(=O)O1)O)O)O)O	SXZYCXMUPBBULW-LECHCGJUSA-N	20.7514	19.4969	17.4454	18.4453	17.8342	19.6782	22.2014	19.3904	19.3885	22.9374	19.2438	17.0521	20.8216	17.2919	19.6417	20.9635	22.876	21.6234	18.7127	21.7152	20.5996	20.1769	23.0053	22.1662	22.8828	22.3607	20.4328
Com_2997_pos	Nicotinic acid riboside	Positive	C11H13NO6	255.074	273.108	0.84208	[M+NH4]+	1.477	0.55	1	C18	Organic oxygen compounds	Organooxygen compounds	Carbohydrates and carbohydrate conjugates	"17720-18-2"	HMDB0006809				161234	OC[C@H]1O[C@H]([C@H](O)[C@@H]1O)[N+]1=CC=CC(=C1)C(O)=O	PUEDDPCUCPRQNY-ZYUZMQFOSA-O	24.7908	25.133	25.194	25.1104	23.986	24.0497	25.0088	24.8526	24.7843	24.9451	24.3499	24.3489	24.7963	25.5064	24.7919	24.2667	24.2818	24.4644	25.4208	24.7218	24.4247	24.7281	24.9261	23.8508	23.8278	24.7589	24.8318
Com_677_pos	4-Hydroxyisoleucine	Positive	C6H13NO3	147.09	170.079	1.30071	[M+Na]+	1.355	0.57	1	C18	Organic acids and derivatives	Carboxylic acids and derivatives	Amino acids, peptides, and analogues	"781658-23-9"						CC(C(C)O)C(C(=O)O)N	OSCCDBFHNMXNME-UHFFFAOYSA-N	21.1956	22.0951	21.8774	20.8861	23.4134	20.1379	21.8304	22.5449	22.7133	19.508	22.7311	22.8892	20.7077	22.0738	22.0187	23.0351	20.9233	22.08	19.0069	23.2621	23.2802	23.3224	22.9064	23.2382	23.2529	22.4195	23.5496
Com_5398_pos	Corynoxeine	Positive	C22H26N2O4	382.189	383.193	9.86849	[M+H]+	5.61	0.51	1	C18	Organoheterocyclic compounds	Indolizidines	-	"630-94-4"	HMDB0250480				73081505	COC=C(C1CC2N(CCC22C(=O)NC3=CC=CC=C23)CC1C=C)C(=O)OC	MUVGVMUWMAGNSY-UHFFFAOYSA-N	20.8276	21.109	18.9589	20.3012	20.45	21.327	20.1149	21.1818	21.7094	21.8431	23.0075	19.4347	19.7181	19.5795	20.5106	20.5636	21.2504	21.9938	21.3242	20.6943	22.2727	21.6321	22.9535	23.4544	22.3791	22.1162	24.5929
Com_5645_pos	Myriocin	Positive	C21H39NO6	401.278	402.286	1.73132	[M+H]+	5.695	0.73	1	C18	Lipids and lipid-like molecules	Fatty Acyls	Fatty acids and conjugates	"35891-70-4"		C19914		LMSP01080020		CCCCCCC(=O)CCCCCCC=CCC(C(C(CO)(C(=O)O)N)O)O	ZZIKIHCNFWXKDY-GNTQXERDSA-N	27.9414	27.3131	26.3062	25.0735	27.9724	26.3427	21.2359	26.8881	28.6686	28.1254	25.5988	30.6309	27.399	24.8117	22.8902	28.0429	26.9356	21.8422	25.0389	24.7874	25.5526	26.3042	28.9068	24.8802	24.7655	25.5742	18.2104
Com_283_pos	Geraniol	Positive	C10H18O	154.136	137.133	0.98008	[M+H-H2O]+	7.137	0.82	1	C18	Lipids and lipid-like molecules	Prenol lipids	Monoterpenoids	"106-24-1"	HMDB0035155	C01500	map00902;map00907;map01060;map01062;map01066;map01100;map01110;map01120	LMPR0102010016	637566	CC(C)=CCC\C(C)=C\CO	GLZPCOQZEFWAFX-JXMROGBWSA-N	26.9846	27.0551	26.9977	27.179	26.5022	26.3322	27.64	26.1165	26.5493	27.0384	26.8922	27.1683	26.9424	26.9867	26.2558	26.8077	26.7506	27.48	27.8512	27.4567	27.9138	27.9059	27.2144	27.9954	27.7255	27.9166	26.7582
Com_286_pos	Trigonelline	Positive	C7H7NO2	137.048	138.055	1.70034	[M+H]+	1.47	0.77	1	C18	Alkaloids and derivatives	-	-	"535-83-1"	HMDB0000875	C01004	map00960		5570	C[N+]1=CC=CC(=C1)C([O-])=O	WWNNZCOKKKDOPX-UHFFFAOYSA-N	28.5647	28.0836	29.6944	28.5954	27.9795	28.5418	28.8865	27.501	28.0189	27.537	28.4923	28.6511	28.7281	28.6905	28.7802	27.3755	27.5895	27.6248	29.4745	27.8266	27.7232	28.1873	29.3792	27.235	27.2744	27.9237	27.8833
Com_6825_pos	Coproporphyrin III	Positive	C36H38N4O8	654.269	655.278	1.96063	[M+H]+	6.552	0.96	1	C18	Organoheterocyclic compounds	Tetrapyrroles and derivatives	Porphyrins	"14643-66-4"	HMDB0000570	C05770	map00860;map01100;map01110;map01240		114935	CC1=C(CCC(O)=O)/C2=C/C3=N/C(=C\C4=C(C)C(CCC(O)=O)=C(N4)/C=C4\N=C(\C=C\1/N\2)C(C)=C4CCC(O)=O)/C(CCC(O)=O)=C3C	JWFCYWSMNRLXLX-UJJXFSCMSA-N	23.4513	25.9405	26.2765	25.0497	26.0957	25.0256	23.7558	23.9542	26.6322	24.0651	27.618	27.1398	25.0718	24.9869	24.5359	25.925	25.8251	24.4143	26.0654	24.2223	26.209	25.3162	23.5811	27.3444	24.8626	25.2905	24.3295
Com_319_pos	Pi-Methylimidazoleacetic acid	Positive	C6H8N2O2	140.059	141.066	1.28541	[M+H]+	1.483	1.00	1	C18	Organoheterocyclic compounds	Azoles	Imidazoles	"1071661-55-6"	HMDB0004988				6451814	CN1C=NC=C1CC(O)=O	UJCGYTCAMOHYCG-UHFFFAOYSA-N	29.4056	24.3866	24.2616	24.4324	26.109	26.6177	29.0724	24.1737	23.9974	24.4187	28.859	23.5802	26.1853	29.4694	29.0397	23.1009	23.9546	26.117	23.3347	26.8986	23.6819	26.8765	27.6372	26.1763	24.5758	23.6677	29.5164
Com_938_pos	3-Methoxy-4-hydroxyphenylglycol	Positive	C9H12O4	184.074	185.081	2.91654	[M+H]+	5.501	0.64	1	C18	Benzenoids	Phenols	Methoxyphenols	"534-82-7"	HMDB0001490	C05594	map00350;map01100			COC1=CC(=CC=C1O)C(O)CO	FBWPWWWZWKPJFL-UHFFFAOYSA-N	25.0518	25.4585	25.2239	25.8383	26.3357	24.6158	25.0188	26.4215	27.0315	25.5022	25.3444	25.7282	26.8575	26.3672	26.4072	25.9183	25.2115	26.3896	25.5146	25.8712	25.8038	25.2085	25.5667	25.5235	25.3454	25.4492	24.6462
Com_3575_pos	all-trans-4-Oxoretinoic acid	Positive	C20H26O3	314.188	297.186	2.65935	[M+H-H2O]+	6.977	0.84	1	C18	Lipids and lipid-like molecules	Prenol lipids	Retinoids	"38030-57-8"	HMDB0006285	C16678	map00830;map01100	LMPR01090026	6437063	C\C(\C=C\C1=C(C)C(=O)CCC1(C)C)=C/C=C/C(/C)=C/C(O)=O	GGCUJPCCTQNTJF-FRCNGJHJSA-N	26.234	26.4422	26.7048	26.0574	26.3144	25.908	26.2223	26.7607	26.8028	27.0104	26.8717	26.6527	27.0122	26.2096	26.3358	26.5714	26.6558	25.7975	26.1231	26.2305	25.6501	25.9548	26.3298	25.9604	26.1327	26.0935	25.5437
Com_2228_pos	Tiglyl carnitine	Positive	C12H21NO4	243.147	244.155	1.85535	[M+H]+	5.223	0.54	1	C18	Lipids and lipid-like molecules	Fatty Acyls	Fatty acid esters	"64681-36-3"	HMDB0002366			LMFA07070108	91825636	C\C=C(/C)C(=O)O[C@H](CC([O-])=O)C[N+](C)(C)C	WURBQCVBQNMUQT-OLKPEBQYSA-N	25.8794	25.8844	26.0764	25.7805	26.1722	25.854	25.8475	26.1152	25.9063	26.1086	25.8906	25.936	26.2128	25.8624	25.8382	25.464	25.7966	25.8205	26.0486	25.5902	26.9439	26.9199	27.1865	27.2705	26.8153	26.6039	26.3196
Com_5118_pos	Tetrahydrocortisone	Positive	C21H32O5	364.225	365.231	4.72407	[M+H]+	6.677	0.61	1	C18	Lipids and lipid-like molecules	Steroids and steroid derivatives	Hydroxysteroids	"53-05-4"	HMDB0000903	C05470	map00140	LMST02030098	12444617	[H][C@@]12CC[C@](O)(C(=O)CO)[C@@]1(C)CC(=O)[C@@]1([H])[C@@]2([H])CC[C@@]2([H])C[C@@H](O)CC[C@]12C	SYGWGHVTLUBCEM-SDYDLROXSA-N	29.9885	29.8564	28.8998	30.0124	30.0514	28.9169	30.1357	29.9911	29.2261	30.7648	28.7908	28.8531	30.0478	29.6946	29.3396	28.7648	29.6634	30.7734	28.9408	30.385	29.8919	29.6887	30.6506	29.8851	29.45	29.1652	28.9521
Com_241_pos	2-Hydroxymethyl benzoic acid	Positive	C8H8O3	152.047	135.044	1.82909	[M+H-H2O]+	6.064	0.70	1	C18	Benzenoids	Benzene and substituted derivatives	Benzoic acids and derivatives	"612-20-4"	HMDB0032594	C10804			11920	OCC1=CC=CC=C1C(O)=O	MGMNPSAERQZUIM-UHFFFAOYSA-N	26.1664	25.9128	25.8023	25.7462	25.6048	25.1401	26.0708	25.9309	25.673	26.4642	24.8282	25.8524	25.5819	25.9104	25.745	25.6467	25.3808	25.7723	25.7555	25.7229	25.5625	25.8958	26.0223	25.7261	25.7211	26.0224	25.8129
Com_27_pos	3-Hydroxy-4-aminopyridine	Positive	C5H6N2O	110.048	111.056	4.34509	[M+H]+	1.483	0.82	1	C18	Organoheterocyclic compounds	Pyridines and derivatives	Aminopyridines and derivatives	"52334-53-9"	HMDB0060741				2762419	OC1=CNC=CC1=N	DBDKLFOUWUHPDW-UHFFFAOYSA-N	24.3573	24.1706	24.3053	24.277	23.9974	24.4339	24.6248	23.8446	23.4911	23.8291	24.4432	24.4054	24.2513	24.7393	24.8727	23.4044	23.4831	24.2072	24.0976	24.2118	24.5898	24.4592	24.5725	25.1016	24.4851	24.5764	24.9107
Com_2453_pos	2'-Deoxyadenosine	Positive	C10H13N5O3	251.102	252.109	1.11313	[M+H]+	3.215	1.00	1	C18	Nucleosides, nucleotides, and analogues	Purine nucleosides	Purine 2'-deoxyribonucleosides	"958-09-8"	HMDB0000101	C00559	map00230;map01100;map01232;map02010		13730	NC1=C2N=CN([C@H]3C[C@H](O)[C@@H](CO)O3)C2=NC=N1	OLXZPDWKRNYJJZ-RRKCRQDMSA-N	26.6495	28.4098	27.3614	29.4375	29.0367	30.1559	26.3486	28.4534	27.7515	26.4099	28.3953	27.9281	26.5366	27.08	26.7433	29.7304	27.5355	27.303	27.6471	26.7177	28.4056	25.85	27.0409	28.9446	30.1899	28.6357	26.023
Com_5163_pos	Batilol	Positive	C21H44O3	344.329	367.319	2.03776	[M+Na]+	11.254	0.93	1	C18	Lipids and lipid-like molecules	Glycerolipids	Monoradylglycerols	"544-62-7"	HMDB0248884	C13858				CCCCCCCCCCCCCCCCCCOCC(O)CO	OGBUMNBNEWYMNJ-UHFFFAOYSA-N	23.8771	22.3468	23.0806	23.0323	24.5705	27.4077	22.434	20.721	27.4662	22.3267	25.4309	23.1087	24.0527	21.7065	26.2448	28.6457	26.6521	23.0191	23.242	26.0187	21.4073	26.0747	26.3981	20.2675	26.9561	20.0619	21.2272
Com_5220_pos	3-Oxo-4,6-choladien-24-oic acid	Positive	C24H34O3	370.251	371.257	3.36505	[M+H]+	8.379	0.93	1	C18	Lipids and lipid-like molecules	Steroids and steroid derivatives	Bile acids, alcohols and derivatives	"88179-71-9"	HMDB0000476			LMST04010235	5283992	[H][C@@]12CC[C@H]([C@H](C)CCC(O)=O)[C@@]1(C)CC[C@@]1([H])[C@@]2([H])C=CC2=CC(=O)CC[C@]12C	CREVIXFSUWYGRJ-IHMUCKAYSA-N	28.8965	28.3526	28.0422	28.0514	28.7293	27.8226	27.8637	28.8019	28.9166	28.5902	28.3239	28.7603	28.3081	28.4499	28.7013	28.1542	27.9162	28.2345	29.1766	28.1622	27.9838	28.461	27.9871	28.8018	27.489	28.1521	27.9708
Com_5651_pos	Cortisone acetate	Positive	C23H30O6	402.204	403.215	9.63037	[M+H]+	7.683	0.76	1	C18	Lipids and lipid-like molecules	Steroids and steroid derivatives	Pregnane steroids	"50-04-4"	HMDB0015459	C08173		LMST02030120	5745	[H][C@@]12CC[C@](O)(C(=O)COC(C)=O)[C@@]1(C)CC(=O)[C@@]1([H])[C@@]2([H])CCC2=CC(=O)CC[C@]12C	ITRJWOMZKQRYTA-RFZYENFJSA-N	23.2986	23.3702	24.3446	24.4404	24.8093	23.7218	24.7697	22.4195	24.1891	25.1907	23.9738	23.8731	23.3656	24.4513	23.9233	23.8089	22.1079	23.9337	24.5715	23.872	24.5399	24.4492	23.8209	25.0405	24.2889	23.5497	24.3599
Com_5299_pos	Prostaglandin E1	Positive	C20H34O5	354.241	377.228	4.97675	[M+Na]+	5.528	0.63	1	C18	Lipids and lipid-like molecules	Fatty Acyls	Eicosanoids	"745-65-3"	HMDB0001442	C04741		LMFA03010134	5280723	CCCCC[C@H](O)\C=C\[C@H]1[C@H](O)CC(=O)[C@@H]1CCCCCCC(O)=O	GMVPRGQOIOIIMI-DWKJAMRDSA-N	22.8488	23.8425	22.8457	23.7178	23.6039	23.923	23.7613	23.7305	22.7798	22.4663	23.9634	22.8678	23.0125	22.6697	22.745	22.5735	24.425	23.1667	22.0889	23.5948	23.7115	19.8447	23.3483	23.374	23.0558	22.9702	23.5816
Com_6650_pos	1-Stearoyl-sn-glycero-3-phosphocholine	Positive	C26H54NO7P	523.364	524.371	0.54624	[M+H]+	10.623	0.94	1	C18	Lipids and lipid-like molecules	Glycerophospholipids	Glycerophosphocholines	"19420-57-6"	HMDB0010384			LMGP01050026	497299	CCCCCCCCCCCCCCCCCC(=O)OC[C@@H](O)COP([O-])(=O)OCC[N+](C)(C)C	IHNKQIMGVNPMTC-RUZDIDTESA-N	21.5746	21.0944	20.6737	20.7425	22.6293	25.8615	21.6352	20.6543	23.3615	22.1886	22.8451	20.17	23.1966	20.849	23.4027	25.9285	24.0714	21.0005	19.9738	25.5328	18.4493	22.9652	22.276	19.6159	24.3723	19.143	20.3397
Com_3262_pos	Adrenosterone	Positive	C19H24O3	300.173	283.17	1.67592	[M+H-H2O]+	6.327	0.82	1	C18	Lipids and lipid-like molecules	Steroids and steroid derivatives	Androstane steroids	"382-45-6"	HMDB0006772	C05285	map00140	LMST02020126	223997	[H][C@@]12CCC(=O)[C@@]1(C)CC(=O)[C@@]1([H])[C@@]2([H])CCC2=CC(=O)CC[C@]12C	RZRPTBIGEANTGU-IRIMSJTPSA-N	28.0179	29.9593	29.9385	29.9155	28.6184	26.1251	28.1768	29.2939	28.989	29.8584	27.3101	28.5171	29.6599	28.5216	28.6698	28.1626	27.4827	27.5767	28.7301	29.3945	27.0558	26.6888	26.0104	27.5333	27.3488	27.9695	25.983
Com_2765_pos	Thiamine	Positive	C12H16N4OS	264.104	265.112	0.54669	[M+H]+	1.445	0.93	1	C18	Organoheterocyclic compounds	Diazines	Pyrimidines and pyrimidine derivatives	"67-03-8"	HMDB0000235	C00378	map00730;map01100;map01240;map02010;map04122;map04977		1130	CC1=C(SC=[N+]1CC2=CN=C(N=C2N)C)CCO	JZRWCGZRTZMZEH-UHFFFAOYSA-N	22.7036	23.6974	23.3621	23.8303	23.047	24.231	23.8917	22.3469	22.9225	23.8598	21.6299	22.0481	23.8872	23.309	22.5537	20.0164	24.2717	24.1346	23.8631	23.0919	23.6466	22.9786	26.1497	23.9822	24.1939	25.0277	24.0276
Com_5252_pos	Deoxycorticosterone acetate	Positive	C23H32O4	372.23	373.236	4.00418	[M+H]+	8.464	0.89	1	C18	Lipids and lipid-like molecules	Steroids and steroid derivatives	Pregnane steroids	"56-47-3"	HMDB0251003	C14554			3001	CC(=O)OCC(=O)C1CCC2C3CCC4=CC(=O)CCC4(C)C3CCC12C	VPGRYOFKCNULNK-UHFFFAOYSA-N	26.5859	26.97	24.6193	25.23	24.3715	26.0606	24.6261	24.7259	25.3633	27.2014	24.2899	24.6046	25.0704	23.5445	24.3727	25.7113	27.939	24.7653	25.5219	25.5853	23.5998	24.0647	23.8733	23.6435	24.4336	23.8186	23.3622
Com_4753_pos	Adenosine-2'-monophosphate	Positive	C10H14N5O7P	347.063	348.07	1.45523	[M+H]+	1.437	0.52	1	C18	Organic oxygen compounds	Organooxygen compounds	Carbohydrates and carbohydrate conjugates	"130-49-4"	HMDB0011617	C00946			53481006	NC1=NC=NC2=C1N=CN2C1O[C@H](CO)[C@@H](O)[C@H]1OP(O)(O)=O	QDFHPFSBQFLLSW-VTHZCTBJSA-N	23.4619	22.3768	23.2071	22.8749	24.8451	26.0971	22.4256	20.2618	21.6654	23.8732	22.8401	23.5928	25.3284	23.9338	26.3026	20.7318	23.2979	23.7052	24.8498	22.1738	22.0819	22.8779	24.8891	21.8088	22.2232	22.3792	20.5512
Com_6771_pos	Biliverdin	Positive	C33H34N4O6	582.248	583.256	1.44795	[M+H]+	6.348	0.98	1	C18	Organoheterocyclic compounds	Tetrapyrroles and derivatives	Bilirubins	"114-25-0"	HMDB0001008	C00500	map00860;map01100;map01110		5353439	CC1=C(C=C)\C(NC1=O)=C\C1=C(C)C(CCC(O)=O)=C(N1)\C=C1/N=C(/C=C2\NC(=O)C(C=C)=C2C)C(C)=C1CCC(O)=O	RCNSAJSGRJSBKK-NSQVQWHSSA-N	28.2367	27.7379	28.1372	27.8578	29.0521	29.0194	27.4467	28.8118	28.496	27.747	29.7187	28.4943	28.4332	28.0146	28.5761	28.0332	28.0972	28.4473	27.2673	28.0621	28.4056	28.7997	27.7868	28.8955	29.2725	27.4008	28.3173
Com_6153_pos	Menaquinone-4	Positive	C31H40O2	444.303	445.309	2.58342	[M+H]+	10.944	0.68	1	C18	Lipids and lipid-like molecules	Prenol lipids	Quinone and hydroquinone lipids	"863-61-6"	HMDB0030017	D00100		LMPR02030042	5282367	CC(C)=CCC\C(C)=C\CC\C(C)=C\CC\C(C)=C\CC1=C(C)C(=O)C2=CC=CC=C2C1=O	DKHGMERMDICWDU-GHDNBGIDSA-N	18.2672	17.482	17.7528	20.0516	19.8388	21.8616	19.192	18.4575	18.3961	16.7652	18.189	19.3957	20.9421	17.092	19.0677	19.7075	19.2684	20.3328	20.5129	21.1529	21.7198	21.3818	22.0579	21.527	21.2167	18.9945	19.211
Com_434_pos	Cyclo(Ala-Gly)	Positive	C5H8N2O2	128.059	151.048	2.39773	[M+Na]+	2.06	0.89	1	C18	Organic acids and derivatives	Carboxylic acids and derivatives	Amino acids, peptides, and analogues	"4526-77-6"	HMDB0031547				107297	CC1NC(=O)CNC1=O	ICCHEGCKVBMSTF-UHFFFAOYSA-N	24.3008	25.1796	25.4766	25.3725	19.254	19.7435	25.5933	25.1842	25.2372	25.8524	26.4057	25.0362	19.6292	25.4552	26.1129	24.8282	25.4096	24.1887	24.9543	26.1064	24.5395	24.1942	24.6906	24.4069	19.6007	24.6975	22.3316
Com_586_pos	3-(3-Methoxyphenyl)propionic acid	Positive	C10H12O3	180.079	163.076	1.92842	[M+H-H2O]+	5.381	0.94	1	C18	Phenylpropanoids and polyketides	Phenylpropanoic acids	-	"10516-71-9"	HMDB0011751				66336	COC1=CC=CC(CCC(O)=O)=C1	BJJQJLOZWBZEGA-UHFFFAOYSA-N	26.8094	26.9583	26.9807	26.8083	26.8896	26.5978	26.7316	26.9283	26.6673	26.7498	26.1856	26.5862	26.6709	27.2819	27.0368	26.4074	26.528	26.5805	27.0258	26.7413	26.5026	26.0717	27.1369	26.8354	26.7135	27.3052	27.0792
Com_1301_pos	Acetylcarnitine	Positive	C9H17NO4	203.116	204.123	1.75505	[M+H]+	1.49	0.55	1	C18	Lipids and lipid-like molecules	Fatty Acyls	Fatty acid esters	"14992-62-2"	HMDB0240773	C02571	map04931	LMFA07070060	1	CC(=O)OC(CC([O-])=O)C[N+](C)(C)C	RDHQFKQIGNGIED-UHFFFAOYSA-N	26.4771	26.7071	27.1492	26.7981	26.3796	26.2412	27.4815	26.4722	26.2861	26.6102	26.5995	26.0581	27.1624	26.9449	26.6467	25.7762	26.2494	26.8087	26.796	26.2565	26.6826	27.1339	28.8391	27.0473	26.7682	26.7318	26.7827
Com_100_pos	2-Amino-1-phenylethanol	Positive	C8H11NO	137.084	120.081	3.72553	[M+H-H2O]+	5.055	1.00	1	C18	Organic nitrogen compounds	Organonitrogen compounds	Amines	"7568-93-6"	HMDB0001065	C02735			1000	NCC(O)C1=CC=CC=C1	ULSIYEODSMZIPX-UHFFFAOYSA-N	33.3837	33.7276	33.5513	33.5377	32.9589	34.0321	33.8499	33.5496	33.8543	32.8773	34.0542	33.7721	34.1719	33.8418	33.8998	33.2796	33.9752	34.2424	33.3466	33.7693	33.0238	32.8403	32.317	33.0175	32.3282	32.8289	34.1227
Com_4633_pos	Canrenone	Positive	C22H28O3	340.204	341.212	3.82822	[M+H]+	5.645	0.70	1	C18	Lipids and lipid-like molecules	Steroids and steroid derivatives	Steroid lactones	"976-71-6"	HMDB0003033	D03363			13789	[H][C@@]12CC[C@@]3(CCC(=O)O3)[C@@]1(C)CC[C@@]1([H])[C@@]2([H])C=CC2=CC(=O)CC[C@]12C	UJVLDDZCTMKXJK-WNHSNXHDSA-N	20.6805	20.3242	20.568	20.4156	20.2634	21.0456	20.9419	21.3066	19.6458	21.6613	20.2174	20.3161	20.9113	18.433	18.4423	20.9205	21.3341	21.0954	21.5889	20.505	20.7987	19.4224	22.4777	19.1681	19.695	20.9278	19.7158
Com_4380_pos	11beta-Hydroxyprogesterone	Positive	C21H30O3	330.219	331.225	5.92768	[M+H]+	8.158	0.74	1	C18	Lipids and lipid-like molecules	Steroids and steroid derivatives	Pregnane steroids	"600-57-7"	HMDB0004031	C05498	map00140	LMST02030168	101788	[H][C@@]12CC[C@H](C(C)=O)[C@@]1(C)C[C@H](O)[C@@]1([H])[C@@]2([H])CCC2=CC(=O)CC[C@]12C	BFZHCUBIASXHPK-ATWVFEABSA-N	31.4992	30.7268	30.1478	30.7257	31.6852	30.6951	31.7802	31.5946	30.4852	32.0839	29.7702	29.8504	31.6302	30.8795	30.7466	30.9563	32.0167	32.1374	30.661	32.0319	28.7895	30.7948	29.5463	29.4227	29.7106	30.2732	29.5903
Com_1810_pos	4,6-O-Ethylidene-alpha-D-glucose	Positive	C8H14O6	206.079	229.069	1.5447	[M+Na]+	1.545	0.61	1	C18	Organoheterocyclic compounds	Pyranodioxins	-	"13224-99-2"	HMDB0246614				259627	CC1OCC2OC(O)C(O)C(O)C2O1	VZPBLPQAMPVTFO-UHFFFAOYSA-N	22.8105	23.9296	23.1451	22.8738	24.7704	23.4237	23.5421	24.7439	25.3904	24.5826	25.4688	25.4483	23.5336	23.9279	23.3942	25.0301	24.2625	24.5982	21.4622	24.9556	25.2383	25.259	23.9437	25.8799	24.378	23.4821	23.5259
Com_2797_pos	Agomelatine	Positive	C15H17NO2	243.126	266.114	3.61589	[M+Na]+	5.212	0.58	1	C18	Organic acids and derivatives	Carboxylic acids and derivatives	Carboxylic acid derivatives	"138112-76-2"	HMDB0015636	D02578			82148	COC1=CC2=C(C=CC=C2CCNC(C)=O)C=C1	YJYPHIXNFHFHND-UHFFFAOYSA-N	22.5674	22.4252	23.0224	21.5221	23.2012	21.9755	22.856	22.9911	22.3251	22.8056	22.7954	22.7087	23.3631	22.8424	22.2863	22.1369	22.5503	23.3517	22.4049	21.705	23.9282	23.1747	22.883	24.3285	23.0346	22.4312	23.2811
Com_679_pos	Pyridoxine	Positive	C8H11NO3	169.074	170.082	2.55021	[M+H]+	1.491	0.60	1	C18	Organoheterocyclic compounds	Pyridines and derivatives	Pyridoxines	"65-23-6"	HMDB0000239	C00314	map00750;map01100;map01120;map01240		1054	CC1=C(O)C(CO)=C(CO)C=N1	LXNHXLLTXMVWPM-UHFFFAOYSA-N	26.3459	26.4499	26.447	25.9511	26.1411	25.4525	26.4868	26.2239	25.8248	25.9528	25.9368	26.3053	26.5515	26.4155	26.4799	25.4892	25.8399	25.7482	26.2445	25.0051	26.5071	25.4091	25.6867	24.8257	24.7518	25.0447	26.2137
Com_5017_pos	Enrofloxacin	Positive	C19H22FN3O3	359.165	360.172	1.03318	[M+H]+	5.407	0.99	1	C18	Organoheterocyclic compounds	Quinolines and derivatives	Quinoline carboxylic acids	"93106-60-6"	HMDB0029861	D02473			71188	CCN1CCN(CC1)C1=CC2=C(C=C1F)C(=O)C(=CN2C1CC1)C(O)=O	SPFYMRJSYKOXGV-UHFFFAOYSA-N	24.1061	21.1165	24.4912	23.8993	21.8043	23.9732	25.5819	19.627	32.5498	30.7467	28.9127	27.9637	26.9121	25.6409	27.7485	21.8802	22.347	22.6974	21.1983	17.919	19.2017	23.965	18.8461	22.7349	21.9665	22.6265	26.2363
Com_3653_pos	D-Ribo-phytosphingosine	Positive	C18H39NO3	317.293	300.29	1.4907	[M+H-H2O]+	6.133	0.59	1	C18	Organic nitrogen compounds	Organonitrogen compounds	Amines	"554-62-1"	HMDB0004610	C12144	map00600;map01100	LMSP01030001	122121	CCCCCCCCCCCCCC[C@@H](O)[C@@H](O)[C@@H](N)CO	AERBNCYCJBRYDG-KSZLIROESA-N	23.884	22.5963	22.6278	22.1839	23.2931	23.5902	23.958	24.1955	22.8922	24.0599	21.6805	21.7466	24.0816	23.4746	23.1362	22.4151	23.0862	23.9732	22.5751	23.9209	22.7967	23.3097	24.0317	22.4442	22.0567	23.8039	23.5454
Com_4299_pos	Estetrol	Positive	C18H24O4	304.167	327.155	4.07701	[M+Na]+	5.04	0.61	1	C18	Lipids and lipid-like molecules	Steroids and steroid derivatives	Estrane steroids	"15183-37-6"	HMDB0304837	D11513			27125	[H][C@@]1(O)[C@]([H])(O)[C@@]2([H])[C@]3([H])CCC4=CC(O)=CC=C4[C@@]3([H])CC[C@]2(C)[C@@]1([H])O	AJIPIJNNOJSSQC-NYLIRDPKSA-N	26.2139	26.6388	25.5851	25.8865	26.1813	26.0558	25.9386	26.3658	26.3282	26.5796	26.0151	25.9168	26.0389	27.3002	25.5696	25.4919	26.0758	25.9081	26.571	25.8295	26.7421	26.3084	26.9287	27.4881	25.9555	26.2289	26.8859
Com_1864_pos	N1,N8-Diacetylspermidine	Positive	C11H23N3O2	229.179	230.187	1.64041	[M+H]+	2.396	0.94	1	C18	Organic acids and derivatives	Carboxylic acids and derivatives	Carboxylic acid derivatives	"178244-42-3"	HMDB0041947				389613	CC(=O)NCCCCNCCCNC(C)=O	BKCVMAZDKFQPHB-UHFFFAOYSA-N	24.1459	23.8552	26.8578	26.2793	26.9563	25.8217	25.5233	24.6893	25.0582	25.8017	20.6486	17.8588	24.4214	26.1637	26.4571	15.7677	24.3525	26.6413	24.4804	26.3932	25.6217	23.7617	23.5251	25.0605	24.4297	24.636	32.1047
Com_1518_pos	Isoalantolactone	Positive	C15H20O2	232.146	215.143	2.04864	[M+H-H2O]+	6.693	0.88	1	C18	Lipids and lipid-like molecules	Prenol lipids	Terpene lactones	"470-17-7"	HMDB0035934	C09484			605266	CC12CCCC(=C)C1CC1C(C2)OC(=O)C1=C	CVUANYCQTOGILD-UHFFFAOYSA-N	26.5389	26.9324	26.6388	26.6907	26.3741	25.9901	26.7919	26.6606	26.9275	26.3635	26.7296	26.7816	26.4331	26.639	26.293	26.6375	27.056	26.3482	26.9528	26.4099	27.1442	26.8117	27.2793	27.0377	27.5556	27.1108	27.7022
Com_6765_pos	Trisdecanoin	Positive	C33H62O6	554.455	577.449	8.43784	[M+Na]+	8.817	0.52	1	C18	Lipids and lipid-like molecules	Glycerolipids	Triradylcglycerols	"621-71-6"	HMDB0000548			LMGL03012617	69310	[H]C(COC(=O)CCCCCCCCC)(COC(=O)CCCCCCCCC)OC(=O)CCCCCCCCC	LADGBHLMCUINGV-UHFFFAOYSA-N	23.4668	20.3782	24.4188	23.2902	23.535	25.2211	23.8727	20.0758	23.1492	22.7346	21.4499	21.8548	22.6294	23.1616	20.7481	22.0451	18.6676	23.0851	24.0561	22.0937	25.0184	23.126	23.8754	23.9264	23.09	23.8603	22.1345
Com_5060_pos	N-Arachidonylglycine	Positive	C22H35NO3	361.262	362.267	6.52252	[M+H]+	8.58	0.58	1	C18	Organic acids and derivatives	Carboxylic acids and derivatives	Amino acids, peptides, and analogues	"179113-91-8"	HMDB0005096			LMFA08020003	5283389	CCCCC\C=C/C\C=C/C\C=C/C\C=C/CCCC(=O)NCC(O)=O	YLEARPUNMCCKMP-DOFZRALJSA-N	26.5444	25.1945	23.8917	22.7287	22.9541	23.6727	24.4216	25.1807	24.7854	23.7509	23.5581	23.1441	25.3362	24.4548	24.8762	23.7771	26.2001	25.4108	24.2042	24.8903	22.4737	23.46	25.3511	23.8848	24.9558	21.8902	22.7791
Com_3172_pos	sn-Glycero-3-phosphocholine	Positive	C8H20NO6P	257.103	280.092	1.68048	[M+Na]+	1.369	0.82	1	C18	Lipids and lipid-like molecules	Glycerophospholipids	Glycerophosphocholines	"28319-77-9"	HMDB0000086	C00670	map00564;map00565;map05231		657272	C[N+](C)(C)CCOP([O-])(=O)OC[C@H](O)CO	SUHOQUVVVLNYQR-MRVPVSSYSA-N	21.6542	22.2965	20.3734	20.9664	24.6477	21.5123	20.8696	23.4809	23.5827	21.4172	24.2545	23.3713	22.5815	23.0645	21.0911	23.3717	23.2414	23.6661	19.4494	24.1135	22.4743	23.2613	21.0195	24.4475	22.7433	22.6997	19.579
Com_2178_pos	Moracin M	Positive	C14H10O4	242.058	243.063	8.3494	[M+H]+	5.722	0.68	1	C18	Phenylpropanoids and polyketides	2-arylbenzofuran flavonoids	-	"56317-21-6"	HMDB0033307				185848	OC1=CC=C2C=C(OC2=C1)C1=CC(O)=CC(O)=C1	LHPRYOJTASOZGJ-UHFFFAOYSA-N	28.6062	29.0243	28.8367	28.0422	26.6006	25.4547	22.8174	27.312	28.6683	29.3334	26.6597	28.4374	27.2685	26.7492	26.3333	28.3918	27.1532	25.0115	28.8743	27.9846	27.7025	25.7028	27.223	27.2984	27.7519	28.0752	25.5561
Com_5482_pos	3-Oxo-7-hydroxychol-4-enoic acid	Positive	C24H36O4	388.261	389.267	4.26719	[M+H]+	8.54	0.82	1	C18	Lipids and lipid-like molecules	Steroids and steroid derivatives	Bile acids, alcohols and derivatives	"14772-95-3"	HMDB0062744			LMST04010239	193493	[H][C@@](C)(CCC(O)=O)[C@@]1([H])CC[C@@]2([H])[C@]3([H])[C@]([H])(O)CC4=CC(=O)CC[C@]4(C)[C@@]3([H])CC[C@]12C	CFLVYJJIZHNITM-NLXMLWGDSA-N	28.8661	28.1592	27.8315	27.9346	27.7041	27.8647	27.528	28.2458	27.7164	27.2816	27.3748	26.9246	26.6581	27.3094	28.293	27.5776	28.0473	27.3663	27.881	27.4088	26.5264	26.6271	27.9302	26.5693	26.6161	26.487	26.0007
Com_186_pos	Indole-3-carbinol	Positive	C9H9NO	147.068	130.065	2.36733	[M+H-H2O]+	5.144	0.92	1	C18	Organoheterocyclic compounds	Indoles and derivatives	Indoles	"700-06-1"	HMDB0005785				3712	OCC1=CNC2=C1C=CC=C2	IVYPNXXAYMYVSP-UHFFFAOYSA-N	27.6839	26.6693	26.5214	26.9324	27.1295	27.3026	27.3162	26.4585	27.4332	27.6671	27.3771	27.4769	26.3818	27.4799	27.6685	27.1065	27.4041	27.5264	27.1022	26.3708	27.4848	27.8265	27.3183	27.5655	27.3472	26.7946	27.4949
Com_2778_pos	L-Valyl-L-phenylalanine	Positive	C14H20N2O3	264.147	265.155	1.63915	[M+H]+	5.448	1.00	1	C18	Organic acids and derivatives	Carboxylic acids and derivatives	Amino acids, peptides, and analogues	"3918-92-1"	HMDB0029134				6993119	CC(C)[C@H](N)C(=O)N[C@@H](CC1=CC=CC=C1)C(O)=O	GJNDXQBALKCYSZ-RYUDHWBXSA-N	29.5551	28.6887	28.6276	28.8451	28.3917	29.0484	29.2236	29.122	28.9475	29.0627	28.983	29.1424	29.5455	29.7592	28.8595	29.2611	29.3616	29.7735	28.4016	29.0155	29.4768	28.4349	27.8976	29.6224	28.9231	29.5321	30.7019
Com_6334_pos	LysoPC(14:0/0:0)	Positive	C22H46NO7P	467.301	468.311	5.43654	[M+H]+	8.673	0.53	1	C18	Lipids and lipid-like molecules	Glycerophospholipids	Glycerophosphocholines	"20559-16-4"	HMDB0010379			LMGP01050012	460604	CCCCCCCCCCCCCC(=O)OC[C@@H](O)COP([O-])(=O)OCC[N+](C)(C)C	VXUOFDJKYGDUJI-OAQYLSRUSA-N	20.5327	20.7574	20.2597	21.0902	23.1576	21.8986	19.6429	21.8134	22.0097	21.7501	22.6253	20.6199	21.4624	18.8876	21.0945	21.8581	21.6164	17.5643	18.6194	20.272	18.6017	20.1181	22.0528	20.06	19.7427	20.734	20.9877
Com_88_pos	m-Anisaldehyde	Positive	C8H8O2	136.052	119.05	3.55704	[M+H-H2O]+	5.348	0.93	1	C18	Benzenoids	Benzene and substituted derivatives	Benzoyl derivatives	"591-31-1"	HMDB0031459				11569	COC1=CC(C=O)=CC=C1	WMPDAIZRQDCGFH-UHFFFAOYSA-N	26.7624	26.8329	26.96	26.7836	26.6435	26.574	26.8979	26.8809	26.4094	26.8456	26.5535	26.7356	26.5242	27.0718	26.7491	26.5221	26.5	26.7774	26.6604	26.5701	26.7831	26.6499	26.8848	26.2919	26.6938	26.6696	26.9771
Com_5293_pos	Riboflavin	Positive	C17H20N4O6	376.138	377.146	1.50836	[M+H]+	5.466	0.98	1	C18	Organoheterocyclic compounds	Pteridines and derivatives	Alloxazines and isoalloxazines	"83-88-5"	HMDB0000244	C00255	map00740;map01100;map01110;map01240;map02010;map04977		493570	CC1=C(C)C=C2N(C[C@H](O)[C@H](O)[C@H](O)CO)C3=NC(=O)NC(=O)C3=NC2=C1	AUNGANRZJHBGPY-SCRDCRAPSA-N	25.8413	26.2253	26.7002	26.4877	26.0457	26.1937	25.2936	26.3524	26.1525	25.5857	26.5732	25.836	25.7056	26.0573	26.0617	25.4607	26.4893	26.3986	26.0745	26.4704	26.9279	26.2934	27.0173	26.88	26.4601	26.4675	30.6128
Com_4651_pos	Mycophenolic acid	Positive	C17H20O6	320.126	343.118	7.8359	[M+Na]+	5.67	0.56	1	C18	Organoheterocyclic compounds	Isocoumarans	Isobenzofuranones	"24280-93-1"	HMDB0015159	C20380			446541	COC1=C(C\C=C(/C)CCC(O)=O)C(O)=C2C(=O)OCC2=C1C	HPNSFSBZBAHARI-RUDMXATFSA-N	25.5387	25.9176	25.1933	25.8677	25.7248	25.4103	25.8599	25.4972	25.7929	25.8185	25.8414	25.5196	25.6324	26.6611	25.3355	25.0237	25.7435	25.4204	25.6426	25.6565	25.6826	25.7364	26.599	25.6589	25.7003	25.5955	25.8635
Com_4549_pos	Kyotorphin	Positive	C15H23N5O4	337.175	338.182	0.62874	[M+H]+	2.019	0.93	1	C18	Organic acids and derivatives	Carboxylic acids and derivatives	Amino acids, peptides, and analogues	"70904-56-2"	HMDB0005768	C02993			123804	N[C@@H](CC1=CC=C(O)C=C1)C(=O)N[C@@H](CCCNC(N)=N)C(O)=O	JXNRXNCCROJZFB-RYUDHWBXSA-N	22.9902	22.6572	22.1833	22.7659	22.4974	22.266	22.6641	22.404	23.0769	22.2496	22.7972	23.3593	23.7025	23.273	21.6897	22.3676	21.6707	23.1657	22.2629	21.8139	23.7097	22.4141	22.3816	22.5045	22.5292	22.8299	24.9471
Com_1995_pos	Cyclo(his-pro)	Positive	C11H14N4O2	234.112	235.119	0.60947	[M+H]+	1.483	0.52	1	C18	Organic acids and derivatives	Carboxylic acids and derivatives	Amino acids, peptides, and analogues	"936749-56-3"	HMDB0002053				65137	[H][C@@]12CCCCN1C(=O)[C@H](CC1=CN=CN1)NC2=O	LCXWQHWWTPOAFI-UWVGGRQHSA-N	19.5029	19.0089	19.8256	19.9718	17.9403	21.6703	19.0633	18.8072	20.7911	18.4769	20.0723	19.4737	20.948	20.8424	20.0766	16.5206	19.8239	18.6214	19.1644	20.0571	19.3394	19.8919	16.841	20.3344	19.9346	16.1276	20.3751
Com_3202_pos	H-Val-Tyr-OH	Positive	C14H20N2O4	280.142	281.15	1.3358	[M+H]+	5.106	0.97	1	C18	Organic acids and derivatives	Carboxylic acids and derivatives	Amino acids, peptides, and analogues	"3061-91-4"	HMDB0029139				7009554	CC(C)[C@H](N)C(=O)N[C@@H](CC1=CC=C(O)C=C1)C(O)=O	VEYJKJORLPYVLO-RYUDHWBXSA-N	28.359	27.5855	27.4879	27.7243	27.4264	27.7763	27.8525	28.1058	27.8935	27.6421	27.8307	27.9133	28.3717	28.5895	27.8539	28.1055	27.6485	28.6961	27.1024	27.672	28.5436	27.6365	27.3719	28.3655	27.8171	28.5126	29.9051
Com_1760_pos	Piceatannol	Positive	C14H12O4	244.074	227.069	7.45368	[M+H-H2O]+	5.917	0.74	1	C18	Phenylpropanoids and polyketides	Stilbenes	-	"10083-24-6"	HMDB0004215	C05901	map00945	LMPK13090006	667639	OC1=CC(\C=C\C2=CC(O)=C(O)C=C2)=CC(O)=C1	CDRPUGZCRXZLFL-OWOJBTEDSA-N	22.728	22.3566	21.5305	21.3763	19.0338	22.5589	20.073	22.3841	22.8101	22.6329	21.6277	22.9691	21.161	22.0799	22.085	22.1419	22.2188	22.2838	22.2697	20.0757	22.1011	22.2374	21.553	22.1577	21.4027	22.4387	21.6781
Com_5444_pos	27-Hydroxycholesterol	Positive	C27H46O2	402.35	385.347	1.15528	[M+H-H2O]+	9.351	0.97	1	C18	Lipids and lipid-like molecules	Steroids and steroid derivatives	Bile acids, alcohols and derivatives	"20380-11-4"	HMDB0002103	C15610	map00120;map01066;map04148;map04979	LMST01010088	123976	[H][C@@]1(CC[C@@]2([H])[C@]3([H])CC=C4C[C@@H](O)CC[C@]4(C)[C@@]3([H])CC[C@]12C)[C@H](C)CCC[C@@H](C)CO	FYHRJWMENCALJY-YSQMORBQSA-N	26.5656	27.8214	26.9546	27.6456	27.7366	28.7506	26.1276	27.4418	28.4132	27.5091	27.5001	27.4424	26.4126	27.701	27.2528	27.7761	27.9856	25.1755	27.5576	27.8838	26.3743	27.7304	26.7353	27.7026	26.8855	27.2522	28.8898
Com_1966_pos	Costunolide	Positive	C15H20O2	232.146	233.154	0.98167	[M+H]+	7.216	0.95	1	C18	Lipids and lipid-like molecules	Prenol lipids	Terpene lactones	"553-21-9"	HMDB0036688	C09382	map00909;map01110		5367559	C\C1=C\CC\C(C)=C/C2OC(=O)C(=C)C2CC1	HRYLQFBHBWLLLL-GYIATTAWSA-N	28.5683	27.3553	27.6785	27.325	27.0659	27.5039	27.0893	27.016	26.3462	27.5268	27.597	26.9271	26.9843	27.0166	26.8499	27.119	26.6546	27.1055	27.6397	27.1856	27.5295	27.3081	27.3048	26.9496	27.4379	27.2885	27.4341
Com_244_pos	2-Methylacetophenone	Positive	C9H10O	134.073	135.081	1.59935	[M+H]+	5.06	0.94	1	C18	Organic oxygen compounds	Organooxygen compounds	Carbonyl compounds	"577-16-2"	HMDB0032386				11340	CC(=O)C1=C(C)C=CC=C1	YXWWHNCQZBVZPV-UHFFFAOYSA-N	27.0948	27.2263	27.2249	27.2259	26.7965	27.3444	27.4192	27.1232	27.336	27.0505	27.3852	27.1091	27.4104	27.4674	27.4803	27.4235	27.3401	27.484	27.084	27.2712	26.7293	26.8859	27.7142	26.85	26.5006	26.8018	27.7222
Com_6551_pos	Ganoderic acid A	Positive	C30H44O7	516.309	499.305	1.73563	[M+H-H2O]+	7.147	0.74	1	C18	Lipids and lipid-like molecules	Prenol lipids	Triterpenoids	"81907-62-2"	HMDB0034931			LMST01010391	14109402	CC(CC(=O)CC(C)C(O)=O)C1CC(O)C2(C)C3=C(C(=O)CC12C)C1(C)CCC(=O)C(C)(C)C1CC3O	DYOKDAQBNHPJFD-UHFFFAOYSA-N	27.9981	28.1415	28.4812	27.9186	27.5994	27.7584	28.234	27.8852	28.0224	28.2494	28.2369	28.072	26.9842	28.0512	27.6076	27.5325	27.6324	27.8855	28.0911	27.794	28.5902	27.5439	29.1196	28.4842	27.7241	28.5754	28.6259
Com_232_pos	Oxindole	Positive	C8H7NO	133.053	134.06	2.06943	[M+H]+	5.742	0.97	1	C18	Organoheterocyclic compounds	Indoles and derivatives	Indolines	"59-48-3"	HMDB0061918	C12312	map00402;map00999;map01100;map01110		321710	O=C1CC2=CC=CC=C2N1	JYGFTBXVXVMTGB-UHFFFAOYSA-N	31.5911	31.2093	30.4833	29.7228	28.6405	29.6712	30.8127	30.3812	29.8262	31.7417	28.3471	30.3048	30.4062	30.0433	29.2138	29.5431	31.2371	30.0506	29.2894	29.0804	29.3701	30.2653	26.6049	27.5237	29.7607	30.6968	27.5164
Com_3317_pos	1-Monomyristin	Positive	C17H34O4	302.246	285.243	1.30317	[M+H-H2O]+	8.377	0.92	1	C18	Lipids and lipid-like molecules	Glycerolipids	Monoradylglycerols	"589-68-4"	HMDB0304951				79050	CCCCCCCCCCCCCC(=O)OCC(O)CO	DCBSHORRWZKAKO-UHFFFAOYSA-N	26.2632	27.2412	27.0112	28.3848	28.1876	27.8916	26.7001	27.6045	27.4128	28.5216	27.4978	27.6959	26.9597	27.0556	26.7727	28.0035	28.067	26.9988	27.0359	27.7018	27.3418	26.8187	27.1196	27.1753	26.4148	27.1366	24.7202
Com_3090_pos	Biotin sulfone	Positive	C10H16N2O5S	276.078	277.086	3.61611	[M+H]+	5.707	0.62	1	C18	Organoheterocyclic compounds	Biotin and derivatives	-	"40720-05-6"	HMDB0004818	C20387	map00780		21252323	[H][C@]12CS(=O)(=O)[C@@H](CCCCC(O)=O)[C@@]1([H])NC(=O)N2	QPFQYMONYBAUCY-ZKWXMUAHSA-N	25.0252	25.295	24.6612	25.1191	24.8241	25.2243	24.88	24.7244	25.0696	24.6708	25.464	25.165	24.3472	24.4652	25.0036	24.7239	25.2247	24.8994	25.7087	25.0082	24.3782	23.3139	24.8459	24.6836	24.6628	24.7678	19.2386
Com_5414_pos	N-Acetyllactosamine	Positive	C14H25NO11	383.143	384.15	1.03887	[M+H]+	1.472	0.95	1	C18	Organic oxygen compounds	Organooxygen compounds	Carbohydrates and carbohydrate conjugates	"32181-59-2"	HMDB0001542	C00611			439271	CC(=O)N[C@H]1[C@H](O)O[C@H](CO)[C@@H](O[C@@H]2O[C@H](CO)[C@H](O)[C@H](O)[C@H]2O)[C@@H]1O	KFEUJDWYNGMDBV-LODBTCKLSA-N	25.3992	23.6432	25.2524	25.0142	24.2759	24.565	24.903	23.5513	24.5211	23.7125	24.758	26.4378	25.6131	25.2092	25.1323	23.3121	23.9604	24.1896	26.4077	24.0901	23.8715	24.2312	26.5131	23.728	24.0555	25.1282	23.7402
Com_6062_pos	Eplerenone	Positive	C24H30O6	414.204	437.192	3.20693	[M+Na]+	5.459	0.86	1	C18	Lipids and lipid-like molecules	Steroids and steroid derivatives	Steroid lactones	"107724-20-9"	HMDB0014838	C12512			443872	[H][C@@]12CC[C@@]3(CCC(=O)O3)[C@@]1(C)C[C@H]1O[C@@]11[C@@]2([H])[C@@H](CC2=CC(=O)CC[C@]12C)C(=O)OC	JUKPWJGBANNWMW-VWBFHTRKSA-N	23.5452	23.8068	24.2293	24.2951	23.9592	21.8873	23.2436	24.7419	23.5612	23.3211	25.0101	24.7542	22.9246	24.471	23.2022	24.2591	22.6168	22.8036	23.7068	21.4284	23.487	19.7068	20.5259	24.1117	23.4839	23.1415	20.8925
Com_1766_pos	Biotin	Positive	C10H16N2O3S	244.088	227.085	0.65624	[M+H-H2O]+	5.495	0.84	1	C18	Organoheterocyclic compounds	Biotin and derivatives	-	"58-85-5"	HMDB0000030	C00120	map00780;map01100;map01240;map02010;map04977		171548	[H][C@]12CS[C@@H](CCCCC(O)=O)[C@@]1([H])NC(=O)N2	YBJHBAHKTGYVGT-ZKWXMUAHSA-N	24.8257	25.4519	25.8721	26.1666	26.0255	24.8578	25.2605	25.5138	25.9869	26.0547	25.7484	25.7699	24.9373	25.5479	25.4031	23.5971	23.8653	24.3434	25.7996	25.0262	20.5739	25.0463	24.635	24.8468	24.2752	24.6672	23.1245
Com_5541_pos	Tetrahydrocurcumin	Positive	C21H24O6	372.157	395.145	3.05464	[M+Na]+	5.237	0.62	1	C18	Phenylpropanoids and polyketides	Diarylheptanoids	Linear diarylheptanoids	"36062-04-1"	HMDB0005789				124072	COC1=CC(CCC(=O)CC(=O)CCC2=CC(OC)=C(O)C=C2)=CC=C1O	LBTVHXHERHESKG-UHFFFAOYSA-N	24.4218	26.0503	24.2706	23.8645	25.1408	24.0894	24.0014	25.0596	23.7854	24.2008	24.9312	25.8078	25.3048	25.1956	24.3282	24.1856	24.5587	24.5975	23.7436	24.4097	25.5986	25.9818	24.9721	26.4311	24.1378	25.5248	25.6351
Com_2794_pos	Cytarabine	Positive	C9H13N3O5	243.086	266.075	1.58473	[M+Na]+	1.488	0.94	1	C18	Nucleosides, nucleotides, and analogues	Pyrimidine nucleosides	-	"147-94-4"	HMDB0015122	C02961			6253	NC1=NC(=O)N(C=C1)[C@@H]1O[C@H](CO)[C@@H](O)[C@@H]1O	UHDGCWIWMRVCDJ-CCXZUQQUSA-N	27.881	28.5638	28.2821	28.3659	28.9829	27.826	28.6427	29.0478	29.5513	26.9077	29.5085	29.6006	28.5182	29.0563	27.6427	28.4902	27.8419	28.2991	25.6724	29.9996	29.5214	27.8434	26.385	28.9208	27.5133	27.4122	24.8214
Com_6094_pos	Oleanolic Acid	Positive	C30H48O3	456.36	439.358	1.83129	[M+H-H2O]+	9.356	0.98	1	C18	Lipids and lipid-like molecules	Prenol lipids	Triterpenoids	"508-02-1"	HMDB0002364	C17148	map00999;map01100;map01110	LMPR0106150004	10494	[H][C@@]12CC(C)(C)CC[C@@]1(CC[C@]1(C)C2=CC[C@]2([H])[C@@]3(C)CC[C@H](O)C(C)(C)[C@]3([H])CC[C@@]12C)C(O)=O	MIJYXULNPSFWEK-GTOFXWBISA-N	30.2264	30.9567	31.0535	31.1323	31.1013	30.5356	31.0985	30.9007	31.7608	31.3126	32.1369	31.8028	31.3149	31.1261	31.2032	31.2064	31.5604	30.8185	31.0146	31.5268	30.9382	30.8657	31.6374	31.6537	32.282	31.0498	30.2125
Com_1326_pos	Farnesol	Positive	C15H26O	222.198	205.195	2.01658	[M+H-H2O]+	8.312	0.94	1	C18	Lipids and lipid-like molecules	Prenol lipids	Sesquiterpenoids	"4602-84-0"	HMDB0004305	C01126	map00900;map00909;map00981;map01110	LMPR0103010008	445070	CC(C)=CCC\C(C)=C\CC\C(C)=C\CO	CRDAMVZIKSXKFV-YFVJMOTDSA-N	27.3761	28.0898	28.3428	28.7291	27.4266	26.6234	28.4428	27.7313	28.0439	28.3101	27.7962	28.063	27.97	28.4753	27.9503	27.9179	27.3655	27.9984	30.0713	28.1506	28.0853	28.1179	27.3467	28.5658	28.3887	28.562	26.593
Com_5866_pos	Smilagenin	Positive	C27H44O3	416.329	417.337	1.76046	[M+H]+	9.055	0.67	1	C18	Lipids and lipid-like molecules	Prenol lipids	Triterpenoids	"126-18-1"	HMDB0030048	C08913		LMST01080005	91439	[H][C@]12C[C@@]3([H])[C@]4([H])CC[C@]5([H])C[C@@H](O)CC[C@]5(C)[C@@]4([H])CC[C@]3(C)[C@@]1([H])[C@H](C)[C@@]1(CC[C@@H](C)CO1)O2	GMBQZIIUCVWOCD-UQHLGXRBSA-N	26.416	26.0642	26.8068	26.6472	26.6689	27.9109	26.2297	25.9178	26.7126	26.8161	26.2571	26.038	26.0585	26.7157	27.0051	26.5407	26.3061	25.5717	26.8003	26.6795	26.5177	26.6196	26.5796	26.2213	26.5685	26.2956	25.5202
Com_4402_pos	Desloratadine	Positive	C19H19ClN2	310.124	333.116	9.77424	[M+Na]+	4.661	0.69	1	C18	Organoheterocyclic compounds	Benzocycloheptapyridines	-	"100643-71-8"	HMDB0015102	D03693			124087	ClC1=CC2=C(C=C1)C(=C1CCNCC1)C1=C(CC2)C=CC=N1	JAUOIFJMECXRGI-UHFFFAOYSA-N	23.5012	19.2947	23.6055	21.1099	20.479	18.2925	23.9485	23.964	18.1152	27.6122	21.2513	22.5555	21.721	18.4354	22.8044	19.2445	16.9922	22.0598	18.3097	22.3526	21.8417	22.8299	19.6561	23.1378	22.5275	23.8249	32.2672
Com_4471_pos	Prostaglandin D2	Positive	C20H32O5	352.225	335.22	5.33514	[M+H-H2O]+	6.664	0.86	1	C18	Lipids and lipid-like molecules	Fatty Acyls	Eicosanoids	"41598-07-6"	HMDB0001403	C00696	map00590;map01100;map04080;map04664;map04726;map05143;map05310	LMFA03010004	448457	[H][C@](O)(CCCCC)\C=C\[C@@]1([H])C(=O)C[C@]([H])(O)[C@]1([H])C\C=C/CCCC(O)=O	BHMBVRSPMRCCGG-OUTUXVNYSA-N	30.2656	30.1462	30.0606	29.8023	30.7603	29.5167	30.0177	30.3848	30.0633	30.767	29.9224	29.9577	30.3747	30.2712	29.9256	29.5239	30.6072	29.6937	29.185	30.202	30.363	30.1942	30.4444	30.1131	30.2255	29.8814	29.4206
Com_3277_pos	Guanosine	Positive	C10H13N5O5	283.092	284.099	1.25532	[M+H]+	3.281	1.00	1	C18	Nucleosides, nucleotides, and analogues	Purine nucleosides	-	"118-00-3"	HMDB0000133	C00387	map00230;map01100;map01232;map02010		6802	NC1=NC2=C(N=CN2[C@@H]2O[C@H](CO)[C@@H](O)[C@H]2O)C(=O)N1	NYHBQMYGNKIUIF-UUOKFMHZSA-N	29.3869	30.7943	30.6488	32.3926	30.5542	30.97	31.9209	31.1567	31.9088	28.2093	31.3131	31.5959	30.413	31.7099	30.205	30.303	31.1632	33.0529	28.7385	31.5659	30.6653	28.8992	29.523	30.5821	29.7868	29.4072	32.5678
Com_693_pos	2-Acetonaphthone	Positive	C12H10O	170.073	171.081	1.81087	[M+H]+	5.461	0.73	1	C18	Benzenoids	Naphthalenes	-	"93-08-3"	HMDB0032412				7122	CC(=O)C1=CC2=CC=CC=C2C=C1	XSAYZAUNJMRRIR-UHFFFAOYSA-N	26.9022	26.7931	27.5678	26.5266	26.649	25.7541	26.3475	26.8811	26.1612	26.566	26.6998	26.7221	26.1511	26.1284	26.2762	26.3632	26.8894	25.9425	26.8622	26.434	26.446	26.3877	26.8434	27.0211	25.8668	27.0273	24.1022
Com_3426_pos	Catechin	Positive	C15H14O6	290.079	291.085	6.15533	[M+H]+	5.389	0.71	1	C18	Phenylpropanoids and polyketides	Flavonoids	Flavans	"154-23-4"	HMDB0002780	C17590		LMPK12020001	9064	O[C@H]1CC2=C(O)C=C(O)C=C2O[C@@H]1C1=CC(O)=C(O)C=C1	PFTAWBLQPZVEMU-DZGCQCFKSA-N	25.4088	25.8335	25.0825	25.2555	24.5095	24.5101	25.3891	25.2138	24.3402	26.3848	26.4453	24.603	24.9302	24.836	26.7661	23.4256	27.1255	25.7379	25.0356	25.1646	25.1787	25.9874	24.7575	24.6552	25.3728	25.5438	25.3965
Com_1638_pos	D-Pantothenic acid	Positive	C9H17NO5	219.111	220.118	2.11346	[M+H]+	5.144	0.99	1	C18	Organic oxygen compounds	Organooxygen compounds	Alcohols and polyols	"867-81-2"	HMDB0000210	C00864	map00410;map00770;map01100;map01110;map01240;map04977	LMFA08020419	6613	CC(C)(CO)C(C(=O)NCCC(=O)O)O	GHOKWGTUZJEAQD-ZETCQYMHSA-N	28.7348	29.1333	29.5523	29.0095	29.4039	29.6933	29.4687	29.4873	29.2827	28.9592	29.6849	28.7394	29.4779	29.306	29.4608	28.5123	29.1218	29.4578	29.2917	29.0335	30.4622	29.6591	29.6668	30.3674	29.1994	29.2576	31.1959
Com_3838_pos	Piperine	Positive	C17H19NO3	285.136	308.124	5.12744	[M+Na]+	5.216	0.64	1	C18	Alkaloids and derivatives	-	-	"94-62-2"	HMDB0029377	C03882	map00960;map01064		638024	O=C(\C=C\C=C\C1=CC2=C(OCO2)C=C1)N1CCCCC1	MXXWOMGUGJBKIW-YPCIICBESA-N	24.2527	24.7165	23.8331	23.8517	24.1821	23.8644	23.9336	24.4823	24.1919	24.3711	24.6769	23.8933	24.2407	24.7155	23.9348	24.7924	24.6334	26.4098	23.3777	24.253	24.8078	23.3966	24.0186	24.7843	24.1489	24.4263	25.4621
Com_6541_pos	1-Palmitoyl-sn-glycero-3-phosphocholine	Positive	C24H50NO7P	495.332	496.341	1.4272	[M+H]+	9.653	0.94	1	C18	Lipids and lipid-like molecules	Glycerophospholipids	Glycerophosphocholines	"17364-16-8"	HMDB0010382			LMGP01050018	460602	CCCCCCCCCCCCCCCC(=O)OC[C@@H](O)COP([O-])(=O)OCC[N+](C)(C)C	ASWBNKHCZGQVJV-HSZRJFAPSA-N	26.1182	26.534	26.5836	24.6855	27.8245	27.5706	25.7601	24.2655	25.356	25.437	25.8995	25.3945	26.9505	26.4341	27.0989	26.7291	26.2695	24.257	25.8375	27.1513	25.39	23.6842	22.9826	24.9056	25.2371	25.8827	20.8241
Com_6841_pos	Maltotetraose	Positive	C24H42O21	666.222	689.212	1.42824	[M+Na]+	1.468	0.91	1	C18	Organic oxygen compounds	Organooxygen compounds	Carbohydrates and carbohydrate conjugates	"34612-38-9"	HMDB0001296	C02052			439639	OC[C@H]1O[C@H](O[C@H]2[C@H](O)[C@@H](O)[C@@H](O[C@H]3[C@H](O)[C@@H](O)[C@@H](O[C@H]4[C@H](O)[C@@H](O)C(O)O[C@@H]4CO)O[C@@H]3CO)O[C@@H]2CO)[C@H](O)[C@@H](O)[C@@H]1O	LUEWUZLMQUOBSB-AYQJAVFRSA-N	23.5953	23.9702	21.4414	22.8661	25.5671	22.592	23.8323	25.2691	24.6774	21.7395	24.2951	24.957	24.1243	23.5499	21.7535	23.6293	22.9091	25.8518	20.8447	25.1373	25.0909	24.047	21.206	25.7501	24.3834	23.7416	22.2983
Com_2111_pos	L-Alanyl-L-glutamine	Positive	C8H15N3O4	217.106	240.096	2.91152	[M+Na]+	1.416	0.50	1	C18	Organic acids and derivatives	Carboxylic acids and derivatives	Amino acids, peptides, and analogues	"39537-23-0"	HMDB0028685				123935	C[C@H](N)C(=O)N[C@@H](CCC(N)=O)C(O)=O	HJCMDXDYPOUFDY-WHFBIAKZSA-N	20.9037	22.2968	21.1808	21.0766	22.3025	20.4928	20.6937	21.3256	23.3492	20.0249	23.8828	22.7631	21.1337	21.8729	19.8203	23.3457	22.6609	22.2351	20.2147	22.2945	22.8858	21.5136	17.6431	22.6093	22.064	21.0655	20.2596
Com_1159_pos	2-Amino-5-ureidopentanoic acid	Positive	C6H13N3O3	175.096	198.085	2.48811	[M+Na]+	1.4	1.00	1	C18	Organic acids and derivatives	Carboxylic acids and derivatives	Amino acids, peptides, and analogues	"627-77-0"	HMDB0250742				833	NC(CCCNC(N)=O)C(O)=O	RHGKLRLOHDJJDR-UHFFFAOYSA-N	25.432	25.7393	24.8988	24.8906	25.9017	27.493	25.3198	25.9497	25.5767	24.6521	28.162	25.2415	26.0565	25.7997	23.4006	27.9955	28.5956	28.3973	24.0085	26.6725	24.5906	25.4024	23.2939	23.1091	21.8041	22.8477	22.4915
Com_205_pos	Agmatine	Positive	C5H14N4	130.122	131.129	2.46481	[M+H]+	1.323	0.60	1	C18	Organic nitrogen compounds	Organonitrogen compounds	Guanidines	"306-60-5"	HMDB0001432	C00179	map00330;map00999;map01100;map01110		199	NCCCCNC(N)=N	QYPPJABKJHAVHS-UHFFFAOYSA-N	19.4032	19.9684	17.6534	19.0872	18.4064	19.4961	18.75	18.2678	17.8946	18.5388	18.6491	17.9382	19.0993	17.7202	16.9556	18.9377	18.4071	20.1067	17.6464	17.6419	18.8522	20.6603	19.0983	18.8128	16.9144	17.71	23.6264
Com_2694_pos	Cidofovir	Positive	C8H14N3O6P	279.062	262.059	0.70189	[M+H-H2O]+	1.428	0.53	1	C18	Organoheterocyclic compounds	Diazines	Pyrimidines and pyrimidine derivatives	"113852-37-2"	HMDB0014513	C06909			60613	NC1=NC(=O)N(C[C@@H](CO)OCP(O)(O)=O)C=C1	VWFCHDSQECPREK-LURJTMIESA-N	21.9855	21.694	23.627	22.4195	23.3821	24.2324	23.3795	19.4715	21.44	23.3242	22.9345	22.4334	23.4439	23.0029	24.9888	19.9187	21.3315	21.4845	23.9131	21.2689	21.4065	21.2577	24.0107	20.9154	18.7293	20.9306	22.1404
Com_1138_pos	N-Acetylornithine	Positive	C7H14N2O3	174.1	197.09	1.07938	[M+Na]+	3.104	0.64	1	C18	Organic acids and derivatives	Carboxylic acids and derivatives	Amino acids, peptides, and analogues	"6205-08-9"	HMDB0003357	C00437	map00220;map01100;map01110;map01210;map01230		439232	CC(=O)N[C@@H](CCCN)C(O)=O	JRLGPAXAGHMNOL-LURJTMIESA-N	20.6953	22.1054	17.8595	19.5348	19.8048	23.8464	20.6367	21.9889	19.4462	18.6577	22.6074	21.2466	22.5769	23.1541	21.5474	22.8093	23.7275	22.6126	20.9942	21.4824	19.1456	16.5267	17.9439	19.2281	15.796	21.0662	21.2051
Com_35_pos	Histamine	Positive	C5H9N3	111.08	112.087	3.74529	[M+H]+	1.9	0.71	1	C18	Organic nitrogen compounds	Organonitrogen compounds	Amines	"51-74-1"	HMDB0000870	C00388	map00340;map01065;map01100;map01110;map04080;map04664;map04721;map04750;map04971;map04974;map05310;map07227		774	C1=C(NC=N1)CCN	NTYJJOPFIAHURM-UHFFFAOYSA-N	26.926	27.6718	26.4188	26.7737	27.4413	26.7474	26.4278	27.1665	27.8287	24.8925	27.2709	27.5453	27.1162	26.9297	27.5668	26.5616	26.4657	26.2065	25.8004	27.2475	27.9217	27.4132	25.9193	28.2827	27.7125	27.339	25.5597
Com_1417_pos	Minoxidil	Positive	C9H15N5O	209.128	210.135	2.28144	[M+H]+	4.764	0.65	1	C18	Organic nitrogen compounds	Organonitrogen compounds	Amines	"38304-91-5"	HMDB0014494					NC1=CC(=NC(N)=[N+]1[O-])N1CCCCC1	ZFMITUMMTDLWHR-UHFFFAOYSA-N	22.6006	21.121	20.973	21.5229	22.9385	19.4473	25.2562	21.4835	21.2433	19.8248	21.0092	20.9348	21.9457	22.2471	21.9363	17.6688	20.3871	21.6182	23.2128	22.6859	21.4088	20.3901	25.8214	21.116	21.452	18.7339	23.1828
Com_2184_pos	Lumichrome	Positive	C12H10N4O2	242.08	243.088	1.73111	[M+H]+	5.923	0.86	1	C18	Organoheterocyclic compounds	Pteridines and derivatives	Alloxazines and isoalloxazines	"1086-80-2"	HMDB0254199	C01727	map00740		506	CC1=CC2=NC3=C(N=C2C=C1C)C(=O)NC(=O)N3	ZJTJUVIJVLLGSP-UHFFFAOYSA-N	27.7963	26.8822	25.9515	27.0213	24.5903	26.8911	28.4531	26.2126	26.6483	25.9614	27.5651	25.4217	25.6611	27.5463	27.1762	25.1491	26.5274	26.3233	25.8266	27.3134	27.1189	26.1087	28.1871	27.306	26.9483	26.0401	27.2055
Com_1272_pos	L-Alanyl-L-leucine	Positive	C9H18N2O3	202.132	203.14	2.34761	[M+H]+	5.169	0.95	1	C18	Organic acids and derivatives	Carboxylic acids and derivatives	Amino acids, peptides, and analogues	"3303-34-2"	HMDB0028691	C20964	map00998;map01100;map01110		96801	CC(C)C[C@H](NC(=O)[C@H](C)N)C(O)=O	RDIKFPRVLJLMER-BQBZGAKWSA-N	29.7264	28.8887	28.9754	28.564	28.7567	29.2579	29.2088	29.1598	28.832	28.8022	28.9295	29.1385	29.487	29.7658	29.0963	29.5541	29.5314	30.2636	28.0781	28.7359	29.1406	28.2888	27.8298	29.3892	28.9198	29.3644	30.8854
Com_3810_pos	Caffeic acid phenethyl ester	Positive	C17H16O4	284.105	307.094	1.4188	[M+Na]+	5.886	0.59	1	C18	Phenylpropanoids and polyketides	Cinnamic acids and derivatives	Hydroxycinnamic acids and derivatives	"104594-70-9"	HMDB0302344	C10484			5281787	[H]\C(=C(\[H])C1=CC(O)=C(O)C=C1)C(=O)OCCC1=CC=CC=C1	SWUARLUWKZWEBQ-VQHVLOKHSA-N	25.6151	25.4167	25.5054	25.3178	25.1079	23.9826	25.1458	25.1029	25.6038	26.6513	24.6102	25.792	24.6791	24.9498	24.8889	26.0638	25.2525	23.8291	25.8105	24.9953	25.4831	22.5016	21.2677	25.0283	25.4914	26.3056	24.754
Com_4282_pos	Monocrotaline	Positive	C16H23NO6	325.153	326.159	3.44196	[M+H]+	5.699	0.53	1	C18	Organoheterocyclic compounds	Pyrrolizines	-	"315-22-0"	HMDB0034363	C10350			4246	CC1C(=O)OC2CCN3CC=C(COC(=O)C(C)(O)C1(C)O)C23	QVCMHGGNRFRMAD-UHFFFAOYSA-N	26.0386	25.5632	26.4365	25.8349	25.8911	25.0693	25.6205	26.4395	26.5003	26.165	25.8458	26.3925	26.0956	26.0384	25.858	25.9928	25.3899	25.3357	26.0129	25.4212	26.1992	25.8626	26.4556	26.4054	26.0102	26.2305	25.7497
Com_528_pos	1-Phenyl-1-propanol	Positive	C9H12O	136.089	159.078	2.63736	[M+Na]+	4.924	0.65	1	C18	Benzenoids	Benzene and substituted derivatives	Phenylpropanes	"93-54-9"	HMDB0031627	D01470			7147	CCC(O)C1=CC=CC=C1	DYUQAZSOFZSPHD-UHFFFAOYSA-N	26.4804	26.7231	26.4364	26.1288	26.5235	24.2454	26.3966	27.0895	26.7505	26.7676	26.4169	26.7351	26.8722	26.6236	26.83	25.6585	25.4332	26.4969	26.5291	26.0402	26.6604	26.3078	18.4843	26.7695	26.4512	26.7996	24.3738
Com_3746_pos	Dipeptide 2	Positive	C16H21N3O3	303.158	304.166	1.6234	[M+H]+	5.475	0.88	1	C18	Organic acids and derivatives	Carboxylic acids and derivatives	Amino acids, peptides, and analogues	"24587-37-9"	HMDB0029138				168182	CC(C)[C@H](N)C(=O)N[C@@H](CC1=CNC2=CC=CC=C12)C(O)=O	LZDNBBYBDGBADK-KBPBESRZSA-N	27.5305	26.4139	26.081	26.7984	26.2997	26.848	26.7794	26.8179	28.3207	26.8762	26.5386	27.0375	27.4331	27.9859	26.7914	26.0122	26.2317	27.2254	25.7919	26.4253	27.0935	26.1891	25.2308	27.0911	26.0732	26.9034	27.9246
Com_3207_pos	Artemether	Positive	C16H26O5	298.178	281.173	5.0427	[M+H-H2O]+	6.133	0.78	1	C18	Lipids and lipid-like molecules	Prenol lipids	Sesquiterpenoids	"71963-77-4"	HMDB0015643	D02483			68911	[H][C@@]12CC[C@@H](C)[C@]3([H])CC[C@@]4(C)OO[C@@]13[C@]([H])(O[C@H](OC)[C@@H]2C)O4	SXYIRMFQILZOAM-HVNFFKDJSA-N	29.8287	29.2091	29.5519	29.4668	28.3994	28.362	29.7405	29.7455	30.0416	29.6469	29.2944	29.3085	29.7088	29.6922	29.522	29.1997	28.9991	29.6154	29.4089	29.5334	29.5056	29.0273	29.533	29.7896	29.3224	29.3258	28.8686
Com_1615_pos	Nootkatone	Positive	C15H22O	218.167	219.175	1.51964	[M+H]+	7.32	0.93	1	C18	Lipids and lipid-like molecules	Prenol lipids	Sesquiterpenoids	"4674-50-4"	HMDB0013687	C17914			20797	CC1CC(=O)C=C2CCC(CC12C)C(C)=C	WTOYNNBCKUYIKC-UHFFFAOYSA-N	28.0141	28.4192	28.3766	28.5799	28.119	28.4859	28.4282	27.7803	28.3012	28.7891	29.225	28.4517	28.8271	28.4613	27.8403	28.3357	28.645	28.9367	29.6084	28.8665	28.6949	28.5211	28.6436	29.0071	28.9849	28.9054	27.678
Com_3527_pos	Cinchonidine	Positive	C19H22N2O	294.173	295.179	5.38021	[M+H]+	6.297	0.68	1	C18	Alkaloids and derivatives	Cinchona alkaloids	-	"485-71-2"	HMDB0030282	C11379	map00996;map01063		2757	OC(C1CC2CCN1CC2C=C)C1=CC=NC2=C1C=CC=C2	KMPWYEUPVWOPIM-UHFFFAOYSA-N	21.5377	21.6235	21.866	22.1824	21.3008	19.3529	23.3575	17.3757	21.847	22.2529	22.0445	17.6309	18.6404	20.8812	21.3161	21.5548	21.286	21.8712	25.1138	24.6603	22.9821	21.6378	19.3854	23.3555	21.1543	18.3149	21.7828
Com_69_pos	4'-Methylacetophenone	Positive	C9H10O	134.073	117.07	3.49805	[M+H-H2O]+	6.507	0.85	1	C18	Organic oxygen compounds	Organooxygen compounds	Carbonyl compounds	"122-00-9"	HMDB0032608				8500	CC(=O)C1=CC=C(C)C=C1	GNKZMNRKLCTJAY-UHFFFAOYSA-N	27.7227	27.9	27.866	27.7633	27.7752	27.2173	28.4068	28.0961	27.7421	27.4556	27.5458	27.8421	27.6931	27.7411	27.5149	27.6748	27.6897	27.6338	28.1404	27.5927	27.6714	27.7985	28.0974	28.3238	28.6454	27.7626	27.8098
Com_1530_pos	Sphondin	Positive	C12H8O4	216.042	217.05	2.6725	[M+H]+	5.627	0.72	1	C18	Phenylpropanoids and polyketides	Coumarins and derivatives	Furanocoumarins	"483-66-9"	HMDB0302839	C18081			108104	COC1=C2OC=CC2=C2OC(=O)C=CC2=C1	DLCJNIBLOSKIQW-UHFFFAOYSA-N	30.5781	29.9384	28.8483	29.1773	30.9451	27.9084	28.7737	29.8824	29.5765	28.4317	29.643	30.3473	30.2148	29.9219	30.053	30.3103	28.5441	28.0233	28.8942	29.2478	30.1661	29.9314	29.9468	30.0831	29.6767	29.6965	24.2156
Com_4583_pos	Cafestol	Positive	C20H28O3	316.204	339.191	4.91711	[M+Na]+	7.528	0.68	1	C18	Organoheterocyclic compounds	Naphthofurans	-	"469-83-0"	HMDB0035710	C09066			2516	CC12CCC3=C(C=CO3)C1CCC13CC(CCC21)C(O)(CO)C3	DNJVYWXIDISQRD-UHFFFAOYSA-N	26.6765	25.8166	24.9991	26.636	26.1995	25.2614	26.3661	26.3917	25.3096	26.8828	25.0476	25.8435	26.2379	26.1199	26.2257	25.4828	25.8463	26.6529	25.5493	26.564	25.3912	26.033	25.6839	26.1614	26.4988	25.8651	25.5462
Com_1968_pos	Sclareolide	Positive	C16H26O2	250.193	233.19	1.58276	[M+H-H2O]+	6.839	0.91	1	C18	Organoheterocyclic compounds	Naphthofurans	-	"564-20-5"	HMDB0035293				61129	CC12CCC3C(C)(C)CCCC3(C)C1CC(=O)O2	IMKJGXCIJJXALX-UHFFFAOYSA-N	28.8513	27.0766	27.135	27.0896	28.5502	27.0573	27.0884	28.7454	27.1896	27.7233	26.7366	26.9713	27.2043	27.8819	26.7733	27.2753	26.715	26.8195	28.6877	26.7876	28.828	26.951	27.2141	27.5848	27.6585	27.4588	26.6024
Com_1318_pos	7-Ethoxy-4-methylcoumarin	Positive	C12H12O3	204.079	205.086	2.04636	[M+H]+	7.518	0.51	1	C18	Phenylpropanoids and polyketides	Coumarins and derivatives	-	"87-05-8"	HMDB0035095				66595	CCOC1=CC2=C(C=C1)C(C)=CC(=O)O2	NKRISXMDKXBVRJ-UHFFFAOYSA-N	25.0454	25.3056	25.1662	25.4399	25.0704	24.9822	25.1581	25.3546	24.6508	25.6916	25.5694	25.1346	24.9784	25.2179	25.3752	25.1654	25.1533	25.3953	25.0644	25.4966	24.7607	25.5243	25.4014	25.4066	25.5583	24.7423	24.7262
Com_3092_pos	Eslicarbazepine	Positive	C15H14N2O2	254.106	277.094	4.122	[M+Na]+	4.697	0.69	1	C18	Organoheterocyclic compounds	Benzazepines	Dibenzazepines	"104746-04-5"	HMDB0060702	D09215			9881504	NC(=O)N1C2=CC=CC=C2C[C@H](O)C2=C1C=CC=C2	BMPDWHIDQYTSHX-AWEZNQCLSA-N	23.6444	23.3992	23.432	22.8859	23.7233	21.9052	22.2227	23.0974	23.2487	23.6344	23.4486	23.2037	22.9917	23.5745	22.781	22.3109	23.1769	22.7711	23.7726	23.4606	24.4368	23.4238	23.2746	23.9278	23.4219	23.5377	23.0153
Com_3039_pos	Methylsticin	Positive	C15H14O5	274.084	275.092	1.63976	[M+H]+	5.536	0.50	1	C18	Phenylpropanoids and polyketides	Kavalactones	-	"495-85-2"	HMDB0033590	C09952			90125683	COC1=CC(=O)OC(C1)\C=C/C1=CC2=C(OCO2)C=C1	GTEXBOVBADJOQH-FWEMWIAWSA-N	26.5802	26.6235	27.4033	27.1204	25.82	26.0079	27.1545	26.6928	26.4922	27.6485	26.2951	26.9138	26.9047	26.9045	26.6727	25.2247	26.5012	27.9553	26.4383	26.5945	26.5905	27.3316	25.2521	27.6874	26.7954	26.8615	26.1975
Com_5910_pos	Schisandrin B	Positive	C23H28O6	400.189	423.181	6.5775	[M+Na]+	6.927	0.52	1	C18	Phenylpropanoids and polyketides	Tannins	Hydrolyzable tannins	"61281-37-6"	HMDB0257360				108130	COC1=C(OC)C(OC)=C2C(CC(C)C(C)CC3=CC4=C(OCO4)C(OC)=C23)=C1	RTZKSTLPRTWFEV-UHFFFAOYSA-N	21.8125	22.1949	23.0867	21.7535	24.0154	25.0712	23.1481	22.275	21.506	23.704	21.7476	22.1334	22.618	22.3281	23.2993	21.2648	23.1091	24.18	22.2759	24.174	20.9264	24.1158	19.961	21.8684	19.764	22.1128	20.6353
Com_67_pos	Cinnamyl Alcohol	Positive	C9H10O	134.073	117.07	2.89999	[M+H-H2O]+	8.013	0.92	1	C18	Phenylpropanoids and polyketides	Cinnamyl alcohols	-	"104-54-1"	HMDB0029697	C02394	map01060;map01110		5280511	OCC=CC1=CC=CC=C1	OOCCDEMITAIZTP-UHFFFAOYSA-N	29.0217	27.8955	28.4751	28.1866	27.7779	27.5672	28.4145	27.8261	28.7528	28.3389	27.2347	27.4543	28.7506	29.0402	27.6608	27.2084	27.0014	28.134	28.8237	27.3376	29.1856	27.8466	28.2723	28.1535	27.7959	28.2431	27.5748
Com_3297_pos	Alnustone	Positive	C19H18O	262.136	285.124	4.71768	[M+Na]+	5.906	0.64	1	C18	Phenylpropanoids and polyketides	Diarylheptanoids	Linear diarylheptanoids	"33457-62-4"	HMDB0031664				5317598	O=C(CCC1=CC=CC=C1)\C=C\C=C\C1=CC=CC=C1	OWMJDOUOHDOUFG-FNCQTZNRSA-N	25.3928	25.5629	25.9079	25.7852	25.2931	25.2424	25.242	25.5074	25.5346	25.4189	26.1072	25.5033	24.97	25.0908	25.1083	25.7443	25.836	25.4786	27.0614	25.1145	26.3203	26.3513	26.6621	25.9272	26.5035	26.3562	25.7584
Com_4865_pos	Picrocrocin	Positive	C16H26O7	330.168	353.158	3.81999	[M+Na]+	5.764	0.81	1	C18	Organic oxygen compounds	Organooxygen compounds	Carbohydrates and carbohydrate conjugates	"138-55-6"	HMDB0005796	C17055	map00999		22833654	CC1=C(C=O)C(C)(C)C[C@@H](C1)O[C@@H]1O[C@H](CO)C(O)[C@H](O)C1O	WMHJCSAICLADIN-VKSCUUAMSA-N	28.2016	27.8574	27.0237	28.0979	27.982	25.8577	27.7571	27.6299	26.9395	27.9567	27.6933	27.8417	27.8733	27.672	28.0549	27.6815	26.4832	27.7778	27.8036	27.9462	27.5046	27.2814	27.7418	27.7615	26.8213	27.3056	26.7365
Com_3203_pos	4-O-Methyl honokiol	Positive	C19H20O2	280.146	281.154	1.66307	[M+H]+	6.338	0.58	1	C18	Benzenoids	Benzene and substituted derivatives	Biphenyls and derivatives	"68592-15-4"	HMDB0246556				155160	COC1=CC=C(C=C1CC=C)C1=CC(CC=C)=CC=C1O	OQFHJKZVOALSPV-UHFFFAOYSA-N	25.4527	27.6705	27.0353	28.2371	26.8923	24.8821	26.7941	26.8738	27.3986	27.4688	26.0051	27.3283	27.1789	27.6825	27.5806	26.6332	26.1553	25.9781	25.8762	27.4516	25.3086	24.4463	24.5911	25.6711	26.2787	26.0007	23.2415
Com_1718_pos	1-Hydroxyanthraquinone	Positive	C14H8O3	224.047	225.053	9.00028	[M+H]+	6.349	0.61	1	C18	Benzenoids	Anthracenes	Anthraquinones	"129-43-1"	HMDB0243898	C02980			8512	OC1=C2C(=O)C3=CC=CC=C3C(=O)C2=CC=C1	BTLXPCBPYBNQNR-UHFFFAOYSA-N	25.0168	24.5981	25.784	24.7805	23.0245	25.173	23.5611	24.865	24.7795	25.9748	22.747	24.594	23.5352	24.2747	25.9069	21.9206	19.4204	21.4309	25.6259	24.3193	24.7796	23.433	23.8884	24.4252	22.9556	24.9555	28.4017
Com_3084_pos	Glucosamine 6-sulfate	Positive	C6H13NO8S	259.036	277.069	4.26538	[M+NH4]+	1.505	0.57	1	C18	Organic oxygen compounds	Organooxygen compounds	Carbohydrates and carbohydrate conjugates	"91674-26-9"	HMDB0000592				72361	N[C@H]1[C@H](O)O[C@H](COS(O)(=O)=O)[C@@H](O)[C@@H]1O	KRCSEEITTBNSQS-SLPGGIOYSA-N	22.644	23.2088	22.9322	22.3853	19.083	23.4789	22.838	21.0865	21.7866	23.8675	19.6369	17.2562	22.3928	22.6717	23.9449	15.9517	22.7312	22.9728	23.0781	20.387	21.6951	23.7943	23.8691	21.8926	20.9466	22.7956	23.904
Com_4351_pos	Dihydrocapsaicin	Positive	C18H29NO3	307.215	330.203	3.34666	[M+Na]+	5.407	0.54	1	C18	Benzenoids	Phenols	Methoxyphenols	"19408-84-5"	HMDB0038457	C16952		LMFA08020318	107982	COC1=C(O)C=CC(CNC(=O)CCCCCCC(C)C)=C1	XJQPQKLURWNAAH-UHFFFAOYSA-N	26.8364	26.9616	26.7055	27.0058	26.8788	27.7383	26.8328	27.1725	26.926	27.0469	27.608	27.06	27.1957	27.6992	26.9353	27.3316	27.2901	27.48	26.586	26.813	27.0596	25.9345	25.889	27.065	26.8044	26.5184	27.768
Com_661_pos	Thymol	Positive	C10H14O	150.104	168.139	2.14591	[M+NH4]+	5.924	0.58	1	C18	Lipids and lipid-like molecules	Prenol lipids	Monoterpenoids	"89-83-8"	HMDB0001878	C09908		LMPR0102090029	6989	CC(C)C1=C(O)C=C(C)C=C1	MGSRCZKZVOBKFT-UHFFFAOYSA-N	22.6628	23.6126	19.4037	21.9412	21.9617	23.1243	19.6284	23.2037	22.1671	22.8136	19.8631	19.8607	18.7497	22.0804	19.5986	23.3078	17.8805	17.7228	21.7709	21.5728	19.0976	20.9567	21.4732	21.7909	21.3567	21.7348	21.0099
Com_6616_pos	Nomilin	Positive	C28H34O9	514.22	515.231	5.87825	[M+H]+	6.521	0.52	1	C18	Lipids and lipid-like molecules	Prenol lipids	Triterpenoids	"1063-77-0"	HMDB0035772	C08773			326240	CC(=O)OC1CC(=O)OC(C)(C)C2CC(=O)C3(C)C(CCC4(C)C(OC(=O)C5OC345)C3=COC=C3)C12C	KPDOJFFZKAUIOE-UHFFFAOYSA-N	23.6382	24.5802	24.2176	24.2485	24.116	23.0252	23.6705	24.2903	24.1107	24.6689	23.3866	24.8503	23.7062	24.0607	24.1779	24.0891	23.4253	23.8378	23.2516	24.0651	23.9212	23.9246	21.9309	24.6665	23.9006	24.0044	19.07
Com_3952_pos	Ethyl oleate	Positive	C20H38O2	310.287	311.295	1.15987	[M+H]+	9.028	0.86	1	C18	Lipids and lipid-like molecules	Fatty Acyls	Fatty acid esters	"111-62-6"	HMDB0034451	D04090		LMFA07010880	5364430	CCCCCCCC\C=C\CCCCCCCC(=O)OCC	LVGKNOAMLMIIKO-VAWYXSNFSA-N	28.3716	28.8541	28.3445	29.0379	26.7501	27.0534	27.9049	28.1476	29.3949	28.7395	27.9406	29.2087	28.1368	28.9362	27.4759	28.7405	27.666	26.1144	29.1716	28.9483	29.2017	27.3965	27.8423	29.5651	29.5828	29.8255	24.6548
Com_5950_pos	Arnidiol	Positive	C30H50O2	442.381	425.379	1.76982	[M+H-H2O]+	10.124	0.96	1	C18	Lipids and lipid-like molecules	Prenol lipids	Triterpenoids	"6750-30-7"	HMDB0035401				572801	CC1C2C3CCC4C5(C)CCC(O)C(C)(C)C5CCC4(C)C3(C)CC(O)C2(C)CCC1=C	IOPDFSGGBHSXSV-UHFFFAOYSA-N	27.1238	27.5641	27.482	27.9474	29.7073	28.5904	27.9259	28.1412	28.2267	28.2103	27.7337	27.3181	27.9356	27.5169	28.729	30.2619	28.0619	28.1904	27.7169	30.0314	27.62	28.6397	27.6498	27.4517	29.546	27.0501	26.4511
Com_3071_pos	H-gamma-Glu-Gln-OH	Positive	C10H17N3O6	275.112	276.119	1.3997	[M+H]+	1.486	0.53	1	C18	Organic acids and derivatives	Carboxylic acids and derivatives	Amino acids, peptides, and analogues	"10148-81-9"	HMDB0011738	C05283			150914	N[C@@H](CCC(=O)N[C@@H](CCC(N)=O)C(O)=O)C(O)=O	JBFYFLXEJFQWMU-WDSKDSINSA-N	24.4181	25.0428	24.6189	24.3695	26.2767	24.3535	24.4967	25.0298	24.4636	24.4542	24.6707	23.9443	25.8479	24.5845	24.4636	23.6492	25.2535	25.1292	25.0503	24.442	25.6557	25.5147	25.5463	25.4168	24.9229	26.2198	24.8724
Com_6674_pos	Pyropheophorbide-a	Positive	C33H34N4O3	534.263	535.272	2.28263	[M+H]+	11.283	0.99	1	C18	Organoheterocyclic compounds	Tetrapyrroles and derivatives	Chlorins	"24533-72-0"	HMDB0031150	C18064	map00860;map01110			[H]\C-1=C2\N\C(=C([H])/C3=N/C(=C([H])\C4=C(C)C5=C(N4)\C(CC5=O)=C4\N=C-1C(C)C4CCC(O)=O)/C(CC)=C3C)C(C=C)=C2C	IEGUQQKIFBYXLG-MFSHSKEJSA-N	25.8846	26.8747	27.2744	28.4179	25.9126	28.19	25.6913	26.7482	26.9653	26.8379	28.5221	26.3898	26.4603	26.1092	27.3499	31.5894	29.962	26.0181	27.19	30.0249	25.4579	25.4456	27.2312	26.6729	29.644	26.3184	25.6783
Com_6251_pos	Oleanonic acid	Positive	C30H46O3	454.345	455.353	1.58118	[M+H]+	9.992	0.96	1	C18	Lipids and lipid-like molecules	Prenol lipids	Triterpenoids	"17990-42-0"	HMDB0304711				12313704	CC1(C)CC[C@@]2(CC[C@]3(C)C(=CC[C@@H]4[C@@]5(C)CCC(=O)C(C)(C)[C@@H]5CC[C@@]34C)[C@@H]2C1)C(O)=O	FMIMFCRXYXVFTA-FUAOEXFOSA-N	28.081	29.2084	28.8362	29.2255	30.3053	30.2488	28.5212	29.1743	29.7619	28.7128	31.5614	30.4024	29.5338	29.085	30.4915	31.1591	30.0179	28.4929	29.2022	30.8433	28.3072	27.2415	28.8068	29.2702	29.7041	28.9472	28.3295
Com_2996_pos	Arborine	Positive	C16H14N2O	250.111	273.101	5.94515	[M+Na]+	6.099	0.93	1	C18	Organoheterocyclic compounds	Diazanaphthalenes	Benzodiazines	"6873-15-0"	HMDB0030351	C10642			63123	CN1C(CC2=CC=CC=C2)=NC(=O)C2=CC=CC=C12	XVPZRKIQCKKYNE-UHFFFAOYSA-N	25.5809	25.7031	25.5721	25.8055	25.1503	25.1053	24.3866	25.5733	25.4619	26.0463	25.1564	26.0246	25.0394	25.4612	25.9006	25.8406	25.3313	25.4624	25.2712	25.535	25.5639	25.4182	24.1007	25.7692	25.6438	25.7603	20.3495
Com_78_pos	2'-Aminoacetophenone	Positive	C8H9NO	135.068	118.066	3.79851	[M+H-H2O]+	5.799	1.00	1	C18	Organic oxygen compounds	Organooxygen compounds	Carbonyl compounds	"551-93-9"	HMDB0032630				11086	CC(=O)C1=CC=CC=C1N	GTDQGKWDWVUKTI-UHFFFAOYSA-N	28.7341	29.3457	28.1257	28.4956	27.1896	28.0468	27.7963	27.5298	28.4486	28.854	27.4832	28.1296	27.318	27.0395	26.8914	28.7046	30.5465	26.9417	27.8598	26.8918	27.8313	27.8544	28.5408	27.6304	26.7932	27.5659	27.5497
Com_1071_pos	Bancroftinone	Positive	C11H14O4	210.089	193.087	3.05445	[M+H-H2O]+	5.456	0.74	1	C18	Organic oxygen compounds	Organooxygen compounds	Carbonyl compounds	"14964-98-8"	HMDB0041406				11287272	COC1=C(C)C(OC)=C(C(C)=O)C(O)=C1	DUTVTRPNMVUOIS-UHFFFAOYSA-N	27.2175	27.6542	27.5791	27.2093	27.3761	26.635	27.3348	27.2533	27.2805	28.5155	27.2297	27.3875	28.3742	28.1462	27.1972	26.9015	27.5209	27.6873	27.412	27.208	26.9573	27.507	26.8306	27.309	27.2899	27.1178	27.9333
Com_6722_pos	Bilobetin	Positive	C31H20O10	552.106	553.114	1.52029	[M+H]+	6.639	0.90	1	C18	Phenylpropanoids and polyketides	Flavonoids	Biflavonoids and polyflavonoids	"521-32-4"	HMDB0030833			LMPK12040013	5315459	COC1=C(C=C(C=C1)C1=CC(=O)C2=C(O)C=C(O)C=C2O1)C1=C2OC(=CC(=O)C2=C(O)C=C1O)C1=CC=C(O)C=C1	IWEIJEPIYMAGTH-UHFFFAOYSA-N	18.2241	19.619	23.4196	23.8037	23.5561	23.368	23.6111	22.9478	23.3	23.9809	23.719	23.7015	22.9514	23.4961	21.6274	23.955	22.5631	22.7821	18.3898	25.9936	23.8864	24.1572	23.0765	23.4483	24.4762	23.7089	22.828
Com_3920_pos	Dihydrokaempferol	Positive	C15H12O6	288.063	311.056	9.40877	[M+Na]+	6.122	0.58	1	C18	Phenylpropanoids and polyketides	Flavonoids	Flavans	"480-20-6"	HMDB0030847	C00974	map00941;map00946;map01061;map01100;map01110	LMPK12140720	122850	O[C@@H]1[C@H](OC2=CC(O)=CC(O)=C2C1=O)C1=CC=C(O)C=C1	PADQINQHPQKXNL-LSDHHAIUSA-N	22.0746	20.6774	17.8661	22.7065	21.4099	22.3038	19.0458	19.9841	17.9687	21.4613	21.5144	19.6077	18.0099	21.845	22.3573	18.0095	22.024	18.2461	18.9624	18.1152	18.4915	21.44	21.8607	18.2221	22.1214	21.5332	24.3651
Com_2624_pos	Curdione	Positive	C15H24O2	236.178	259.166	5.07861	[M+Na]+	5.078	0.86	1	C18	Lipids and lipid-like molecules	Prenol lipids	Sesquiterpenoids	"13657-68-6"	HMDB0034714	C17493			5362828	CC(C)C1CC(=O)C(C)CC\C=C(C)/CC1=O	KDPFMRXIVDLQKX-WDZFZDKYSA-N	25.1609	25.5609	25.9814	25.3683	26.9556	25.3321	25.4413	25.8461	26.9333	25.2486	25.7354	25.6433	25.8053	25.6422	25.3697	25.9253	25.3742	25.6721	25.8528	25.4802	26.2664	25.3983	25.7763	26.3129	25.6129	25.5527	25.7793
Com_5268_pos	N-Feruloylserotonin	Positive	C20H20N2O4	352.142	375.13	2.74928	[M+Na]+	5.491	0.59	1	C18	Organoheterocyclic compounds	Indoles and derivatives	Tryptamines and derivatives	"68573-23-9"	HMDB0032759				5969616	COC1=CC(\C=C\C(=O)NCCC2=CNC3=C2C=C(O)C=C3)=CC=C1O	WGHKJYWENWLOMY-XVNBXDOJSA-N	23.2687	23.8774	24.2344	23.7116	22.5013	23.4583	22.8722	23.1438	23.5555	22.6596	24.2303	23.1974	23.3777	23.6456	23.3602	22.9124	23.9886	23.4946	23.3925	23.3276	23.7835	25.8792	26.9162	24.2449	23.3204	24.1788	27.0125
Com_71_pos	2-Ethylbutyric acid	Positive	C6H12O2	116.084	117.091	3.20179	[M+H]+	6.347	0.85	1	C18	Lipids and lipid-like molecules	Fatty Acyls	Fatty acids and conjugates	"88-09-5"	HMDB0031221			LMFA01020077	6915	CCC(CC)C(O)=O	OXQGTIUCKGYOAA-UHFFFAOYSA-N	27.334	26.1591	25.9871	26.1931	25.9951	25.9529	26.1278	25.936	25.931	26.3807	25.9973	25.9015	25.9635	25.8584	26.2313	25.9855	25.9599	26.1917	25.8028	26.0665	25.889	25.9626	26.0727	26.0747	26.1987	26.0339	25.9463
Com_2099_pos	ar-Turmerone	Positive	C15H20O	216.151	239.14	0.49882	[M+Na]+	6.297	0.64	1	C18	Lipids and lipid-like molecules	Prenol lipids	Sesquiterpenoids	"532-65-0"	HMDB0035612				558221	CC(CC(=O)C=C(C)C)C1=CC=C(C)C=C1	NAAJVHHFAXWBOK-UHFFFAOYSA-N	22.338	22.0182	22.4642	22.0958	18.1565	21.8704	20.354	22.4574	22.9145	23.0347	19.8131	23.0138	22.0484	22.331	19.9344	22.7091	19.5816	18.5808	19.7291	21.4225	22.2049	21.9691	22.3937	22.722	22.4746	22.7114	22.6021
Com_6599_pos	2'-Fucosyllactose	Positive	C18H32O15	488.174	511.164	1.40916	[M+Na]+	1.473	0.72	1	C18	Organic oxygen compounds	Organooxygen compounds	Carbohydrates and carbohydrate conjugates	"41263-94-9"	HMDB0002098				170484	C[C@@H]1O[C@@H](O[C@H]2[C@H](O[C@H]([C@H](O)CO)[C@H](O)[C@@H](O)C=O)O[C@H](CO)[C@H](O)[C@@H]2O)[C@@H](O)[C@H](O)[C@@H]1O	HWHQUWQCBPAQQH-BWRPKUOHSA-N	22.0148	22.8541	21.0235	20.8583	24.7473	22.9212	21.7299	23.7241	24.9289	21.5201	24.6349	22.98	22.7778	22.3936	20.765	23.252	22.8393	23.316	23.9833	23.5503	23.5308	23.3005	21.9449	25.2711	24.16	25.1805	20.6045
Com_1562_pos	Valerenic acid	Positive	C15H22O2	234.162	217.159	1.64638	[M+H-H2O]+	8.013	0.74	1	C18	Lipids and lipid-like molecules	Prenol lipids	Sesquiterpenoids	"3569-10-6"	HMDB0030016	C09743		LMPR0103460001	6042891	CC1CCC(\C=C(/C)C(O)=O)C2=C(C)CCC12	FEBNTWHYQKGEIQ-DHZHZOJOSA-N	26.4808	26.6373	26.7299	26.6486	26.441	26.263	27.029	26.3865	26.3342	26.8986	26.5695	26.4822	26.4947	27.9245	26.5466	26.7912	26.739	26.9463	26.8705	26.9126	26.7063	27.0969	26.8589	27.287	26.9388	27.0219	26.125
Com_6454_pos	Mupirocin	Positive	'C26H44O9	500.299	483.294	3.50779	[M+H-H2O]+	6.236	0.80	1	C18	Lipids and lipid-like molecules	Fatty Acyls	Fatty acids and conjugates	"12650-69-0"	HMDB0014554	D02195			446596	C[C@H](O)[C@H](C)[C@@H]1O[C@H]1C[C@H]1CO[C@@H](C\C(C)=C\C(=O)OCCCCCCCCC(O)=O)[C@H](O)[C@@H]1O	MINDHVHHQZYEEK-HBBNESRFSA-N	26.6911	26.3353	26.8116	26.0729	26.3037	26.1528	25.7187	26.0691	26.3318	26.6189	26.3692	26.5899	25.5969	25.8813	26.2253	26.4322	26.2575	25.5233	26.6008	26.4774	26.0294	26.2911	26.8958	26.1152	26.2549	25.5894	24.8859
Com_3679_pos	Ro 20-1724	Positive	C15H22N2O3	278.163	301.155	8.25764	[M+Na]+	5.91	0.68	1	C18	Benzenoids	Phenol ethers	Anisoles	"29925-17-5"	HMDB0062483				5087	CCCCOC1=C(OC)C=CC(CC2CN=C(O)N2)=C1	PDMUULPVBYQBBK-UHFFFAOYSA-N	26.2125	25.906	26.5015	26.1207	26.5274	27.2892	26.235	26.2269	27.051	26.4041	27.2621	26.9506	26.8542	26.0138	26.0741	25.8345	26.0282	25.6662	27.0501	25.8284	27.2403	26.7104	26.4811	27.3236	27.5432	27.0544	25.7666
Com_1977_pos	TRPM8 agonist WS-3	Positive	C13H25NO	211.194	234.183	1.53058	[M+Na]+	7.684	0.67	1	C18	Lipids and lipid-like molecules	Prenol lipids	Monoterpenoids	"39711-79-0"	HMDB0037834				62907	CCNC(=O)C1CC(C)CCC1C(C)C	VUNOFAIHSALQQH-UHFFFAOYSA-N	23.7665	22.9388	23.0147	22.4601	23.4682	23.1377	22.9102	22.1855	22.933	24.2527	22.7049	22.3619	21.5345	22.6707	24.0292	23.5083	23.7411	23.605	21.9688	23.7563	22.3726	23.1244	22.7225	22.8976	24.2648	22.6223	23.6629
Com_6101_pos	Bifendate	Positive	C20H18O10	418.09	441.08	2.19171	[M+Na]+	5.277	0.51	1	C18	Phenylpropanoids and polyketides	Tannins	Hydrolyzable tannins	"73536-69-3"	HMDB0249196					COC(=O)C1=CC(OC)=C2OCOC2=C1C1=C2OCOC2=C(OC)C=C1C(=O)OC	JMZOMFYRADAWOG-UHFFFAOYSA-N	22.807	24.5513	26.4284	26.6495	24.1406	24.2294	26.3072	20.9412	20.3028	25.3884	20.013	26.3043	20.3294	23.7629	22.1978	24.6703	24.9284	21.4677	25.0151	18.3188	25.703	27.179	24.7726	20.1093	19.5355	23.1733	18.0944
Com_3423_pos	Arabinosylhypoxanthine	Positive	C10H12N4O5	268.081	291.07	0.91102	[M+Na]+	3.411	1.00	1	C18	Nucleosides, nucleotides, and analogues	Purine nucleosides	-	"7013-16-3"	HMDB0003040				46874582	OC[C@H]1OC([C@@H](O)[C@@H]1O)N1C=NC2=C1NC=NC2=O	UGQMRVRMYYASKQ-KBNQYOMWSA-N	27.7185	29.3193	28.6862	30.2879	28.731	29.9899	29.9274	29.203	29.6872	26.5961	29.8241	30.1785	28.1435	30.1434	28.5222	29.2231	30.7411	30.7606	26.9503	30.165	28.3703	29.5561	27.4085	28.2786	27.5031	28.1124	29.9912
Com_5839_pos	Latanoprost	Positive	C26H40O5	432.288	415.288	8.14067	[M+H-H2O]+	5.999	0.53	1	C18	Lipids and lipid-like molecules	Fatty Acyls	Eicosanoids	"130209-82-4"	HMDB0014792	D00356			5311221	CC(C)OC(=O)CCC\C=C/C[C@H]1[C@@H](O)C[C@@H](O)[C@@H]1CC[C@@H](O)CCC1=CC=CC=C1	GGXICVAJURFBLW-CEYXHVGTSA-N	25.2029	25.412	25.5849	24.7497	24.5881	24.2892	25.4237	25.4913	25.4781	26.4233	23.774	25.1198	25.631	25.2885	23.9396	23.6965	25.3614	25.2733	25.206	24.388	25.8714	26.3945	25.6945	25.5711	25.1712	25.4819	25.3038
Com_4678_pos	Homodihydrocapsaicin I	Positive	C19H31NO3	321.23	344.218	3.38359	[M+Na]+	5.593	0.53	1	C18	Benzenoids	Phenols	Methoxyphenols	"20279-06-5"	HMDB0036330				3084336	COC1=CC(CNC(=O)CCCCCCCC(C)C)=CC=C1O	AKDLSISGGARWFP-UHFFFAOYSA-N	20.8777	22.9048	22.7635	22.0046	22.8766	22.24	20.2468	22.7764	23.4616	21.3232	23.3976	23.2003	22.7452	22.5186	21.7473	22.9441	22.7586	22.983	22.2156	21.9926	24.4702	23.5174	23.159	24.4465	23.5217	23.5522	23.6194
Com_3703_pos	Morin	Positive	C15H10O7	302.043	303.05	0.41544	[M+H]+	5.665	0.67	1	C18	Phenylpropanoids and polyketides	Flavonoids	Flavones	"480-16-0"	HMDB0030796	C10105		LMPK12112517	5281670	OC1=CC(O)=C(C=C1)C1=C(O)C(=O)C2=C(O)C=C(O)C=C2O1	YXOLAZRVSSWPPT-UHFFFAOYSA-N	25.5965	25.8335	24.1454	24.5914	24.1912	25.0537	25.1409	24.9431	24.4769	26.3427	24.2518	24.2682	23.7372	24.1819	25.1223	23.9886	25.5162	25.2896	24.6379	26.0747	25.0205	25.8095	24.0885	26.405	25.4437	25.8435	24.8015
Com_1611_pos	Pterosin B	Positive	C14H18O2	218.131	219.139	2.43342	[M+H]+	5.716	0.74	1	C18	Benzenoids	Indanes	Indanones	"34175-96-7"	HMDB0030759				5320780	CC1CC2=C(C1=O)C(C)=C(CCO)C(C)=C2	SJNCSXMTBXDZQA-UHFFFAOYSA-N	29.7716	28.3755	28.6646	29.7432	29.2818	28.122	29.5871	29.0839	29.7455	28.8159	29.2838	29.2835	29.3858	29.7021	28.3175	29.1764	28.5618	28.1524	28.6229	28.527	28.2091	27.8935	29.6381	29.4812	29.1328	29.4159	28.9896
Com_1415_pos	Pivagabine	Positive	C9H17NO3	187.121	210.11	2.05337	[M+Na]+	5.757	0.52	1	C18	Organic acids and derivatives	Carboxylic acids and derivatives	Amino acids, peptides, and analogues	"69542-93-4"	HMDB0246575	D07342			68888	CC(C)(C)C(O)=NCCCC(O)=O	SRPNQDXRVRCTNK-UHFFFAOYSA-N	26.5788	25.8125	26.5611	27.3638	28.3697	27.7924	25.7224	26.3815	27.7762	26.0842	27.1671	27.1387	24.4989	27.2622	27.3054	27.2004	26.4064	26.2924	27.0019	26.576	26.7522	25.6233	26.9565	27.9045	28.4378	26.4331	24.9232
Com_6308_pos	Norverapamil	Positive	C26H36N2O4	440.268	463.254	5.80111	[M+Na]+	5.751	0.61	1	C18	Benzenoids	Benzene and substituted derivatives	Phenylbutylamines	"67812-42-4"	HMDB0060540				104972	COC1=C(OC)C=C(CCNCCCC(C#N)(C(C)C)C2=CC(OC)=C(OC)C=C2)C=C1	UPKQNCPKPOLASS-UHFFFAOYSA-N	20.2642	21.0386	22.0117	21.7545	21.4185	19.6194	21.8027	19.9491	19.1492	19.6687	18.2385	20.3522	19.5904	21.0095	21.2316	19.9899	21.4002	20.5045	20.2921	21.4319	19.5489	21.4529	20.178	20.4012	20.4218	18.8697	21.4002
Com_805_pos	trans-Isoferulic acid	Positive	C10H10O4	194.058	177.055	2.32694	[M+H-H2O]+	5.789	0.58	1	C18	Phenylpropanoids and polyketides	Cinnamic acids and derivatives	Hydroxycinnamic acids and derivatives	"25522-33-2"	HMDB0000955	C10470			736186	COC1=C(O)C=C(\C=C\C(O)=O)C=C1	QURCVMIEKCOAJU-HWKANZROSA-N	27.2182	26.7511	26.6045	26.3508	26.3307	26.8041	26.5854	27.0939	26.8032	28.8594	26.986	26.1558	26.7172	27.0001	26.4095	25.7895	26.7968	26.638	25.7904	26.5078	25.9089	26.1691	26.2548	26.3073	26.2906	26.2297	26.7412
Com_2306_pos	PhIP	Positive	C13H12N4	224.106	247.097	6.71021	[M+Na]+	5.412	0.74	1	C18	Organoheterocyclic compounds	Pyridines and derivatives	Phenylpyridines	"105650-23-5"	HMDB0041008	C16038	map05200;map05204;map05208;map05215		1530	CN1C(N)=NC2=NC=C(C=C12)C1=CC=CC=C1	UQVKZNNCIHJZLS-UHFFFAOYSA-N	24.8927	24.702	24.8945	24.1944	24.1599	23.799	25.0232	24.3877	24.385	25.4043	24.4334	24.4444	24.6763	24.3271	24.2906	23.6888	24.1826	25.7321	24.6711	24.1484	24.3935	24.8349	24.5949	24.7043	24.2244	24.5698	24.1773
Com_3923_pos	Loureirin D	Positive	C16H16O5	288.1	311.092	9.46794	[M+Na]+	5.629	0.89	1	C18	Phenylpropanoids and polyketides	Linear 1,3-diarylpropanoids	Chalcones and dihydrochalcones	"119425-91-1"	HMDB0254176			LMPK12120603		COC1=CC(O)=CC(O)=C1CCC(=O)C1=CC=C(O)C=C1	AQMBVNGTZRFEPF-UHFFFAOYSA-N	28.1685	28.8459	27.6842	28.3991	28.5021	28.4517	27.9445	28.5358	28.1746	28.502	28.4983	28.22	28.4304	27.8823	28.5112	27.5407	28.3403	28.126	28.3336	28.4369	27.584	27.1887	28.4099	28.2781	27.9774	28.0734	25.5325
Com_2042_pos	Phenylalanylalanine	Positive	C12H16N2O3	236.116	237.124	1.77846	[M+H]+	5.368	0.91	1	C18	Organic acids and derivatives	Carboxylic acids and derivatives	Amino acids, peptides, and analogues	"3918-87-4"	HMDB0028988				5488196	C[C@H](NC(=O)[C@@H](N)CC1=CC=CC=C1)C(O)=O	MIDZLCFIAINOQN-WPRPVWTQSA-N	27.533	26.6211	27.0372	26.8381	26.0431	26.8598	26.9493	26.9358	26.7856	26.6392	26.8863	26.8038	27.2759	27.3659	26.8145	26.9101	27.9545	27.6443	25.5169	26.4437	27.3082	26.3392	25.6442	26.6886	26.5092	26.9895	28.3832
Com_3156_pos	DL-Leucyl-DL-phenylalanine	Positive	C15H22N2O3	278.163	279.171	1.80271	[M+H]+	5.599	0.84	1	C18	Organic acids and derivatives	Carboxylic acids and derivatives	Amino acids, peptides, and analogues	"56217-82-4"	HMDB0302841				259325	CC(C)CC(N)C(=O)NC(CC1=CC=CC=C1)C(O)=O	KFKWRHQBZQICHA-UHFFFAOYSA-N	30.3417	29.4178	29.4966	29.7739	29.191	29.7123	30.3435	29.9306	29.8818	29.9961	29.6436	30.2584	30.684	30.7153	29.8913	30.0188	29.9304	30.8591	29.1165	29.8541	30.4279	28.6561	28.6166	30.2775	29.7588	30.4271	31.487
Com_5065_pos	Esculin	Positive	C15H16O9	340.079	363.071	7.49647	[M+Na]+	5.212	0.79	1	C18	Phenylpropanoids and polyketides	Coumarins and derivatives	Coumarin glycosides	"531-75-9"	HMDB0030820	C09264			5281417	OC[C@H]1O[C@@H](OC2=C(O)C=C3OC(=O)C=CC3=C2)[C@H](O)[C@@H](O)[C@@H]1O	XHCADAYNFIFUHF-TVKJYDDYSA-N	20.9995	22.9745	24.1297	23.3485	21.815	23.6169	23.9144	20.3761	19.5203	23.5035	20.3207	23.1574	20.8036	21.7526	20.4604	21.6144	23.1939	21.838	22.8612	21.0569	24.1775	24.1417	24.6382	24.4638	23.2543	23.2076	20.0503
Com_5099_pos	Desfesoterodine	Positive	C22H31NO2	341.235	364.223	4.21536	[M+Na]+	5.509	0.53	1	C18	Benzenoids	Benzene and substituted derivatives	Diphenylmethanes	"207679-81-0"	HMDB0013973	D10853			9819382	CC(C)N(CC[C@H](C1=CC=CC=C1)C1=C(O)C=CC(CO)=C1)C(C)C	DUXZAXCGJSBGDW-HXUWFJFHSA-N	24.8016	25.827	27.7371	24.9761	25.1464	25.2036	24.0192	25.3298	25.6156	24.1459	25.5327	26.0643	25.1903	25.3719	24.6885	25.46	25.6683	24.6598	24.93	24.8406	26.1822	23.6803	25.6283	26.5087	25.2867	25.3177	24.1358
Com_3986_pos	N-Desmethylclozapine	Positive	C17H17ClN4	312.114	313.122	0.8378	[M+H]+	5.367	0.66	1	C18	Organoheterocyclic compounds	Benzodiazepines	Dibenzodiazepines	"6104-71-8"	HMDB0060536				135409468	ClC1=CC=C2NC3=CC=CC=C3C(=NC2=C1)N1CCNCC1	JNNOSTQEZICQQP-UHFFFAOYSA-N	24.5944	23.9052	23.2003	23.9274	23.5861	24.2324	24.1261	24.6571	23.7007	21.6354	23.9591	24.0839	24.6933	24.9742	23.5543	24.8937	24.0413	25.1501	21.9855	23.5769	25.1816	22.9301	21.2576	24.6008	24.0008	24.9779	25.8204
Com_3287_pos	Stearamide	Positive	C18H37NO	283.288	284.295	1.5798	[M+H]+	10.443	0.97	1	C18	Organic acids and derivatives	Carboximidic acids and derivatives	Carboximidic acids	"124-26-5"	HMDB0034146	C13846		LMFA08010003	31292	CCCCCCCCCCCCCCCCCC(N)=O	LYRFLYHAGKPMFH-UHFFFAOYSA-N	26.8208	27.1532	26.0851	27.2538	27.9745	30.5419	26.8934	26.2337	26.4681	26.9716	28.6123	26.8769	27.7244	26.2165	26.377	32.3767	29.1698	26.4787	27.8414	30.4066	26.7549	29.5657	27.5557	26.1819	30.581	25.9685	26.3591
Com_2478_pos	His-Pro	Positive	C11H16N4O3	252.122	253.128	6.88049	[M+H]+	1.421	0.91	1	C18	Organic acids and derivatives	Carboxylic acids and derivatives	Amino acids, peptides, and analogues	"20930-58-9"	HMDB0028893				152322	N[C@@H](CC1=CNC=N1)C(=O)N1CCC[C@H]1C(O)=O	LNCFUHAPNTYMJB-IUCAKERBSA-N	18.0791	16.8342	19.3	17.8982	19.0179	17.6615	17.8598	18.9686	17.6971	17.2756	18.4325	18.0313	18.9117	18.3353	17.3817	20.2323	18.7016	17.2493	19.2696	19.9977	18.411	18.1243	18.4988	16.6751	18.3168	20.5921	23.0489
Com_6230_pos	18alpha-Glycyrrhetinic acid	Positive	C30H46O4	470.34	453.337	1.24334	[M+H-H2O]+	7.015	0.90	1	C18	Lipids and lipid-like molecules	Prenol lipids	Triterpenoids	"1449-05-4"	HMDB0034517	C02283		LMPR0106150026	73398	[H][C@]12C[C@](C)(CC[C@]1(C)CC[C@]1(C)C2=CC(=O)[C@]2([H])[C@@]3(C)CC[C@H](O)C(C)(C)[C@]3([H])CC[C@@]12C)C(O)=O	MPDGHEJMBKOTSU-PMTKVOBESA-N	28.6186	28.5692	29.0393	28.7486	28.1039	28.0372	28.6408	28.6066	28.6429	28.6718	29.1727	28.7476	28.5967	28.5743	28.4283	27.9879	28.649	28.2896	29.6986	28.3617	28.8037	28.5072	29.1084	28.652	28.6356	29.0385	28.0867
Com_2713_pos	Thiochrome	Positive	C12H14N4OS	262.089	263.096	1.15689	[M+H]+	4.959	0.97	1	C18	Organoheterocyclic compounds	Diazines	Pyrimidines and pyrimidine derivatives	"92-35-3"	HMDB0259006					CC1=C(SC2=NC3=NC(=NC=C3CN12)C)CCO	GTQXMAIXVFLYKF-UHFFFAOYSA-N	24.2618	23.6597	24.4691	24.1978	24.0004	23.448	23.7906	23.7811	24.6623	23.7527	24.7298	24.7268	23.3665	23.8028	24.3756	23.8025	22.3817	22.6663	24.1386	23.4694	24.1322	23.0125	24.1082	24.8	23.7701	23.6705	23.0488
Com_4063_pos	Nordihydrocapsaicin	Positive	C17H27NO3	293.199	316.191	7.32931	[M+Na]+	6.318	0.65	1	C18	Benzenoids	Phenols	Methoxyphenols	"28789-35-7"	HMDB0036328	C20216		LMFA08020319	168836	COC1=CC(CNC(=O)CCCCCC(C)C)=CC=C1O	VQEONGKQWIFHMN-UHFFFAOYSA-N	22.2138	25.2739	24.0306	23.8331	24.5395	23.8046	23.5629	24.2852	24.2828	24.417	22.2506	24.4429	24.6128	24.7673	25.2644	23.8371	22.3817	22.7146	22.2288	24.922	22.2657	20.4558	22.9633	22.7349	23.2756	21.3327	25.1168
Com_5513_pos	Dihydrocurcumin	Positive	C21H22O6	370.142	393.129	3.88728	[M+Na]+	5.13	0.71	1	C18	Phenylpropanoids and polyketides	Diarylheptanoids	Linear diarylheptanoids	"76474-56-1"	HMDB0031552				10429233	COC1=CC(\C=C\C(=O)CC(=O)CCC2=CC(OC)=C(O)C=C2)=CC=C1O	MUYJSOCNDLUHPJ-XVNBXDOJSA-N	25.3472	25.2355	24.3268	25.3142	25.0922	24.4348	24.9067	25	25.3311	25.2538	25.4249	25.463	25.0705	25.1343	25.1703	24.4437	24.3071	24.7634	25.1302	24.8752	25.575	24.758	24.3516	25.9629	25.0802	25.4676	24.5518
Com_6084_pos	Bimatoprost	Positive	C25H37NO4	415.272	438.265	7.2744	[M+Na]+	6.423	0.50	1	C18	Lipids and lipid-like molecules	Fatty Acyls	Eicosanoids	"155206-00-1"	HMDB0015041	D02724			5311027	CCNC(=O)CCC\C=C/C[C@H]1[C@@H](O)C[C@@H](O)[C@@H]1\C=C\[C@@H](O)CCC1=CC=CC=C1	AQOKCDNYWBIDND-FTOWTWDKSA-N	28.667	29.2675	29.555	28.9223	28.8452	28.7431	28.7865	29.0077	29.7852	28.7437	29.7481	29.6526	29.0968	29.1876	29.2592	29.5337	28.8464	28.3474	28.8796	28.6776	29.3327	29.3931	29.3935	29.5424	29.1409	29.1521	28.6441
Com_6048_pos	Flunisolide	Positive	C24H31FO6	434.21	435.216	4.63604	[M+H]+	6.829	0.56	1	C18	Lipids and lipid-like molecules	Steroids and steroid derivatives	Hydroxysteroids	"3385-03-3"	HMDB0014326	C07005			82153	[H][C@@]12C[C@@]3([H])[C@]4([H])C[C@H](F)C5=CC(=O)C=C[C@]5(C)[C@@]4([H])[C@@H](O)C[C@]3(C)[C@@]1(OC(C)(C)O2)C(=O)CO	XSFJVAJPIHIPKU-XWCQMRHXSA-N	20.504	21.2081	21.2037	22.2397	20.5928	20.9597	20.8778	19.3932	21.2937	21.9863	18.8104	21.3014	21.3624	20.2407	19.7841	18.2582	20.7849	21.1207	21.3096	20.7422	21.1623	20.3352	20.2403	22.3877	21.569	19.5809	20.0579
Com_3646_pos	N-Acetylprocainamide	Positive	C15H23N3O2	277.179	300.171	9.11713	[M+Na]+	5.891	0.56	1	C18	Benzenoids	Benzene and substituted derivatives	Benzoic acids and derivatives	"32795-44-1"	HMDB0041944				4342	CCN(CC)CCNC(=O)C1=CC=C(C=C1)N=C(C)O	KEECCEWTUVWFCV-UHFFFAOYSA-N	23.8985	26.1104	21.543	25.1146	25.4541	26.983	20.5995	25.331	23.3294	19.1485	22.9595	20.0437	21.1213	26.5514	19.2029	26.5669	21.0266	18.2901	22.3793	23.8829	20.8661	22.4245	21.9406	25.0664	24.4687	22.2621	18.6885
Com_6547_pos	Soyasapogenol A	Positive	C30H50O4	474.371	497.361	1.77676	[M+Na]+	7.694	0.90	1	C18	Lipids and lipid-like molecules	Prenol lipids	Triterpenoids	"508-01-0"	HMDB0034505	C17419			12442845	CC1(C)CC2C3=CCC4C5(C)CCC(O)C(C)(CO)C5CCC4(C)C3(C)CCC2(C)C(O)C1O	CDDWAYFUFNQLRZ-UHFFFAOYSA-N	31.0183	30.0343	31.0487	31.3469	31.282	30.2964	32.6796	31.2276	30.6345	32.1402	30.1475	31.166	30.9708	31.5709	31.4796	30.4657	30.7231	31.3718	31.8869	31.9107	30.3103	32.0357	31.3441	32.2011	31.15	31.5264	31.4574
Com_1265_pos	Demethoxyencecalin	Positive	C13H14O2	202.099	203.105	9.98373	[M+H]+	6.223	0.67	1	C18	Organoheterocyclic compounds	Benzopyrans	1-benzopyrans	"19013-07-1"	HMDB0030816				177040	CC(=O)C1=CC2=C(OC(C)(C)C=C2)C=C1	ZAJTXVHECZCXLH-UHFFFAOYSA-N	28.1596	27.3305	26.8366	26.9965	27.1456	26.7872	27.0754	27.6931	27.1818	27.3582	27.0188	27.5027	27.7676	27.2108	27.4215	27.7888	27.5582	27.4495	26.8808	27.3588	29.8106	29.7003	29.6083	29.4675	30.0862	29.5113	28.578
Com_1218_pos	Tetrahydrozoline	Positive	C13H16N2	200.131	201.139	1.82276	[M+H]+	7.204	0.53	1	C18	Benzenoids	Tetralins	-	"84-22-0"	HMDB0258913	C07912				C1CN=C(N1)C1CCCC2=CC=CC=C12	BYJAVTDNIXVSPW-UHFFFAOYSA-N	25.4197	24.971	24.5274	24.5144	25.5189	25.2006	24.2175	25.1463	24.5848	23.8875	24.5726	25.0361	24.7018	24.5453	25.1122	24.4063	24.7407	24.2144	24.4177	24.0694	24.0349	23.5028	24.452	23.9364	23.4939	25.0638	24.6025
Com_1754_pos	Gentisein	Positive	C13H8O5	244.037	227.035	2.77814	[M+H-H2O]+	5.926	0.71	1	C18	Organoheterocyclic compounds	Benzopyrans	1-benzopyrans	"529-49-7"	HMDB0029463	C10065			5281635	OC1=CC=C2OC3=CC(O)=CC(O)=C3C(=O)C2=C1	JJUNZBRHHGLJQW-UHFFFAOYSA-N	24.1928	24.1486	24.0228	24.6374	23.5231	23.9163	23.7512	23.6581	22.5146	23.9295	23.7699	24.3091	23.3584	23.1679	24.7862	24.3286	24.8673	23.847	22.9324	24.429	22.9449	22.5898	24.4191	23.2624	24.2483	23.9832	23.8743
Com_1899_pos	1beta-Hydroxyalantolactone	Positive	C15H20O3	248.141	231.138	0.03058	[M+H-H2O]+	6	0.87	1	C18	Lipids and lipid-like molecules	Prenol lipids	Terpene lactones	"68776-47-6"	HMDB0031970				78117269	CC1CCC(O)C2(C)CC3OC(=O)C(=C)C3C=C12	FRNIMDDQCZHAFA-UHFFFAOYSA-N	28.7986	28.2048	28.1977	28.9212	28.1054	28.7137	28.4336	28.0147	28.0845	28.2041	28.1513	28.0266	28.0698	28.1835	27.8951	27.9467	28.7683	28.1633	29.1136	28.089	28.2857	28.0641	28.5305	28.2776	28.2611	28.0586	28.0202
Com_5602_pos	Octahydrocurcumin	Positive	C21H28O6	376.189	399.18	4.32622	[M+Na]+	5.993	0.65	1	C18	Phenylpropanoids and polyketides	Diarylheptanoids	Linear diarylheptanoids	"36062-07-4"	HMDB0303086					COC1=CC(CCC(O)CC(O)CCC2=CC(OC)=C(O)C=C2)=CC=C1O	OELMAFBLFOKZJD-UHFFFAOYSA-N	27.0718	26.8853	26.1271	26.4811	25.232	25.8626	26.9672	25.9906	25.7991	27.3646	25.0714	25.7791	25.827	25.9071	25.8456	25.0041	25.6166	26.0787	25.8679	26.2235	26.1496	26.1566	26.3022	25.5448	26.1273	26.047	26.2956
Com_1814_pos	Desmethoxyyangonin	Positive	C14H12O3	228.079	229.086	1.29807	[M+H]+	6.529	0.75	1	C18	Phenylpropanoids and polyketides	Kavalactones	-	"15345-89-8"	HMDB0034270	C09925			5273621	COC1=CC(=O)OC(\C=C\C2=CC=CC=C2)=C1	DKKJNZYHGRUXBS-BQYQJAHWSA-N	27.0298	26.9424	26.5846	26.8849	27.4916	26.1523	26.5633	27.9515	24.5052	27.5732	25.5253	25.0584	27.0464	26.4422	25.9146	26.5031	27.3928	27.9474	26.5018	26.5214	23.7371	25.4474	23.2785	23.1921	24.8826	26.7562	25.4824
Com_3823_pos	MIF-1	Positive	C13H24N4O3	284.185	307.171	8.62246	[M+Na]+	6.611	0.74	1	C18	Organic acids and derivatives	Carboxylic acids and derivatives	Amino acids, peptides, and analogues	"2002-44-0"	HMDB0005764				92910	CC(C)C[C@H](NC(=O)[C@@H]1CCCN1)C(=O)NCC(N)=O	NOOJLZTTWSNHOX-UWVGGRQHSA-N	24.2761	24.3727	24.8268	24.7649	24.4579	24.0209	24.7968	24.0742	25.3983	24.6739	25.0574	24.5115	24.8372	24.5325	24.357	24.2898	23.779	24.6006	25.9648	24.6334	25.7145	25.1848	25.318	26.1368	25.8925	25.3891	22.768
Com_4117_pos	Cryptotanshinone	Positive	C19H20O3	296.141	319.131	1.27981	[M+Na]+	6.528	0.81	1	C18	Lipids and lipid-like molecules	Prenol lipids	Diterpenoids	"35825-57-1"	HMDB0035220				496348	CC1COC2=C1C(=O)C(=O)C1=C2C=CC2=C1CCCC2(C)C	GVKKJJOMQCNPGB-UHFFFAOYSA-N	27.1566	29.165	26.0148	29.606	31.5793	26.2961	26.8193	26.9285	26.5425	29.7182	25.7134	27.3551	26.4943	27.5726	25.1522	24.4458	27.6326	27.3629	24.8436	26.6595	26.1093	27.809	23.4185	26.259	26.8328	26.9432	24.3754
Com_3906_pos	Sinapine	Positive	C16H24NO5+	310.165	310.165	0.74963	[M+H]+	5.361	0.97	1	C18	Phenylpropanoids and polyketides	Cinnamic acids and derivatives	Hydroxycinnamic acids and derivatives	"18696-26-9"	HMDB0029379	C00933	map00940;map01110		89287	COC1=CC(\C=C\C(=O)OCC[N+](C)(C)C)=CC(OC)=C1O	HUJXHFRXWWGYQH-UHFFFAOYSA-O	25.329	25.7872	25.9878	25.3307	25.9218	24.6748	25.1529	25.8481	25.7678	25.7165	25.6145	25.5715	25.4995	25.8965	25.7992	25.2687	25.2649	25.2515	25.3133	25.883	26.4615	26.0171	25.8222	26.6542	25.875	25.7209	25.8979
Com_4832_pos	Carboprost	Positive	C21H36O5	368.256	351.253	0.20615	[M+H-H2O]+	7.229	0.73	1	C18	Lipids and lipid-like molecules	Fatty Acyls	Eicosanoids	"35700-23-3"	HMDB0014573	D00682			35023177	CCCCC[C@](C)(O)\C=C\[C@H]1[C@@H](O)C[C@H](O)[C@@H]1C\C=C/CCCC(O)=O	DLJKPYFALUEJCK-IIELGFQLSA-N	30.3438	29.7698	29.3881	29.8684	29.9472	29.1261	30.1442	30.4024	29.4629	31.1104	28.9375	28.0353	30.2913	30.3815	29.3158	29.5468	30.815	30.383	29.517	30.4747	28.136	28.8164	28.3729	28.5314	28.4399	28.3249	27.8094
Com_4390_pos	Pyridone 6	Positive	C18H16FN3O	309.128	332.117	0.82678	[M+Na]+	4.698	0.54	1	C18	Organoheterocyclic compounds	Isoquinolines and derivatives	Isoquinolones and derivatives	"457081-03-7"	HMDB0256971				5494425	CC(C)(C)C1=NC2=C3C=CC(F)=CC3=C3C(=O)NC=CC3=C2N1	VNDWQCSOSCCWIP-UHFFFAOYSA-N	24.5294	25.1961	24.5329	25.076	24.8792	23.6516	23.8391	24.6556	24.5683	24.9556	25.3117	24.7781	25.1481	24.7257	24.0801	24.7578	23.9264	24.9567	24.7406	23.9295	24.4694	24.3775	24.5821	24.1277	23.4682	21.9813	23.9767
Com_1558_pos	H-Val-Val-OH	Positive	C10H20N2O3	216.147	217.155	1.9761	[M+H]+	4.908	1.00	1	C18	Organic acids and derivatives	Carboxylic acids and derivatives	Amino acids, peptides, and analogues	"3918-94-3"	HMDB0029140				107475	CC(C)[C@H](N)C(=O)N[C@@H](C(C)C)C(O)=O	KRNYOVHEKOBTEF-YUMQZZPRSA-N	29.9705	29.9916	29.2223	29.7095	29.5163	30.4048	30.275	30.2295	29.6128	29.5012	29.7273	30.1637	30.6077	31.268	29.6797	30.3341	30.6801	31.1497	29.6139	29.8605	30.0166	28.8241	28.1198	30.1611	29.3355	30.0607	30.5576
Com_6587_pos	Ganosporeric acid A	Positive	C30H38O8	526.257	509.252	2.70284	[M+H-H2O]+	7.091	0.60	1	C18	Lipids and lipid-like molecules	Prenol lipids	Triterpenoids	"135357-25-4"	HMDB0033022			LMST01010393	5282768	CC(CC(=O)CC(C)C(O)=O)C1CC(=O)C2(C)C3=C(C(=O)C(=O)C12C)C1(C)CCC(=O)C(C)(C)C1CC3=O	AKWNYHCILPEENZ-UHFFFAOYSA-N	20.5618	22.0524	21.4036	20.5081	22.6245	18.6059	22.9021	22.4201	22.4203	23.0626	22.1173	22.4771	21.1247	22.3045	22.2156	20.7732	19.8322	22.5288	19.8182	21.3092	23.6152	24.2025	22.1131	25.5373	21.2685	22.6603	21.4985
Com_6442_pos	Soyasapogenol B	Positive	C30H50O3	458.376	481.366	2.01489	[M+Na]+	8.561	1.00	1	C18	Lipids and lipid-like molecules	Prenol lipids	Triterpenoids	"595-15-3"	HMDB0034648	C08980			115012	[H][C@@]12CC(C)(C)C[C@@H](O)[C@]1(C)CC[C@]1(C)C2=CC[C@]2([H])[C@@]3(C)CC[C@H](O)[C@](C)(CO)[C@]3([H])CC[C@@]12C	YOQAQNKGFOLRGT-UXXABWCISA-N	28.9013	28.9036	29.0844	29.9918	29.9959	29.8294	29.8583	28.793	29.6363	30.0232	29.2908	29.0633	29.35	29.6523	30.1485	30.3292	29.7865	29.5733	29.0202	30.7204	29.4856	30.4801	29.9685	29.7234	30.2778	29.6452	29.4819
Com_2860_pos	Vidarabine	Positive	C10H13N5O4	267.097	268.104	1.46583	[M+H]+	2.788	1.00	1	C18	Nucleosides, nucleotides, and analogues	Purine nucleosides	-	"5536-17-4"	HMDB0014340	C07195			21704	NC1=NC=NC2=C1N=CN2[C@@H]1O[C@H](CO)[C@@H](O)[C@@H]1O	OIRDTQYFTABQOQ-UHTZMRCNSA-N	29.0021	29.613	29.7209	31.0078	29.5697	30.2642	29.988	29.5689	29.4637	27.9951	29.5771	29.2743	29.6783	29.5941	29.3211	28.8418	29.0383	30.0052	28.0949	29.0682	29.89	28.0549	28.595	30.5128	30.355	29.1114	29.5091
Com_6346_pos	Ganoderic acid DM	Positive	C30H44O4	468.324	469.332	1.71185	[M+H]+	8.498	0.88	1	C18	Lipids and lipid-like molecules	Prenol lipids	Triterpenoids	"173075-45-1"	HMDB0032837				73745597	CC(CC\C=C(/C)C(O)=O)C1CCC2(C)C3=C(CCC12C)C1(C)CCC(=O)C(C)(C)C1CC3=O	ZTKZZRIVAYGFSF-VXLYETTFSA-N	28.8527	29.7367	28.6863	29.195	29.3785	29.3417	28.4927	28.9416	28.6724	28.8508	29.4091	29.0052	28.7921	28.4151	28.5531	30.0282	29.9845	28.7666	28.6486	28.9475	29.1122	28.6901	29.2498	28.9618	28.2997	29.5917	28.4124
Com_1168_pos	Bergapten	Positive	C12H8O4	216.042	199.039	1.75153	[M+H-H2O]+	5.913	0.66	1	C18	Phenylpropanoids and polyketides	Coumarins and derivatives	Furanocoumarins	"484-20-8"	HMDB0030637	C01557	map00999;map01061;map01110		2355	COC1=C2C=CC(=O)OC2=CC2=C1C=CO2	BGEBZHIAGXMEMV-UHFFFAOYSA-N	26.2374	26.6832	26.8578	27.2822	25.199	23.0918	25.9051	25.1693	25.3215	26.0698	24.6531	26.6173	25.6384	25.8619	26.1693	26.5192	25.9417	25.5696	26.3385	26.1019	25.98	25.8057	26.3776	26.5089	26.9611	26.2911	18.5362
Com_3758_pos	Xylobiose	Positive	C10H18O9	282.095	305.085	1.07727	[M+Na]+	1.449	1.00	1	C18	Organic oxygen compounds	Organooxygen compounds	Carbohydrates and carbohydrate conjugates	"6860-47-5"	HMDB0029894	C01630	map02010		131750922	O[C@@H]1CO[C@@H](O[C@H]2COC(O)[C@H](O)[C@H]2O)[C@H](O)[C@H]1O	LGQKSQQRKHFMLI-BIDIDBDVSA-N	27.7805	27.9744	26.4366	27.0965	28.8481	26.0563	26.8036	28.7571	28.3695	26.9564	28.5432	28.016	27.2569	27.7645	25.1364	28.0932	26.3618	27.2838	25.5598	28.981	28.3383	27.9885	24.7656	28.2153	27.2565	26.7136	22.081
Com_2246_pos	6-Fluorotryptophan	Positive	C11H11FN2O2	222.08	245.071	4.62381	[M+Na]+	4.79	0.51	1	C18	Organoheterocyclic compounds	Indoles and derivatives	Indolyl carboxylic acids and derivatives	"7730-20-3"	HMDB0247058				94937	NC(CC1=CNC2=C1C=CC(F)=C2)C(O)=O	YMEXGEAJNZRQEH-UHFFFAOYSA-N	22.3084	21.9047	16.2093	17.3716	17.0804	21.2535	17.8451	21.7855	21.2121	17.4805	15.9704	15.7944	21.7048	21.4365	23.1066	16.6134	21.7875	22.374	21.4412	22.099	22.4643	21.4699	22.8241	22.4096	19.8557	19.8098	26.6825
Com_2015_pos	MeIQx	Positive	C11H11N5	213.101	236.092	6.15322	[M+Na]+	5.603	0.55	1	C18	Organoheterocyclic compounds	Diazanaphthalenes	Benzodiazines	"77500-04-0"	HMDB0029864	C19255	map05204		62275	CN1C(N)=NC2=C1C=CC1=C2N=C(C)C=N1	DVCCCQNKIYNAKB-UHFFFAOYSA-N	26.9689	25.812	26.2752	26.6876	26.7686	25.402	26.6436	26.7048	27.4568	26.689	26.8996	26.4611	26.621	26.0033	27.5417	26.1957	26.3531	26.4692	26.6784	26.1216	27.4391	26.9618	27.328	26.9516	26.539	26.3476	26.3923
Com_6068_pos	Withanolide B	Positive	C28H38O5	454.272	437.264	9.84689	[M+H-H2O]+	8.052	0.81	1	C18	Lipids and lipid-like molecules	Steroids and steroid derivatives	Steroid lactones	"56973-41-2"	HMDB0030020				5282367	CC(C1CCC2C3C4OC4C4(O)CC=CC(=O)C4(C)C3CCC12C)C1CC(C)=C(C)C(=O)O1	ZTEVDTFJUUJBLP-UHFFFAOYSA-N	28.2843	27.9492	28.4309	27.9966	28.1079	27.7602	28.109	27.9047	27.6598	28.103	27.1696	27.8298	27.332	27.538	28.2298	27.2558	27.2621	28.0785	27.5508	27.358	28.1032	28.2031	27.9701	27.9106	27.9297	27.6024	27.6519
Com_6513_pos	Methyl oleanonate	Positive	C31H48O3	468.36	491.346	7.42557	[M+Na]+	10.784	0.65	1	C18	Lipids and lipid-like molecules	Prenol lipids	Triterpenoids	"1721-58-0"	HMDB0035270				609116	COC(=O)C12CCC(C)(C)CC1C1=CCC3C4(C)CCC(=O)C(C)(C)C4CCC3(C)C1(C)CC2	PPMUFCXCVKVCSV-UHFFFAOYSA-N	20.5543	21.5537	20.529	22.8873	22.6246	22.1406	21.3456	20.616	23.3421	21.3166	21.945	21.6163	23.151	21.2584	23.1906	23.598	23.4305	22.2114	21.0798	23.8083	21.3375	22.2756	22.2651	22.9638	23.1976	20.6915	20.18
Com_2088_pos	Glycyl-L-tyrosine	Positive	C11H14N2O4	238.095	239.103	1.37752	[M+H]+	4.765	0.97	1	C18	Organic acids and derivatives	Carboxylic acids and derivatives	Amino acids, peptides, and analogues	"658-79-7"	HMDB0028853				92829	NCC(=O)N[C@@H](CC1=CC=C(O)C=C1)C(O)=O	XBGGUPMXALFZOT-VIFPVBQESA-N	26.8546	26.3353	25.8419	25.8488	26.0545	26.5832	26.1533	26.3608	25.9102	26.2995	26.7338	26.3301	26.6952	26.6958	26.2379	26.2764	26.9741	27.4005	25.5076	25.8521	26.5811	26.2415	25.6626	26.3016	25.5412	26.0924	27.8243
Com_190_pos	L-Pipecolic acid	Positive	C6H11NO2	129.079	130.087	2.52722	[M+H]+	1.531	1.00	1	C18	Organic acids and derivatives	Carboxylic acids and derivatives	Amino acids, peptides, and analogues	"3105-95-1"	HMDB0000716	C00408	map00310;map00960;map01060;map01064;map01100;map01110;map01120		439227	OC(=O)[C@@H]1CCCCN1	HXEACLLIILLPRG-YFKPBYRVSA-N	30.3044	30.1572	28.0585	29.9187	30.6456	29.1745	28.4998	28.3497	28.3232	28.161	28.8995	27.8988	28.651	30.0773	30.1193	27.3248	28.3806	28.8058	27.7293	28.1363	28.0603	28.2389	33.2888	28.2824	28.042	28.1487	31.9874
Com_723_pos	Glycylproline	Positive	C7H12N2O3	172.085	173.092	1.83364	[M+H]+	1.484	0.78	1	C18	Organic acids and derivatives	Carboxylic acids and derivatives	Amino acids, peptides, and analogues	"704-15-4"	HMDB0000721				3013625	NCC(=O)N1CCC[C@H]1C(O)=O	KZNQNBZMBZJQJO-YFKPBYRVSA-N	27.4042	27.0295	26.882	26.9019	27.3877	27.8272	27.7235	27.2183	25.5975	25.8621	27.1378	25.8957	27.3299	27.3879	26.9765	26.7723	26.746	27.4903	26.4071	26.7431	26.2472	28.6767	26.2445	25.9996	26.0384	26.1394	28.2548
Com_206_pos	4-Hydroxyproline	Positive	C5H9NO3	131.058	132.066	1.69973	[M+H]+	2.563	0.86	1	C18	Organic acids and derivatives	Carboxylic acids and derivatives	Amino acids, peptides, and analogues	"51-35-4"	HMDB0000725	C01157	map00330;map00470;map01100;map02010		5810	O[C@H]1CN[C@@H](C1)C(O)=O	PMMYEEVYMWASQN-DMTCNVIQSA-N	25.1786	25.2567	25.4684	25.2822	25.5593	25.26	25.6889	25.4292	24.0016	24.5172	25.4947	25.3333	25.475	25.526	25.4983	24.9503	25.1967	25.4066	25.2375	25.4612	25.7839	25.6843	25.8887	26.0172	25.4047	25.4348	29.8547
Com_351_pos	5-Hydroxylysine	Positive	C6H14N2O3	162.1	145.097	1.75229	[M+H-H2O]+	2.155	0.53	1	C18	Organic acids and derivatives	Carboxylic acids and derivatives	Amino acids, peptides, and analogues	"13204-98-3"	HMDB0000450	C16741	map00310;map01100		3032849	NC[C@H](O)CC[C@H](N)C(O)=O	YSMODUONRAFBET-UHNVWZDZSA-N	27.9144	24.3412	25.1095	24.3928	25.1427	25.4168	28.3399	24.7676	23.9718	22.7107	27.777	24.8721	25.3246	27.6611	28.2496	23.5884	24.4554	26.8777	24.5005	28.0696	24.7904	24.8006	27.8173	25.4734	25.0214	24.1688	27.8203
Com_509_pos	N-Acetylproline	Positive	C7H11NO3	157.074	158.082	1.99787	[M+H]+	4.927	1.00	1	C18	Organic acids and derivatives	Carboxylic acids and derivatives	Amino acids, peptides, and analogues	"68-95-1"	HMDB0094701				66141	[H][C@]1(CCCN1C(C)=O)C(O)=O	GNMSLDIYJOSUSW-LURJTMIESA-N	34.6736	34.8404	34.5366	34.2885	34.7095	32.785	34.5292	35.1032	34.8663	34.8995	34.399	34.8476	34.9649	34.8707	34.8053	33.7969	33.6385	34.7116	34.6285	34.0751	34.7373	34.466	30.7171	34.8656	34.4779	34.8271	33.0009
Com_5502_pos	12-ketolithocholic acid	Positive	C24H38O4	390.277	391.285	1.13041	[M+H]+	7.203	0.98	1	C18	Lipids and lipid-like molecules	Steroids and steroid derivatives	Bile acids, alcohols and derivatives	"5130-29-0"	HMDB0000328			LMST04010155	3080612	[H][C@@]1(CC[C@@]2([H])[C@]3([H])CC[C@]4([H])C[C@H](O)CC[C@]4(C)[C@@]3([H])CC(=O)[C@]12C)[C@H](C)CCC(O)=O	CVNYHSDFZXHMMJ-VPUMZWJWSA-N	35.1796	34.7699	34.595	34.4642	35.4666	34.9287	34.1088	35.0349	34.5371	34.1991	34.0825	34.6114	34.5652	34.6982	34.9047	34.1194	34.1835	34.1663	34.7521	33.7837	34.4163	33.7203	34.6912	33.814	33.7904	35.3254	31.0787
Com_6032_pos	Glycohyodeoxycholic acid	Positive	C26H43NO5	449.314	432.311	0.57281	[M+H-H2O]+	7.388	0.94	1	C18	Lipids and lipid-like molecules	Steroids and steroid derivatives	Bile acids, alcohols and derivatives	"13042-33-6"	HMDB0304944			LMST05030023	13955650	CC(CCC(=O)NCC(O)=O)C1CCC2C3CC(O)C4CC(O)CCC4(C)C3CCC12C	SPOIYSFQOFYOFZ-UHFFFAOYSA-N	28.1747	28.0568	28.6072	28.4957	29.2416	29.145	28.6466	28.7933	28.3002	27.8075	28.5322	28.3441	28.6904	27.872	28.5484	28.163	27.9134	29.7007	27.5794	26.9084	28.0297	28.0289	28.058	28.1917	27.3042	28.0957	27.8968
Com_5736_pos	Beta-Hyodeoxycholic acid	Positive	C24H40O4	392.293	410.327	1.6368	[M+NH4]+	8.027	0.90	1	C18	Lipids and lipid-like molecules	Steroids and steroid derivatives	Bile acids, alcohols and derivatives	"570-84-3"	HMDB0000664			LMST04010026	5283822	[H][C@@]12CC[C@H]([C@H](C)CCC(O)=O)[C@@]1(C)CC[C@@]1([H])[C@@]2([H])C[C@H](O)[C@]2([H])C[C@@H](O)CC[C@]12C	DGABKXLVXPYZII-MMTMODRTSA-N	28.9639	28.8955	28.9693	28.858	28.5174	28.347	28.9732	28.6277	28.6307	29.1622	28.2292	28.4288	28.2963	28.628	28.6199	28.2407	28.1552	29.054	28.8513	28.4516	28.8783	28.8382	29.018	28.893	28.71	28.9443	28.0807
Com_5254_pos	Apocholic acid	Positive	C24H38O4	390.277	373.274	1.3691	[M+H-H2O]+	7.211	0.95	1	C18	Lipids and lipid-like molecules	Steroids and steroid derivatives	Bile acids, alcohols and derivatives	"641-81-6"		C15375		LMST04010224	101818	CC(CCC(=O)O)C1CCC2=C3CCC4CC(CCC4(C3CC(C12C)O)C)O	XWJTYEGVQBFZHI-IMPNNSMHSA-N	34.4315	34.0496	33.8777	33.8303	34.3802	34.1655	33.5387	34.3486	33.5859	33.3275	33.371	33.9448	33.899	33.6485	33.8962	33.2366	33.5378	33.2549	34.0112	33.2877	33.3664	33.0005	33.6503	33.2576	32.7909	34.245	34.971
Com_5964_pos	Ursocholic acid	Positive	C24H40O5	408.288	426.322	1.57465	[M+NH4]+	7.268	0.88	1	C18	Lipids and lipid-like molecules	Steroids and steroid derivatives	Bile acids, alcohols and derivatives	"2955-27-3"	HMDB0000917	C17644	map00121	LMST04010088	122340	[H][C@@]12CC[C@H]([C@H](C)CCC(O)=O)[C@@]1(C)[C@@H](O)C[C@@]1([H])[C@@]2([H])[C@@H](O)C[C@]2([H])C[C@H](O)CC[C@]12C	BHQCQFFYRZLCQQ-UTLSPDKDSA-N	25.2218	25.3995	25.3735	25.8467	25.3714	24.7377	26.4987	25.5473	25.8563	26.5451	25.4347	25.2126	26.2316	25.9484	25.8207	24.7454	24.0019	26.4115	23.8719	26.0285	26.1735	26.1862	25.1103	26.5302	25.3312	25.3296	27.2691
Com_1702_pos	cis-10-Pentadecenoic acid	Positive	C15H28O2	240.209	223.206	1.74863	[M+H-H2O]+	7.487	0.93	1	C18	Lipids and lipid-like molecules	Fatty Acyls	Fatty acids and conjugates	"84743-29-3"	HMDB0304816			LMFA01030259		CCCC\C=C/CCCCCCCCC(O)=O	APXSAEQXOXTDAM-WAYWQWQTSA-N	27.4076	28.3222	27.8954	28.9562	26.8837	26.0489	28.6195	27.5935	28.739	27.8416	28.2006	27.9519	28.7697	29.5532	27.9179	27.7692	26.8794	28.4021	30.9688	29.1928	28.0636	28.5195	27.192	28.1991	27.9172	28.3296	24.885
Com_2063_pos	Palmitelaidic acid	Positive	C16H30O2	254.225	237.222	1.62157	[M+H-H2O]+	9.024	0.89	1	C18	Lipids and lipid-like molecules	Fatty Acyls	Fatty acids and conjugates	"10030-73-6"	HMDB0012328			LMFA01030057	5282745	CCCCCC\C=C\CCCCCCCC(O)=O	SECPZKHBENQXJG-BQYQJAHWSA-N	28.0699	27.9515	27.7759	28.0667	27.9529	27.9355	27.8416	27.2063	27.9806	28.4574	27.8579	27.8202	27.271	27.8083	28.2116	28.1616	28.065	28.0035	27.7932	28.2674	27.9387	28.131	28.0628	28.0975	28.4577	27.7463	27.9245
Com_3490_pos	cis-11-Eicosenoic acid	Positive	C20H38O2	310.287	293.284	0.81838	[M+H-H2O]+	10.631	0.97	1	C18	Lipids and lipid-like molecules	Fatty Acyls	Fatty acids and conjugates	"5561-99-9"	HMDB0002231	C16526	map01040	LMFA01030085	5282768	CCCCCCCC\C=C/CCCCCCCCCC(O)=O	BITHHVVYSMSWAG-KTKRTIGZSA-N	24.3617	23.5641	22.7407	24.3643	25.4908	27.5683	23.9927	24.0565	27.0783	24.1249	24.6681	23.5244	24.0882	23.2862	24.3126	29.1759	26.2872	23.6408	24.7738	27.6893	23.5839	26.7207	24.2535	23.1775	27.6587	22.7379	23.3291
Com_3165_pos	alpha-Linolenic acid	Positive	C18H30O2	278.225	279.232	1.63817	[M+H]+	9.428	0.98	1	C18	Lipids and lipid-like molecules	Fatty Acyls	Lineolic acids and derivatives	"463-40-1"	HMDB0001388	C06427	map00592;map01040;map01060;map01070;map01100;map01110	LMFA01030152	5280934	CC\C=C/C\C=C/C\C=C/CCCCCCCC(O)=O	DTOSIQBPPRVQHS-PDBXOOCHSA-N	29.2967	28.3799	28.3874	28.8226	30.1021	29.5314	29.5768	29.767	28.8924	29.1702	28.331	28.6434	29.8009	28.9084	29.7637	29.0742	29.0744	30.0355	28.8478	30.0475	28.9538	29.2296	28.044	29.3241	28.8566	28.9412	28.6226
Com_4423_pos	cis-7,10,13,16-Docosic acidtraenoic acid	Positive	C22H36O2	332.272	333.278	3.88639	[M+H]+	10.62	0.79	1	C18	Lipids and lipid-like molecules	Fatty Acyls	Fatty acids and conjugates	"28874-58-0"	HMDB0002226	C16527	map01040;map04216	LMFA01030178	5497181	CCCCC\C=C/C\C=C/C\C=C/C\C=C/CCCCCC(O)=O	TWSWSIQAPQLDBP-DOFZRALJSA-N	24.4992	24.4406	23.6465	24.3594	24.5506	26.555	24.3324	24.2608	26.2162	24.866	24.9168	24.0236	24.0409	23.3583	24.673	28.0559	27.239	24.1125	24.3851	26.643	23.7663	25.7393	24.7253	23.3378	26.9206	23.6471	23.3638
Com_4005_pos	cis-4,7,10,13,16-Docosapentaenoic acid	Positive	C22H34O2	330.256	313.253	0.93414	[M+H-H2O]+	10.777	0.81	1	C18	Lipids and lipid-like molecules	Fatty Acyls	Fatty acids and conjugates	"25182-74-5"	HMDB0001976			LMFA04000064	6441454	CCCCC\C=C/C\C=C/C\C=C/C\C=C/C\C=C/CCC(O)=O	AVKOENOBFIYBSA-WMPRHZDHSA-N	22.5243	22.9167	22.3509	23.8105	23.4254	23.463	22.8052	22.5913	24.2668	23.1852	23.2794	22.7002	24.1318	22.9473	24.0372	25.1274	24.0979	23.3262	22.3309	25.136	22.8517	23.6837	23.3983	23.5897	24.4122	22.3109	21.8432
Com_4342_pos	cis-4,7,10,13,16,19-Docosahexaenoic acid	Positive	C22H32O2	328.24	329.246	5.70313	[M+H]+	9.954	0.85	1	C18	Lipids and lipid-like molecules	Fatty Acyls	Fatty acids and conjugates	"6217-54-5"	HMDB0002183	C06429	map01040	LMFA01030185	445580	CC\C=C/C\C=C/C\C=C/C\C=C/C\C=C/C\C=C/CCC(O)=O	MBMBGCFOFBJSGT-KUBAVDMBSA-N	23.222	23.0451	22.5036	22.7504	24.6171	22.9175	24.5925	23.273	20.1075	23.7708	22.4445	22.8371	23.5673	23.7074	25.7608	20.5047	21.4775	24.2067	23.1512	22.7362	25.4146	24.9006	24.2316	26.1157	24.4985	25.937	24.5954
Com_3736_pos	Conjugated linoleic acids (CLA)	Positive	C18H32O2	280.24	303.232	9.99568	[M+Na]+	9.334	0.90	1	C18	Lipids and lipid-like molecules	Fatty Acyls	Lineolic acids and derivatives	"2420-56-6"	HMDB0005048	C04056	map00591	LMFA01030125	5282800	CCCCC\C=C/C=C/CCCCCCCCC(O)=O	GKJZMAHZJGSBKD-NMMTYZSQSA-N	26.7894	27.059	26.8135	26.626	26.6525	26.1465	26.8181	26.7101	27.963	27.4136	27.3009	26.3401	26.7812	27.0883	27.0879	26.8516	26.8666	26.3871	27.3979	26.6824	27.7593	27.4502	27.1418	28.0095	27.5079	27.4029	26.6189
Com_597_pos	Methylglutaric acid	Positive	C6H10O4	146.058	164.093	9.99273	[M+NH4]+	4.854	0.96	1	C18	Lipids and lipid-like molecules	Fatty Acyls	Fatty acids and conjugates	"626-51-7"	HMDB0000752			LMFA01170117	12284	CC(CC(O)=O)CC(O)=O	XJMMNTGIMDZPMU-UHFFFAOYSA-N	25.3698	25.0238	26.905	21.7135	24.8067	23.6072	24.4806	24.3132	22.7224	24.0652	22.7202	23.9864	25.8585	22.7463	25.8853	23.074	22.7578	24.2918	24.9137	20.888	25.7713	24.9836	26.3666	25.7869	24.9692	24.4122	23.1723
Com_4225_pos	12-hydroxystearic acid	Positive	C18H36O3	300.266	323.256	1.85678	[M+Na]+	8.478	1.00	1	C18	Lipids and lipid-like molecules	Fatty Acyls	Fatty acids and conjugates	"106-14-9"	HMDB0061706			LMFA02000130	7789	CCCCCCC(O)CCCCCCCCCCC(O)=O	ULQISTXYYBZJSJ-UHFFFAOYSA-N	31.7261	31.755	31.3269	31.4075	30.923	30.7621	31.7156	32.37	31.4847	31.5799	30.3141	31.4794	30.9466	31.1574	31.1155	30.2843	31.0388	31.3365	31.4323	31.2588	31.9617	33.2168	31.079	33.116	32.9802	33.3491	32.3927
Com_3640_pos	Ricinoleic acid	Positive	C18H34O3	298.251	299.258	1.102	[M+H]+	9.21	0.71	1	C18	Lipids and lipid-like molecules	Fatty Acyls	Fatty acids and conjugates	"141-22-0"	HMDB0034297	C08365		LMFA02000184	5282942	CCCCCCC(O)C\C=C/CCCCCCCC(O)=O	WBHHMMIMDMUBKC-XFXZXTDPSA-N	24.8716	25.3077	24.986	26.0769	26.0331	26.5543	25.3791	25.1731	25.5163	26.2776	25.5609	25.1619	24.9735	24.8234	25.4701	26.3026	26.6548	24.6865	25.2967	26.3195	25.0179	25.9038	25.7984	25.191	26.3184	25.1889	23.6637
Com_794_pos	Indoleacetic acid	Positive	C10H9NO2	175.063	176.071	2.24605	[M+H]+	5.806	0.87	1	C18	Organoheterocyclic compounds	Indoles and derivatives	Indolyl carboxylic acids and derivatives	"87-51-4"	HMDB0000197	C00954	map00380;map01070;map01100;map04075		802	OC(=O)CC1=CNC2=C1C=CC=C2	SEOVTRFCIGRIMH-UHFFFAOYSA-N	27.6834	26.8029	26.6607	26.974	27.1181	27.2467	26.6773	26.5267	26.5257	27.3832	26.6424	26.3392	26.1618	27.3944	26.6691	25.3521	26.3112	26.588	26.0693	26.297	25.6593	26.138	25.6508	25.9355	25.6862	25.6265	26.2531
Com_676_pos	Indoleacrylic acid	Positive	C11H9NO2	187.063	170.06	1.93978	[M+H-H2O]+	5.337	0.88	1	C18	Organoheterocyclic compounds	Indoles and derivatives	Indoles	"29953-71-7"	HMDB0000734	C21283			5375048	OC(=O)\C=C\C1=CNC2=C1C=CC=C2	PLVPPLCLBIEYEA-AATRIKPKSA-N	25.9609	26.0545	25.9638	25.9652	25.653	26.4455	26.1501	25.8382	26.2529	25.5278	26.6805	26.1779	26.6035	26.2962	26.3924	25.173	25.8942	26.4616	25.5855	26.098	25.5176	25.6501	24.773	25.5981	24.6547	25.1613	26.109
Com_993_pos	Indolelactic acid	Positive	C11H11NO3	205.074	188.071	2.52003	[M+H-H2O]+	5.337	0.98	1	C18	Organoheterocyclic compounds	Indoles and derivatives	Indolyl carboxylic acids and derivatives	"1821-52-9"	HMDB0000671	C02043	map00380		676157	O[C@@H](CC1=CNC2=C1C=CC=C2)C(O)=O	XGILAAMKEQUXLS-JTQLQIEISA-N	30.9212	31.1157	30.9566	30.9411	30.6361	31.5126	31.16	30.8744	31.3177	30.5282	31.7533	31.2329	31.6628	31.2783	31.4878	30.1681	30.9151	31.5124	30.5794	31.1439	30.6049	30.5577	29.7648	30.5639	29.6672	30.1142	31.1374
Com_1296_pos	Indole-3-pyruvic acid	Positive	C11H9NO3	203.058	204.066	2.54275	[M+H]+	5.726	0.63	1	C18	Organoheterocyclic compounds	Indoles and derivatives	Indolyl carboxylic acids and derivatives	"392-12-1"	HMDB0060484	C00331	map00380;map01100		803	OC(=O)C(=O)CC1=CNC2=C1C=CC=C2	RSTKLPZEZYGQPY-UHFFFAOYSA-N	26.6189	27.0561	26.2421	26.512	26.0443	26.0925	26.1336	26.0758	26.2532	28.055	26.471	26.0307	26.6689	26.4577	25.8963	25.0361	26.8943	26.9248	26.122	26.6228	25.5386	25.5437	25.8681	25.3972	25.1444	25.2543	25.0593
Com_2030_pos	N'-Formylkynurenine	Positive	C11H12N2O4	236.08	237.087	1.09167	[M+H]+	4.854	0.79	1	C18	Organic oxygen compounds	Organooxygen compounds	Carbonyl compounds	"1022-31-7"	HMDB0001200				910	NC(CC(=O)C1=CC=CC=C1NC=O)C(O)=O	BYHJHXPTQMMKCA-UHFFFAOYSA-N	26.8535	27.5979	27.4382	26.9094	25.8246	27.5806	27.1842	26.8438	27.3604	26.4653	28.0623	27.3283	27.6435	26.676	27.0864	27.9683	28.495	28.3156	27.6128	27.6022	27.2342	26.3157	27.3216	26.5508	26.5204	26.6204	26.7608
Com_370_pos	2-Hydroxycinnamic acid	Positive	C9H8O3	164.047	147.044	1.41852	[M+H-H2O]+	5.843	0.76	1	C18	Phenylpropanoids and polyketides	Cinnamic acids and derivatives	Hydroxycinnamic acids and derivatives	"614-60-8"	HMDB0002641	C01772	map00360;map00999;map01100;map01110;map01120		637540	OC(=O)\C=C\C1=C(O)C=CC=C1	PMOWTIHVNWZYFI-AATRIKPKSA-N	27.0734	27.2439	27.0348	27.2424	27.299	27.2645	27.054	27.3155	26.7555	27.2534	27.1536	27.0169	26.9237	27.2498	27.2094	26.7075	26.782	27.0463	27.4036	27.2578	26.8589	26.7488	26.8599	27.0178	26.8812	26.9553	26.6455
Com_369_pos	4-Hydroxycinnamic acid	Positive	C9H8O3	164.047	147.044	1.02487	[M+H-H2O]+	7.14	0.93	1	C18	Phenylpropanoids and polyketides	Cinnamic acids and derivatives	Hydroxycinnamic acids and derivatives	"501-98-4"	HMDB0002035	C00811	map00130;map00350;map00940;map00950;map01061;map01100;map01110;map01220		637542	OC(=O)\C=C\C1=CC=C(O)C=C1	NGSWKAQJJWESNS-ZZXKWVIFSA-N	25.9529	27.2452	27.2656	27.1346	26.546	25.5648	27.5205	27.2454	27.9907	27.4029	27.7725	27.0178	27.3318	27.8417	26.8691	26.5926	26.0116	26.7147	26.0223	26.9239	26.4887	27.0152	26.0276	26.1035	25.9659	25.9516	27.7436
Com_658_pos	2-Phenylpropionate	Positive	C9H10O2	150.068	168.102	1.937	[M+NH4]+	5.953	0.66	1	C18	Phenylpropanoids and polyketides	Phenylpropanoic acids	-	"492-37-5"	HMDB0011743				10296	CC(C(O)=O)C1=CC=CC=C1	YPGCWEMNNLXISK-UHFFFAOYSA-N	26.6221	27.746	27.1047	26.7303	26.7833	27.5101	26.1414	26.4597	27.0609	26.7819	26.7375	26.5482	25.9745	26.4155	26.3362	27.1336	26.5693	26.3851	27.0791	26.6243	26.7703	26.5895	27.1287	26.6376	27.2386	26.5823	24.9841
Com_217_pos	Hydrocinnamic acid	Positive	C9H10O2	150.068	133.065	2.38668	[M+H-H2O]+	5.456	0.95	1	C18	Phenylpropanoids and polyketides	Phenylpropanoic acids	-	"501-52-0"	HMDB0000764	C05629	map00360;map01100;map01120;map01220		107	OC(=O)CCC1=CC=CC=C1	XMIIGOLPHOKFCH-UHFFFAOYSA-N	27.8353	27.6159	27.3313	27.8835	28.1444	27.3632	29.0754	27.9808	27.361	27.5735	27.8325	27.464	27.7809	28.6325	27.7705	27.1326	27.0458	27.7416	27.3899	28.2801	27.6928	26.7955	27.8384	27.9516	27.7329	27.6626	29.7002
Com_608_pos	3-Phenylbutyric acid	Positive	C10H12O2	164.084	165.091	2.39635	[M+H]+	5.593	0.94	1	C18	Phenylpropanoids and polyketides	Phenylpropanoic acids	-	"4593-90-2"	HMDB0001955				20724	CC(CC(O)=O)C1=CC=CC=C1	ZZEWMYILWXCRHZ-UHFFFAOYSA-N	28.2207	28.5781	29.0303	28.7782	28.2463	28.0434	27.6177	28.1373	28.5234	29.1137	28.9945	28.3348	28.1665	28.8544	28.0682	28.546	28.9946	27.9257	28.509	28.3016	28.9552	28.0994	28.1178	28.2454	27.8447	28.2566	27.634
Com_102_pos	3-Hydroxybenzoic acid	Positive	C7H6O3	138.032	121.029	3.32764	[M+H-H2O]+	5.207	0.77	1	C18	Benzenoids	Benzene and substituted derivatives	Benzoic acids and derivatives	"99-06-9"	HMDB0002466	C00587	map00362;map00400;map00623;map00624;map01120;map01220		7420	OC(=O)C1=CC(O)=CC=C1	IJFXRHURBJZNAO-UHFFFAOYSA-N	27.705	26.5659	26.4528	26.6906	26.637	26.6354	26.61	26.5094	26.7606	26.9029	26.6576	26.6211	26.5011	26.7541	26.6731	26.3574	26.8324	26.6569	26.4215	26.6261	26.6012	26.642	26.9108	26.7355	26.6594	26.4795	28.2499
Com_1160_pos	D-Fructose	Positive	C6H12O6	180.063	198.098	2.09789	[M+NH4]+	1.393	0.80	1	C18	Organic oxygen compounds	Organooxygen compounds	Carbohydrates and carbohydrate conjugates	"7660-25-5"	HMDB0000660	C00095	map00051;map00052;map00500;map00520;map01100;map01110;map01120;map01250;map02010;map02060;map04742;map04931;map04973;map05415		439709	OC[C@H]1O[C@](O)(CO)[C@@H](O)[C@@H]1O	RFSUNEUAIZKAJO-ARQDHWQXSA-N	28.3665	27.2745	26.2241	26.164	25.1268	25.8224	27.1771	24.7448	25.2402	25.9643	24.02	27.3124	27.1591	26.4392	25.4597	22.7325	25.5698	26.0382	27.1392	25.2876	25.7052	27.3176	24.4965	21.4737	23.7939	26.3636	24.7683
Com_3912_pos	L-Octanoylcarnitine	Positive	C15H30NO4	288.217	310.202	9.24621	[M+Na]+	5.381	0.55	1	C18	Lipids and lipid-like molecules	Fatty Acyls	Fatty acid esters	"25243-95-2"	HMDB0000791	C02838		LMFA07070002	11953814	CCCCCCCC(=O)O[C@H](CC(O)=O)C[N+](C)(C)C	CXTATJFJDMJMIY-CYBMUJFWSA-O	26.5386	26.4005	26.7184	26.2688	26.0956	25.2527	26.5893	26.3317	26.822	26.9793	26.1782	26.5111	26.4322	26.6356	25.9993	25.7668	25.6025	26.4651	26.7864	25.6494	27.8447	27.0505	27.8422	26.8707	27.2451	27.3343	26.2758
Com_5933_pos	Linoleoylcarnitine	Positive	C25H46NO4	424.343	424.343	2.10882	[M+H]+	6.584	0.56	1	C18	Lipids and lipid-like molecules	Fatty Acyls	Fatty acid esters	"36816-10-1"	HMDB0006469			LMFA07070009	6450015	CCCCC\C=C/C\C=C/CCCCCCCC(=O)O[C@H](CC(O)=O)C[N+](C)(C)C	MJLXQSQYKZWZCB-DQFWFXSYSA-O	24.2258	24.4582	25.4192	24.7893	24.5646	22.6341	20.6179	23.6705	25.1125	24.1886	20.158	25.2839	22.2868	23.5124	22.6446	25.0528	25.094	22.4948	24.457	21.5985	24.5488	21.8663	23.6943	23.2291	24.8337	25.2817	22.7561
Com_385_pos	(2-Aminoethyl)phosphonic acid	Positive	C2H8NO3P	125.024	148.015	8.6945	[M+Na]+	1.223	0.78	1	C18	Organic acids and derivatives	Organic phosphonic acids and derivatives	Organic phosphonic acids	"2041-14-7"	HMDB0011747	C03557	map00440;map01100;map01120;map02010		339	NCCP(O)(O)=O	QQVDJLLNRSOCEL-UHFFFAOYSA-N	27.3462	27.2609	27.4602	27.39	27.0878	26.5072	27.3257	27.0811	26.707	27.2075	26.8628	26.7288	26.9409	27.3398	27.226	26.0894	26.3797	27.0697	27.2318	26.7525	26.6689	26.9486	27.6441	26.6505	26.912	27.0875	27.1038
Com_364_pos	deoxycarnitine	Positive	C7H15NO2	145.11	146.118	1.32224	[M+H]+	1.484	0.91	1	C18	Lipids and lipid-like molecules	Fatty Acyls	Fatty acids and conjugates	"407-64-7"	HMDB0001161	C01181	map00310;map01100;map02010		725	C[N+](C)(C)CCCC([O-])=O	JHPNVNIEXXLNTR-UHFFFAOYSA-N	27.9482	27.348	27.7887	27.0361	27.2817	27.6138	27.6513	27.1675	27.6971	27.6843	27.6426	28.0187	28.9016	27.2597	28.7453	27.8312	29.0006	29.903	27.7138	26.5729	28.4726	28.4524	28.0315	28.6002	27.6033	27.8826	32.1086
Com_652_pos	4-acetamidobutanoate	Positive	C6H11NO3	145.074	168.063	0.09625	[M+Na]+	4.872	0.65	1	C18	Organic acids and derivatives	Carboxylic acids and derivatives	Amino acids, peptides, and analogues	"3025-96-5"	HMDB0003681	C02946	map00330;map01100		18189	CC(=O)NCCCC(O)=O	UZTFMUBKZQVKLK-UHFFFAOYSA-N	22.7621	23.5411	22.4576	23.3821	22.2598	22.8376	21.1406	23.2115	23.9785	23.2511	22.694	23.0509	23.4818	22.8932	23.4054	24.7715	21.9826	22.1267	23.3145	24.3029	23.8357	22.79	24.7679	24.6372	24.9213	24.7192	27.3309
Com_362_pos	4-guanidinobutanoate	Positive	C5H11N3O2	145.085	146.093	1.32748	[M+H]+	1.898	0.99	1	C18	Organic acids and derivatives	Carboxylic acids and derivatives	Amino acids, peptides, and analogues	"463-00-3"	HMDB0003464	C01035	map00330;map01100		500	NC(=N)NCCCC(O)=O	TUHVEAJXIMEOSA-UHFFFAOYSA-N	28.3183	29.4349	29.1544	28.8571	29.5457	29.9435	28.3591	28.8401	29.3599	26.9809	29.4447	29.6393	29.0452	29.161	30.2965	28.6877	28.7966	28.2049	28.0064	29.1778	31.1524	30.1174	29.0073	31.9373	30.8988	30.6998	30.8684
Com_1022_pos	homoarginine	Positive	C7H16N4O2	188.127	189.135	1.40163	[M+H]+	1.434	0.74	1	C18	Organic acids and derivatives	Carboxylic acids and derivatives	Amino acids, peptides, and analogues	"156-86-5"	HMDB0000670	C01924			9085	N[C@@H](CCCCNC(N)=N)C(O)=O	QUOGESRFPZDMMT-YFKPBYRVSA-N	22.795	20.4626	20.132	20.1318	17.9966	20.9403	20.7159	19.7407	18.7313	19.4673	18.5226	18.9414	18.6721	20.3305	19.6871	18.1727	18.0232	19.2282	18.7735	21.5389	17.3228	21.9336	19.7124	20.7311	18.2849	17.0477	21.8962
Com_1930_pos	isobutyrylcarnitine (C4)	Positive	C11H22NO4	232.155	232.155	2.03163	[M+H]+	5.171	0.77	1	C18	Lipids and lipid-like molecules	Fatty Acyls	Fatty acid esters	"25518-49-4"	HMDB0000736				168379	CC(C)C(=O)O[C@H](CC(O)=O)C[N+](C)(C)C	LRCNOZRCYBNMEP-SECBINFHSA-O	26.7988	27.4809	27.8484	27.4551	27.2056	26.3518	26.9328	27.2282	27.7896	27.2778	27.7658	27.6367	27.4686	27.3721	27.3552	27.1733	26.8068	26.6721	27.2196	27.0021	27.85	27.3767	27.7069	28.2338	27.3863	27.248	26.5448
Com_619_pos	methionine sulfoxide	Positive	C5H11NO3S	165.046	166.054	2.09791	[M+H]+	1.419	1.00	1	C18	Organic acids and derivatives	Carboxylic acids and derivatives	Amino acids, peptides, and analogues	"3226-65-1"	HMDB0002005	C02989	map00270;map01100		158980	CS(=O)CC[C@H](N)C(O)=O	QEFRNWWLZKMPFJ-YGVKFDHGSA-N	29.541	30.1066	30.2927	29.591	28.8783	29.9094	29.8666	29.408	29.7403	28.8625	29.9518	29.3211	30.354	30.1807	29.7152	29.0977	30.6053	30.6682	30.0984	29.3342	28.7557	27.8148	28.0177	28.1989	27.924	28.8204	30.2453
Com_1551_pos	N-acetylarginine	Positive	C8H16N4O3	216.122	217.13	2.04786	[M+H]+	1.492	0.87	1	C18	Organic acids and derivatives	Carboxylic acids and derivatives	Amino acids, peptides, and analogues	"155-84-0"	HMDB0004620	C02562			67427	CC(=O)N[C@@H](CCCNC(N)=N)C(O)=O	SNEIUMQYRCDYCH-LURJTMIESA-N	24.5871	25.2652	26.5873	24.803	24.868	26.1532	24.1641	26.0013	24.3738	24.7094	25.6357	24.7272	24.6257	24.842	24.6702	23.5826	25.1596	24.8013	24.479	25.9473	26.1376	24.809	23.4241	25.6414	24.9106	24.4868	24.9308
Com_386_pos	N-formylanthranilic acid	Positive	C8H7NO3	165.043	148.04	1.76756	[M+H-H2O]+	5.564	0.87	1	C18	Benzenoids	Benzene and substituted derivatives	Benzoic acids and derivatives	"3342-77-6"	HMDB0004089	C05653	map00380;map01100		101399	OC(=O)C1=CC=CC=C1NC=O	LLLPDUXGHXIXIW-UHFFFAOYSA-N	27.2531	26.9155	28.1804	28.3962	26.1617	26.7021	27.9239	27.2899	28.362	27.193	27.2704	26.8513	28.2826	28.3598	27.9852	27.6834	27.5763	28.3255	26.7514	28.2987	26.0266	24.1105	26.3097	27.073	26.4565	26.2014	27.1656
Com_1012_pos	Glycylleucine	Positive	C8H16N2O3	188.116	189.124	2.06589	[M+H]+	5.252	0.88	1	C18	Organic acids and derivatives	Carboxylic acids and derivatives	Amino acids, peptides, and analogues	"869-19-2"	HMDB0000759	C02155			92843	CC(C)C[C@H](NC(=O)CN)C(O)=O	DKEXFJVMVGETOO-LURJTMIESA-N	29.2854	29.1746	28.5317	28.5781	28.4294	30.1437	28.9709	29.2448	28.6172	28.5252	29.5828	29.2147	29.5866	29.7982	29.3399	29.6101	29.6252	30.1271	28.1691	28.9296	28.326	27.3874	27.1151	28.5029	27.9532	28.5325	30.3878
Com_3099_pos	gamma-Glutamylphenylalanine	Positive	C14H18N2O5	294.122	277.119	1.79544	[M+H-H2O]+	5.362	0.77	1	C18	Organic acids and derivatives	Carboxylic acids and derivatives	Amino acids, peptides, and analogues	"7432-24-8"	HMDB0000594				111299	N[C@@H](CCC(=O)N[C@@H](CC1=CC=CC=C1)C(O)=O)C(O)=O	XHHOHZPNYFQJKL-QWRGUYRKSA-N	26.0817	26.2196	25.8655	26.0003	26.2621	26.2765	26.7921	26.538	26.1942	25.9735	26.4534	26.0098	26.4944	26.6521	26.3376	25.8786	26.1838	27.1222	25.7612	26.6702	27.4759	27.2605	27.7975	26.8537	27.1838	26.1242	28.5836
Com_757_pos	N-Acetylasparagine	Positive	C6H10N2O4	174.064	175.072	1.72325	[M+H]+	1.471	0.61	1	C18	Organic acids and derivatives	Carboxylic acids and derivatives	Amino acids, peptides, and analogues	"4033-40-3"	HMDB0006028				99715	CC(=O)N[C@@H](CC(N)=O)C(O)=O	HXFOXFJUNFFYMO-BYPYZUCNSA-N	24.8984	24.919	24.2494	23.7651	25.3372	25.5555	24.1204	24.6271	23.9179	23.62	24.9041	24.1388	25.2528	24.5578	24.7741	23.9656	25.9917	24.2888	24.3877	24.2271	24.6598	24.2933	24.6592	24.6445	24.0816	24.1737	25.4113
Com_826_pos	2-Amino-2-deoxy-D-gluconate	Positive	C6H13NO6	195.074	178.071	2.19893	[M+H-H2O]+	1.473	0.69	1	C18	Organic acids and derivatives	Carboxylic acids and derivatives	Amino acids, peptides, and analogues	"3646-68-2"	HMDB0250755	C03752	map00030;map01100;map01120;map02060		235915	NC(C(O)C(O)C(O)CO)C(O)=O	UFYKDFXCZBTLOO-UHFFFAOYSA-N	22.845	23.2651	22.712	22.658	22.368	22.6852	23.2954	22.4014	21.8575	21.9097	23.1858	21.6033	22.9024	22.7985	22.522	21.1425	23.4174	23.6518	22.777	21.5759	23.223	23.7696	24.8718	24.276	23.3215	23.4284	26.3179
Com_1013_pos	N-Alpha-acetyllysine	Positive	C8H16N2O3	188.116	189.124	1.61549	[M+H]+	1.488	0.87	1	C18	Organic acids and derivatives	Carboxylic acids and derivatives	Amino acids, peptides, and analogues	"1946-82-3"	HMDB0000446	C12989			92907	CC(=O)N[C@@H](CCCCN)C(O)=O	VEYYWZRYIYDQJM-ZETCQYMHSA-N	27.2418	27.3807	27.4742	26.7594	26.9891	26.8551	26.6501	27.079	26.5543	26.5579	26.9298	26.8061	26.9226	26.7055	26.802	26.4136	27.6391	26.3891	27.6381	26.3694	27.0945	27.4634	27.4965	26.6697	26.1394	26.697	28.7046
Com_1527_pos	Galacturonic acid	Positive	C6H10O7	194.043	217.032	1.40927	[M+Na]+	1.397	0.68	1	C18	Organic oxygen compounds	Organooxygen compounds	Carbohydrates and carbohydrate conjugates	"91510-62-2"	HMDB0002545	C08348			84740	O[C@@H](C=O)[C@@H](O)[C@@H](O)[C@H](O)C(O)=O	IAJILQKETJEXLJ-RSJOWCBRSA-N	23.3028	20.5288	20.908	22.296	23.1713	19.6978	19.7755	22.3623	23.9777	21.9869	24.3578	23.2294	20.7382	23.1376	20.1386	23.2391	20.1032	22.7455	16.4581	24.5808	22.9	23.0102	18.8343	24.0059	22.6188	21.9113	21.2663
Com_704_pos	10-Hydroxydecanoate	Positive	C10H20O3	188.141	171.138	1.92041	[M+H-H2O]+	6.092	0.75	1	C18	Organic acids and derivatives	Hydroxy acids and derivatives	Medium-chain hydroxy acids and derivatives	"1679-53-4"	HMDB0244272	C02774		LMFA01050033	74300	OCCCCCCCCCC(O)=O	YJCJVMMDTBEITC-UHFFFAOYSA-N	28.1047	28.3103	28.5335	28.1089	27.9692	27.4297	27.0458	28.37	28.513	28.5721	27.755	28.7525	28.5201	28.3225	27.87	28.129	27.7353	27.7584	28.2326	27.9421	28.3135	28.1285	26.6729	28.6648	27.9986	28.4495	25.5938
Com_735_pos	Quinaldic acid	Positive	C10H7NO2	173.048	174.055	2.2533	[M+H]+	5.541	0.98	1	C18	Organoheterocyclic compounds	Quinolines and derivatives	Quinoline carboxylic acids	"93-10-7"	HMDB0000842	C06325			7124	OC(=O)C1=NC2=C(C=CC=C2)C=C1	LOAUVZALPPNFOQ-UHFFFAOYSA-N	28.4958	27.9416	28.7116	28.4757	28.629	27.2844	26.2929	28.3773	28.545	28.9602	27.6474	28.311	27.8342	27.9876	28.5518	27.5192	28.3061	28.3087	28.1967	28.2695	27.9907	27.9065	25.9634	28.3111	27.798	28.6534	25.8811
Com_464_pos	3-Amino-4-hydroxybenzoate	Positive	C7H7NO3	153.043	154.05	2.13536	[M+H]+	1.49	0.66	1	C18	Benzenoids	Benzene and substituted derivatives	Benzoic acids and derivatives	"1571-72-8"	HMDB0304941	C12115	map00997;map00998;map01100;map01110		65083	NC1=C(O)C=CC(=C1)C(O)=O	MRBKRZAPGUCWOS-UHFFFAOYSA-N	25.106	25.0584	24.9272	25.0591	25.2716	24.9085	24.879	24.7603	25.0509	25.0317	24.0868	24.8684	25.0021	25.1254	24.9324	24.0775	24.7001	24.8161	25.1559	24.4993	25.2914	25.2699	25.3162	24.9674	24.7623	25.1253	25.0254
Com_1511_pos	Dethiobiotin	Positive	C10H18N2O3	214.132	215.139	0.18314	[M+H]+	5.639	0.86	1	C18	Lipids and lipid-like molecules	Fatty Acyls	Fatty acids and conjugates	"533-48-2"	HMDB0003581	C01909	map00780;map01100;map01240		445027	C[C@@H]1NC(=O)N[C@@H]1CCCCCC(O)=O	AUTOLBMXDDTRRT-JGVFFNPUSA-N	26.1166	26.001	24.6461	25.2402	25.2733	25.6452	26.1853	25.8223	25.1253	24.4981	25.8391	26.6022	25.7666	26.8334	25.2079	25.6679	25.9929	26.3114	23.9572	25.9712	26.3549	26.1787	26.201	26.2901	25.731	25.6117	26.8918
Com_4384_pos	cis-7,10,13,16,19-Docosapentaenoic acid	Positive	C22H34O2	330.256	331.263	0.89378	[M+H]+	10.035	0.93	1	C18	Lipids and lipid-like molecules	Fatty Acyls	Fatty acids and conjugates	"24880-45-3"	HMDB0006528	C16513	map01040	LMFA04000044	5497182	CC\C=C/C\C=C/C\C=C/C\C=C/C\C=C/CCCCCC(O)=O	YUFFSWGQGVEMMI-JLNKQSITSA-N	25.3477	24.9505	25.0115	24.9394	25.2894	25.8015	24.9889	25.4546	26.5635	25.2893	25.2878	24.9939	25.4018	24.9472	26.5387	26.093	26.3782	25.5992	24.916	25.392	25.4028	25.6316	25.0853	25.2112	25.3966	24.628	23.9702
Com_119_pos	Phenylethylamine	Positive	C8H11N	121.089	122.097	3.18135	[M+H]+	5.229	0.93	1	C18	Benzenoids	Benzene and substituted derivatives	Phenethylamines	"64-04-0"	HMDB0012275	C05332	map00360;map01100		1001	NCCC1=CC=CC=C1	BHHGXPLMPWCGHP-UHFFFAOYSA-N	27.9988	28.6012	28.2992	27.8791	29.6163	28.7873	28.2792	28.4631	27.0218	28.0444	26.7996	27.0373	27.0244	26.4298	27.8687	27.6223	30.6128	27.8	26.9692	26.6732	27.39	29.6934	28.697	27.2186	27.1072	27.6657	30.2459
Com_2382_pos	2'-Deoxycytidine	Positive	C9H13N3O4	227.091	250.08	1.54291	[M+Na]+	1.903	1.00	1	C18	Nucleosides, nucleotides, and analogues	Pyrimidine nucleosides	Pyrimidine 2'-deoxyribonucleosides	"951-77-9"	HMDB0000014	C00881	map00240;map01100;map01232;map02010		13711	NC1=NC(=O)N(C=C1)[C@H]1C[C@H](O)[C@@H](CO)O1	CKTSBUTUHBMZGZ-SHYZEUOFSA-N	28.1602	28.3317	28.7806	28.1457	27.3394	25.6306	28.1584	28.3742	29.542	27.7826	28.3135	29.7834	27.3401	28.4854	28.0011	29.3506	26.8578	27.2888	27.8164	30.2747	29.1982	27.3094	26.3858	28.273	27.6438	28.3932	26.1988
Com_55_pos	Dihydrouracil	Positive	C4H6N2O2	114.043	115.051	3.54188	[M+H]+	1.505	0.85	1	C18	Organoheterocyclic compounds	Diazines	Pyrimidines and pyrimidine derivatives	"504-07-4"	HMDB0000076	C00429	map00240;map00410;map00770;map01100		649	O=C1CCNC(=O)N1	OIVLITBTBDPEFK-UHFFFAOYSA-N	24.8238	24.2392	24.7049	24.6534	24.709	24.6188	25.0413	24.6941	23.143	23.0157	23.5844	24.599	24.7237	24.6964	24.7462	23.8235	24.0644	24.5204	24.1636	24.3733	24.3288	24.9633	24.6532	24.3108	24.3806	24.3637	30.1019
Com_3614_pos	gamma-glutamylglutamate	Positive	C10H16N2O7	276.096	299.086	3.00086	[M+Na]+	1.502	0.72	1	C18	Organic acids and derivatives	Carboxylic acids and derivatives	Amino acids, peptides, and analogues	"1116-22-9"	HMDB0011737	C05282			92865	N[C@@H](CCC(=O)N[C@@H](CCC(O)=O)C(O)=O)C(O)=O	OWQDWQKWSLFFFR-WDSKDSINSA-N	17.5176	21.4318	19.2498	17.4673	22.6732	21.5439	17.6883	22.135	22.5393	19.013	23.1516	21.4791	17.1639	20.1516	18.9574	22.3204	22.2756	22.3417	19.5621	22.777	22.7502	22.3346	19.4078	23.1903	21.8919	20.9374	17.9932
Com_3225_pos	N1-methyladenosine	Positive	C11H15N5O4	281.112	282.12	0.94764	[M+H]+	2.058	0.71	1	C18	Nucleosides, nucleotides, and analogues	Purine nucleosides	-	"15763-06-1"	HMDB0003331	C02494			27476	CN1C=NC2=C(N=CN2[C@@H]2O[C@H](CO)[C@@H](O)[C@H]2O)C1=N	GFYLSDSUCHVORB-IOSLPCCCSA-N	24.6299	24.4118	25.4624	24.2753	25.6787	25.2322	26.1262	24.423	24.4144	24.1947	25.9348	24.0235	25.2271	25.0449	24.9393	23.4254	25.702	26.6897	25.691	24.621	26.4735	24.9683	26.5581	26.1061	25.5052	24.7116	27.6117
Com_344_pos	D-Threitol	Positive	C4H10O4	122.058	145.047	0.83496	[M+Na]+	1.4	0.51	1	C18	Organic oxygen compounds	Organooxygen compounds	Carbohydrates and carbohydrate conjugates	"2418-52-2"	HMDB0004136	C16884			169019	OC[C@@H](O)[C@H](O)CO	UNXHWFMMPAWVPI-QWWZWVQMSA-N	21.6097	21.3317	19.8607	21.0416	22.317	20.1018	20.783	22.1929	21.4193	20.4648	22.5659	20.9281	21.8885	21.844	20.2627	22.7476	20.3681	22.7175	19.738	22.6682	23.6991	23.0533	21.9541	25.5411	23.1348	22.0142	22.9643
Com_41_pos	Dl-Mevalonolactone	Positive	C6H10O3	130.063	113.06	4.39735	[M+H-H2O]+	5.335	0.96	1	C18	Organoheterocyclic compounds	Lactones	Delta valerolactones	"674-26-0"	HMDB0006024			LMFA07040003	5325923	C[C@]1(O)CCOC(=O)C1	JYVXNLLUYHCIIH-LURJTMIESA-N	27.847	27.3994	28.3737	27.1631	27.2857	28.4725	27.4235	28.7465	27.2927	27.9884	27.5684	27.1954	27.2255	27.7422	27.7976	27.6378	27.0599	27.6087	27.0076	28.1835	27.7426	27.844	27.5056	28.7821	27.3765	28.5142	27.6862
Com_265_pos	p-Octopamine	Positive	C8H11NO2	153.079	136.076	2.04081	[M+H-H2O]+	2.574	0.97	1	C18	Benzenoids	Phenols	1-hydroxy-2-unsubstituted benzenoids	"104-14-3"	HMDB0004825	C04227	map04080		440266	NC[C@H](O)C1=CC=C(O)C=C1	QHGUCRYDKWKLMG-UHFFFAOYSA-N	31.269	31.8257	31.615	31.4719	31.0727	31.929	31.721	31.5067	31.845	30.8915	32.131	31.7423	32.2555	32.0427	31.701	31.1617	31.8765	32.2388	31.3292	31.6018	31.1077	30.8246	30.2938	30.988	30.2593	30.8131	32.3434
Com_567_pos	D-Mannosamine	Positive	C6H13NO5	179.079	162.076	1.68136	[M+H-H2O]+	1.471	0.77	1	C18	Organic oxygen compounds	Organooxygen compounds	Carbohydrates and carbohydrate conjugates	"14307-02-9"		C03570			440049	C(C1C(C(C(C(O1)O)N)O)O)O	MSWZFWKMSRAUBD-CBPJZXOFSA-N	26.9341	26.761	27.0323	26.4641	26.5851	26.5883	26.766	26.9659	26.3566	27.2673	26.5987	26.422	27.0199	27.1432	26.4314	25.9379	26.7215	27.6356	26.8284	26.2461	26.373	26.554	28.6799	26.3049	25.9683	27.0237	28.4162
Com_1740_pos	Tryptophanamide	Positive	C11H13N3O	203.106	226.095	0.60657	[M+Na]+	5.673	0.67	1	C18	Organoheterocyclic compounds	Indoles and derivatives	Tryptamines and derivatives	"20696-57-5"	HMDB0013318	C00977			89366	NC(CC1=CNC2=CC=CC=C12)C(N)=O	JLSKPBDKNIXMBS-VIFPVBQESA-N	23.4525	23.5215	23.2881	23.0399	23.3655	23.9136	22.7522	23.2409	23.3428	22.599	23.9794	23.6922	23.2346	23.1682	23.1547	23.1282	23.944	23.3803	24.0494	23.2746	22.9742	20.8341	23.842	23.627	23.3347	23.4753	17.8926
Com_653_pos	Isopyridoxal	Positive	C8H9NO3	167.058	168.066	1.74177	[M+H]+	2.544	0.63	1	C18	Organoheterocyclic compounds	Pyridines and derivatives	Pyridine carboxaldehydes	"6560-46-9"	HMDB0004290	C06051	map00750		440899	CC1=NC=C(C=O)C(CO)=C1O	GNKXHPULSPWUAK-UHFFFAOYSA-N	26.743	26.9495	26.6401	26.6558	27.7713	27.4523	26.2132	26.6625	26.5354	27.2678	25.7301	26.592	26.946	26.7394	26.3545	26.2919	26.8973	26.2282	26.9127	26.6721	27.5205	27.5282	26.5234	27.4998	25.8368	26.0654	25.3353
Com_3067_pos	N-Acetylmuramate	Positive	C11H19NO8	293.111	276.108	1.49107	[M+H-H2O]+	3.022	0.99	1	C18	Organic oxygen compounds	Organooxygen compounds	Carbohydrates and carbohydrate conjugates	"10597-89-4"	HMDB0060493	C02713	map00520;map01100;map01250;map02060		5462244	[H][C@](C)(O[C@@]1([H])[C@]([H])(O)[C@@]([H])(CO)OC([H])(O)[C@]1([H])N=C(C)O)C(O)=O	MNLRQHMNZILYPY-MKFCKLDKSA-N	29.4832	29.629	30.427	29.2643	29.4142	30.0698	29.5641	29.8105	29.6004	29.036	29.9147	29.4518	29.8257	29.1625	29.8325	29.1513	26.2983	29.6952	29.8754	29.0088	29.3151	29.4658	29.453	29.4881	28.7537	28.7878	27.3994
Com_6159_pos	N,N'-diacetylchitobiose	Positive	C16H28N2O11	424.169	447.159	1.4217	[M+Na]+	1.482	0.85	1	C18	Organic oxygen compounds	Organooxygen compounds	Carbohydrates and carbohydrate conjugates	"35061-50-8"	HMDB0062702	C01674	map00520;map01100;map02010;map02060		439544	CC(=O)N[C@H]1C(O)O[C@H](CO)[C@@H](O[C@@H]2O[C@H](CO)[C@@H](O)[C@H](O)[C@H]2NC(C)=O)[C@@H]1O	CDOJPCSDOXYJJF-CBTAGEKQSA-N	23.5293	22.9222	22.3139	22.7728	24.8954	23.1875	24.6575	23.8979	24.2077	22.6553	25.3926	24.0292	24.2588	24.2048	22.4673	23.3205	23.563	23.9918	21.4904	24.4444	25.4902	26.1856	22.6381	25.1694	24.2866	23.0761	20.8036
Com_358_pos	3-Methyldioxyindole	Positive	C9H9NO2	163.063	146.06	2.30044	[M+H-H2O]+	5.346	0.98	1	C18	Organoheterocyclic compounds	Indoles and derivatives	Indolines	"3040-34-4"	HMDB0004186	C05834	map00380		151066	CC1(O)C(=O)NC2=CC=CC=C12	XCHBYBKNFIOSBB-UHFFFAOYSA-N	30.4858	28.9555	29.2721	29.3517	29.3523	29.6198	29.3427	29.578	29.3221	28.4702	29.7598	29.043	29.7136	29.5848	29.566	28.8247	28.9232	29.2617	28.9154	28.938	29.2642	29.0605	29.192	29.1886	29.0677	28.8288	30.63
Com_332_pos	Ectoine	Positive	C6H10N2O2	142.074	143.082	1.60042	[M+H]+	1.487	0.92	1	C18	Organic acids and derivatives	Carboxylic acids and derivatives	Amino acids, peptides, and analogues	"96702-03-3"	HMDB0240650	C06231	map00260;map01100;map01120		126041	CC1=NCC[C@H](N1)C(O)=O	WQXNXVUDBPYKBA-YFKPBYRVSA-N	26.8227	25.0542	26.4748	25.6545	25.8668	26.0367	30.798	25.3766	26.8586	25.7436	28.8195	27.9494	30.6207	28.1351	26.733	25.0127	26.1851	31.1322	24.9448	25.2543	25.2306	25.5803	25.9698	25.3625	29.6246	25.2409	30.5422
Com_307_pos	4-Amino-5-hydroxymethyl-2-methylpyrimidine	Positive	C6H9N3O	139.075	140.082	1.10354	[M+H]+	1.492	0.66	1	C18	Organoheterocyclic compounds	Diazines	Pyrimidines and pyrimidine derivatives	"73-67-6"	HMDB0247327	C01279	map00730;map01100;map01240;map02010			CC1=NC=C(CO)C(N)=N1	VUTBELPREDJDDH-UHFFFAOYSA-N	23.826	23.7934	23.8612	23.5311	25.093	23.8863	24.2053	23.8877	23.3212	24.7582	23.8033	23.0468	22.9902	25.1137	22.596	22.9927	23.9779	23.9275	23.9794	22.99	24.0903	26.0027	25.5297	24.4222	23.0376	24.1574	20.5231
Com_634_pos	1-Methylxanthine	Positive	C6H6N4O2	166.049	167.057	1.98798	[M+H]+	4.878	0.94	1	C18	Organoheterocyclic compounds	Imidazopyrimidines	Purines and purine derivatives	"6136-37-4"	HMDB0010738	C16358	map00232;map01100;map01110;map01120		80220	CN1C(=O)NC2=C(NC=N2)C1=O	MVOYJPOZRLFTCP-UHFFFAOYSA-N	24.6347	25.0136	25.388	25.0918	24.6745	25.1095	24.8923	25.0492	24.6194	23.5786	24.9023	25.7565	24.2629	24.4077	24.7683	24.3696	24.7689	25.0361	25.0816	24.724	24.9655	24.693	25.1647	24.6449	24.5702	24.3717	29.1451
Com_1339_pos	5-Methoxyindoleacetate	Positive	C11H11NO3	205.074	206.082	3.23864	[M+H]+	5.354	0.63	1	C18	Organoheterocyclic compounds	Indoles and derivatives	Indolyl carboxylic acids and derivatives	"3471-31-6"	HMDB0004096	C05660	map00380		18986	COC1=CC2=C(NC=C2CC(O)=O)C=C1	COCNDHOPIHDTHK-UHFFFAOYSA-N	25.8126	26.6367	27.3291	26.6598	25.171	24.2636	22.6255	25.7401	27.0276	26.6767	26.7574	25.9402	26.1183	23.2497	20.5982	25.9178	25.6402	23.0172	25.9334	25.7806	25.5153	23.3018	26.4787	25.1092	24.3169	25.7217	26.8504
Com_715_pos	L-lyxose	Positive	C5H10O5	150.053	173.042	2.52198	[M+Na]+	1.419	0.71	1	C18	Organic oxygen compounds	Organooxygen compounds	Carbohydrates and carbohydrate conjugates	"1949-78-6"	HMDB0003402	C01508	map00040			C(C(C(C(C=O)O)O)O)O	SRBFZHDQGSBBOR-AEQNFAKKSA-N	30.0789	31.2377	31.093	29.8454	32.2609	30.5766	30.3542	31.929	31.331	29.5874	31.7465	31.427	30.6098	30.3613	29.4708	31.5882	31.523	31.462	28.7134	31.4139	32.2837	31.6389	30.5757	32.3362	31.4665	30.5078	25.7246
Com_866_pos	Hydroxyectoine	Positive	C6H10N2O3	158.069	181.059	1.41888	[M+Na]+	1.378	0.74	1	C18	Organic acids and derivatives	Carboxylic acids and derivatives	Amino acids, peptides, and analogues	"165542-15-4"		C16432	map00260;map01100;map01120		12011795	CC1=NCC(C(N1)C(=O)O)O	KIIBBJKLKFTNQO-WHFBIAKZSA-N	20.5506	21.1883	18.8754	19.726	22.0666	20.8709	18.9555	21.3152	23.0747	19.7877	25.2768	23.603	21.8617	19.8737	19.3582	22.2079	23.793	26.9079	16.794	22.0165	20.9297	21.5556	17.497	21.2391	27.1029	20.4288	23.073
Com_1780_pos	Methyl dihydrojasmonate	Positive	C13H22O3	226.157	227.165	1.50146	[M+H]+	6.52	0.73	1	C18	Lipids and lipid-like molecules	Fatty Acyls	Lineolic acids and derivatives	"24851-98-7"	HMDB0031740				102861	CCCCC[C@@H]1[C@@H](CC(=O)OC)CCC1=O	KVWWIYGFBYDJQC-GHMZBOCLSA-N	29.049	30.0064	30.0811	29.1856	29.0067	28.3141	28.9349	29.3158	29.2424	29.3762	28.6735	29.5268	29.094	29.1624	29.1596	28.9522	28.4816	28.7711	28.7412	28.9395	29.3576	29.3027	28.6365	29.7719	29.5976	29.0639	27.6411
Com_485_pos	Iminodiacetic acid	Positive	C4H7NO4	133.038	156.027	1.79423	[M+Na]+	1.368	0.55	1	C18	Organic acids and derivatives	Carboxylic acids and derivatives	Amino acids, peptides, and analogues	"142-73-4"	HMDB0011753	C19911			8897	OC(=O)CNCC(O)=O	NBZBKCUXIYYUSX-UHFFFAOYSA-N	20.9018	23.4216	20.7446	21.3961	22.7238	22.9471	20.5517	22.6449	24.2101	20.1829	25.1149	24.157	23.107	23.0249	20.6984	23.728	24.1031	24.0751	18.9415	24.3634	21.6848	20.5276	17.9536	23.4234	21.3737	21.1663	19.9969
Com_4845_pos	Phenylalanyltryptophan	Positive	C20H21N3O3	351.158	352.165	0.28181	[M+H]+	5.644	0.77	1	C18	Organic acids and derivatives	Carboxylic acids and derivatives	Amino acids, peptides, and analogues	"24587-41-5"	HMDB0029006				134906	N[C@@H](CC1=CC=CC=C1)C(=O)N[C@@H](CC1=CNC2=CC=CC=C12)C(O)=O	JMCOUWKXLXDERB-WMZOPIPTSA-N	25.5065	23.9213	23.5529	24.6309	23.7737	24.8064	25.199	25.4537	24.5526	24.6142	23.9798	25.8838	25.5939	25.9138	24.8861	23.9806	23.5496	25.7696	22.0533	24.4465	25.0497	23.5468	19.4239	25.1386	23.8886	24.9168	26.2875
Com_2802_pos	N6-Methyl-2'-deoxyadenosine	Positive	C11H15N5O3	265.117	266.125	1.36601	[M+H]+	4.993	0.87	1	C18	Nucleosides, nucleotides, and analogues	Purine nucleosides	Purine 2'-deoxyribonucleosides	"2002-35-9"	HMDB0255300	C03795			168948	CNC1=C2C(=NC=N1)N(C=N2)C3CC(C(O3)CO)O	DYSDOYRQWBDGQQ-XLPZGREQSA-N	26.4449	27.6163	27.1353	26.8313	27.0535	27.925	25.9429	27.6824	26.7346	25.3076	27.4608	26.1509	26.0704	25.3974	26.6661	26.7203	27.5601	27.0441	26.7349	26.2728	26.9691	25.0823	25.7706	26.6819	27.036	25.6717	25.4645
Com_1164_pos	D-Glucurono-6,3-lactone	Positive	C6H8O6	176.032	199.02	4.62794	[M+Na]+	1.759	0.63	1	C18	Organoheterocyclic compounds	Furofurans	Isosorbides	"32449-92-6"	HMDB0006355	C02670	map00053;map01100		2724333	O[C@@H]1O[C@@H]2[C@@H](O)C(=O)O[C@@H]2[C@H]1O	OGLCQHRZUSEXNB-WHDMSYDLSA-N	27.2022	27.5368	28.2934	27.1267	27.644	26.1931	27.4627	27.3918	26.0669	25.6913	26.3575	26.6034	26.677	27.2034	26.8974	25.4373	26.8617	27.0471	27.2736	26.106	26.8456	27.2799	28.6076	26.4193	26.7556	26.7545	25.7753
Com_451_pos	Acetaminophen	Positive	C8H9NO2	151.063	152.071	1.48733	[M+H]+	4.983	0.93	1	C18	Benzenoids	Phenols	1-hydroxy-2-unsubstituted benzenoids	"103-90-2"	HMDB0001859	C06804	map04976		1983	CC(=O)NC1=CC=C(O)C=C1	RZVAJINKPMORJF-UHFFFAOYSA-N	26.1887	26.4557	26.5085	26.5047	26.2382	27.3754	26.0152	26.3735	26.3067	26.5281	26.0308	28.5961	26.6421	26.2942	26.354	25.9162	26.2242	26.0784	26.2161	26.3503	26.3368	26.2116	25.9257	26.2643	25.9711	25.7293	26.0905
Com_647_pos	2,6-Pyridinedicarboxylic acid	Positive	C7H5NO4	167.022	168.029	1.58603	[M+H]+	4.759	0.65	1	C18	Organoheterocyclic compounds	Pyridines and derivatives	Pyridinecarboxylic acids and derivatives	"499-83-2"	HMDB0033161				10367	OC(=O)C1=CC=CC(=N1)C(O)=O	WJJMNDUMQPNECX-UHFFFAOYSA-N	23.3144	23.2975	23.4199	22.6885	24.4364	22.3665	23.0659	22.6073	22.8096	22.2868	23.0418	23.1707	23.5143	22.6814	23.1331	22.3464	22.7069	23.5296	22.1157	22.965	23.9425	25.2058	26.4272	24.9428	22.8966	22.7913	27.1706
Com_494_pos	3-Hydroxypicolinic acid	Positive	C6H5NO3	139.027	157.061	2.34937	[M+NH4]+	1.466	0.52	1	C18	Organoheterocyclic compounds	Pyridines and derivatives	Pyridinecarboxylic acids and derivatives	"874-24-8"	HMDB0013188	C18620			13401	OC(=O)C1=C(O)C=CC=N1	BRARRAHGNDUELT-UHFFFAOYSA-N	23.188	23.0534	22.9098	22.9171	22.9239	23.1625	23.7093	22.6879	22.6696	22.3244	24.1391	22.6072	23.1517	23.9023	23.9547	22.0795	23.178	22.9094	22.9659	23.7186	23.1106	23.46	23.1283	23.4207	22.8096	22.8449	22.2481
Com_585_pos	Propylparaben	Positive	C10H12O3	180.079	163.076	2.12568	[M+H-H2O]+	5.835	0.92	1	C18	Benzenoids	Benzene and substituted derivatives	Benzoic acids and derivatives	"94-13-3"	HMDB0032574	D01422			7175	CCCOC(=O)C1=CC=C(O)C=C1	QELSKZZBTMNZEB-UHFFFAOYSA-N	27.0766	28.4971	27.8595	26.8729	26.7447	26.847	26.8985	26.8833	27.1052	28.1161	26.9975	27.2943	28.0803	27.7477	27.01	27.7445	27.903	26.8833	27.1983	27.5715	27.6356	27.2016	27.1915	26.91	28.5001	26.9705	28.6866
Com_599_pos	2-(3,4-dimethoxyphenyl)ethanamine	Positive	C10H15NO2	181.11	164.107	2.31745	[M+H-H2O]+	5.903	0.90	1	C18	Benzenoids	Benzene and substituted derivatives	Methoxybenzenes	"120-20-7"	HMDB0041806				8421	COC1=C(OC)C=C(CCN)C=C1	ANOUKFYBOAKOIR-UHFFFAOYSA-N	24.6703	25.0744	25.0384	24.4679	25.6331	24.3453	24.367	25.287	24.5275	24.8528	24.5213	24.4934	24.4807	24.2649	24.3064	24.3906	25.8831	24.014	24.311	23.5292	25.1631	25.4143	25.2721	24.6706	24.4504	24.8761	25.2724
Com_1648_pos	3,4,5-Trimethoxycinnamic acid	Positive	C12H14O5	238.084	221.081	2.06915	[M+H-H2O]+	6.065	0.67	1	C18	Phenylpropanoids and polyketides	Cinnamic acids and derivatives	Hydroxycinnamic acids and derivatives	"90-50-6"	HMDB0002511				735755	COC1=CC(\C=C\C(O)=O)=CC(OC)=C1OC	YTFVRYKNXDADBI-SNAWJCMRSA-N	26.2172	27.3246	25.0707	26.1503	25.6318	27.2493	25.8537	25.3533	26.0914	24.5965	28.1956	25.0415	26.1303	26.641	27.182	24.7639	24.9416	25.2718	25.4703	26.7884	25.8077	26.3809	26.2181	26.8556	26.5772	25.6764	25.8369
Com_3195_pos	Aspartylphenylalanine	Positive	C13H16N2O5	280.106	281.113	0.87148	[M+H]+	5.377	0.86	1	C18	Organic acids and derivatives	Carboxylic acids and derivatives	Amino acids, peptides, and analogues	"13433-09-5"	HMDB0000706				93078	N[C@@H](CC(O)=O)C(=O)N[C@@H](CC1=CC=CC=C1)C(O)=O	YZQCXOFQZKCETR-UWVGGRQHSA-N	24.2076	25.3194	25.2217	25.3457	25.6257	24.9415	24.3052	25.6499	25.2978	25.057	25.5486	25.3171	25.4422	26.0231	24.793	24.8088	24.9233	25.1047	25.1004	24.7125	25.4401	25.2256	25.9993	27.0816	25.4344	25.7962	27.1669
Com_682_pos	1-Methylhistidine	Positive	C7H11N3O2	169.085	170.093	1.46498	[M+H]+	1.49	0.53	1	C18	Organic acids and derivatives	Carboxylic acids and derivatives	Amino acids, peptides, and analogues	"332-80-9"	HMDB0000001	C01152	map00340;map01100		92105	CN1C=NC(C[C@H](N)C(O)=O)=C1	BRMWTNUJHUMWMS-LURJTMIESA-N	23.4426	23.7593	23.2323	23.8645	23.6931	23.0612	23.6742	23.3228	22.8293	22.8068	21.6942	22.6432	23.8035	23.5162	23.4919	22.4896	23.1944	23.277	22.6137	22.4649	22.8691	23.1508	23.6657	22.6393	22.6513	23.0566	22.5412
Com_2572_pos	5-methoxy-L-tryptophan	Positive	C12H14N2O3	234.1	257.09	1.96785	[M+Na]+	5.735	0.53	1	C18	Organoheterocyclic compounds	Indoles and derivatives	Tryptamines and derivatives	"25197-96-0"	HMDB0002339				151018	COC1=CC2=C(NC=C2C[C@H](N)C(O)=O)C=C1	KVNPSKDDJARYKK-JTQLQIEISA-N	26.2303	25.3937	26.1251	27.2445	24.7694	27.5044	28.3353	26.8059	24.9612	26.6342	25.026	24.4231	26.4924	27.438	26.099	22.9924	27.6125	28.0401	26.8957	26.5318	27.5447	27.5445	28.2074	24.8539	25.411	26.3842	25.9635
Com_1804_pos	Thioctic acid	Positive	C8H14O2S2	206.044	229.033	0.31444	[M+Na]+	5.925	0.67	1	C18	Organoheterocyclic compounds	Dithiolanes	Lipoic acids and derivatives	"1077-28-7"	HMDB0251530	C00725			864	OC(=O)CCCCC1CCSS1	AGBQKNBQESQNJD-UHFFFAOYSA-N	25.8362	26.1791	26.2433	26.8229	25.996	25.9937	25.5887	25.1612	24.6836	25.9441	24.9417	25.132	24.9269	25.0022	25.9094	25.2028	26.2075	25.5953	25.3724	26.158	24.5246	25.7376	25.5109	25.7935	25.8156	26.0019	26.4215
Com_1340_pos	Panthenol	Positive	C9H19NO4	205.131	206.139	1.6666	[M+H]+	5.917	0.69	1	C18	Lipids and lipid-like molecules	Fatty Acyls	Fatty amides	"81-13-0"	HMDB0004231	C05944	map00770	LMFA08020198	131204	CC(C)(CO)[C@@H](O)C(=O)NCCCO	SNPLKNRPJHDVJA-ZETCQYMHSA-N	25.3587	25.6463	24.9737	25.0039	24.3135	25.2658	24.6195	25.4876	25.258	25.4231	24.8621	25.8202	25.0044	24.9392	24.7794	25.2508	25.1232	25.2329	25.2043	24.9355	25.476	25.3655	23.5967	25.6241	24.9222	25.4201	24.1063
Com_3341_pos	Feruloylputrescine	Positive	C14H20N2O3	264.147	287.139	9.64313	[M+Na]+	5.455	0.55	1	C18	Phenylpropanoids and polyketides	Cinnamic acids and derivatives	Hydroxycinnamic acids and derivatives	"501-13-3"	HMDB0033463	C10497	map00330;map01100		92339985	COC1=C(O)C=CC(\C=C/C(=O)NCCCCN)=C1	SFUVCMKSYKHYLD-ALCCZGGFSA-N	26.8973	26.9101	27.1993	26.8082	26.6686	25.2126	26.9343	26.8149	26.9412	27.2841	26.8817	26.7896	26.8846	26.9878	26.6003	26.3931	26.4995	26.7883	27.2441	26.6614	27.0186	26.8114	26.8364	27.1921	26.7869	26.3597	26.0517
Com_1459_pos	Questiomycin A	Positive	C12H8N2O2	212.059	213.067	5.81278	[M+H]+	6.287	0.61	1	C18	Organoheterocyclic compounds	Benzoxazines	Phenoxazines	"1916-59-2"	HMDB0030483	C02161	map00380;map01100		72725	NC1=CC2=NC3=CC=CC=C3OC2=CC1=O	RDJXPXHQENRCNG-UHFFFAOYSA-N	25.8584	26.5251	18.2497	22.2887	27.1088	21.989	19.1909	25.2979	23.9789	25.8407	17.5528	25.5115	22.9785	25.6215	27.9459	25.8652	28.1656	26.415	18.08	22.8827	28.2068	26.1137	27.4097	20.3011	22.7443	21.6862	25.889
Com_565_pos	4,6-Dihydroxyquinoline	Positive	C9H7NO2	161.048	162.055	1.78701	[M+H]+	5.396	0.85	1	C18	Organoheterocyclic compounds	Quinolines and derivatives	Quinolones and derivatives	"3517-61-1"	HMDB0004077	C05639	map00380;map01100		440738	OC1=CC2=C(O)C=CN=C2C=C1	XFALURCRIGINGT-UHFFFAOYSA-N	28.3335	27.4433	27.7587	27.9646	27.9017	28.0836	28.6903	27.9154	27.6867	28.2226	27.8594	26.8624	28.0604	27.4451	27.8714	26.1984	27.6158	28.5751	28.1884	28.1834	27.7095	28.755	28.9799	27.9424	27.5738	27.8445	28.0808
Com_3751_pos	Oleamide	Positive	C18H35NO	281.272	304.261	1.3282	[M+Na]+	9.803	1.00	1	C18	Lipids and lipid-like molecules	Fatty Acyls	Fatty amides	"301-02-0"	HMDB0002117	C19670		LMFA08010004	5283387	CCCCCCCC\C=C/CCCCCCCC(N)=O	FATBGEAMYMYZAF-KTKRTIGZSA-N	34.1292	34.2929	33.742	34.507	35.1256	35.6142	34.3926	33.792	35.4111	35.0148	34.5208	33.9378	34.5117	33.9649	34.8299	36.2464	35.4904	34.2003	34.5521	35.7453	33.9005	35.5611	34.2537	33.2659	35.9314	33.2749	33.9201
Com_3184_pos	Linoleic acid amide	Positive	C18H33NO	279.256	280.264	1.44535	[M+H]+	9.276	0.99	1	C18	Lipids and lipid-like molecules	Fatty Acyls	Fatty amides	"3999-01-7"	HMDB0062656			LMFA08010008	6435901	[H]\C(CCCCC)=C(/[H])C\C([H])=C(\[H])CCCCCCCC(O)=N	SFIHQZFZMWZOJV-HZJYTTRNSA-N	32.3981	32.3963	32.0641	32.4378	33.411	33.6735	32.4631	31.777	33.3226	33.481	32.2941	32.0186	32.3314	32.2059	33.4285	34.6333	33.8474	32.4342	32.4805	34.1622	32.0256	33.325	32.2685	31.6397	34.5244	31.8621	32.1362
Com_1087_pos	5,6-Dihydroxyindole-2-carboxylic acid	Positive	C9H7NO4	193.038	194.045	2.5613	[M+H]+	5.279	0.66	1	C18	Organoheterocyclic compounds	Indoles and derivatives	Indolecarboxylic acids and derivatives	"4790-08-3"	HMDB0001253	C04185	map00350;map01100		119405	OC(=O)C1=CC2=CC(O)=C(O)C=C2N1	YFTGOBNOJKXZJC-UHFFFAOYSA-N	26.1191	26.1407	26.2508	26.1747	25.995	25.0509	25.9772	26.2004	26.2569	26.3863	25.8505	26.4518	26.1125	26.1553	26.0057	25.8795	25.7831	25.7267	26.1052	25.9135	26.245	25.9953	26.273	26.4471	26.1629	26.2663	25.0126
Com_5914_pos	Calcidiol	Positive	C27H44O2	400.334	423.324	1.48065	[M+Na]+	11.043	0.71	1	C18	Lipids and lipid-like molecules	Steroids and steroid derivatives	Vitamin D and derivatives	"19356-17-3"	HMDB0003550	C01561	map00100;map01100;map01110;map04928;map05152	LMST03020246	5283731	C[C@H](CCCC(C)(C)O)[C@@]1([H])CC[C@@]2([H])\C(CCC[C@]12C)=C\C=C1\C[C@@H](O)CCC1=C	JWUBBDSIWDLEOM-DTOXIADCSA-N	20.851	19.6808	20.8586	21.5195	20.5422	24.2836	20.7458	16.3659	20.2532	19.5153	21.7138	19.9214	19.4735	19.7258	21.5449	23.0135	22.62	19.3859	19.7488	22.8531	19.9654	22.5676	21.6003	20.1545	23.6794	19.6577	20.6871
Com_3599_pos	6-O-Methyl Guanosine	Positive	C11H15N5O5	297.107	298.115	1.33898	[M+H]+	4.947	0.74	1	C18	Nucleosides, nucleotides, and analogues	Purine nucleosides	-	"7803-88-5"					96312	COC1=NC(=NC2=C1N=CN2C3C(C(C(O3)CO)O)O)N	IXOXBSCIXZEQEQ-UHTZMRCNSA-N	25.4376	26.032	26.4253	26.47	26.0038	26.4369	26.7871	26.2013	25.9791	23.8904	26.0282	26.1532	25.8679	26.0834	25.7265	25.3731	26.0574	27.1866	24.8195	26.0907	26.1175	26.0845	25.8532	25.9099	25.2554	24.9567	27.9797
Com_3547_pos	N6,N6-Dimethyladenosine	Positive	C12H17N5O4	295.128	296.136	1.37921	[M+H]+	5.298	0.75	1	C18	Nucleosides, nucleotides, and analogues	Purine nucleosides	-	"2620-62-4"		C03416			440004	CN(C)C1=NC=NC2=C1N=CN2C3C(C(C(O3)CO)O)O	WVGPGNPCZPYCLK-WOUKDFQISA-N	23.9609	25.7203	26.1474	25.9102	24.4532	25.3008	25.9748	25.6232	25.7944	22.7117	26.3974	27.1385	25.4461	25.4368	25.4133	24.7359	26.1662	27.3923	23.1248	26.2627	25.3021	25.1336	24.8762	25.2911	23.7978	23.6189	26.5798
Com_3512_pos	2'-O-methyl-5-methyluridine	Positive	C11H16N2O6	272.101	295.091	3.58683	[M+Na]+	5.123	0.55	1	C18	Nucleosides, nucleotides, and analogues	Pyrimidine nucleosides	-	"55486-09-4"					191372	CC1=CN(C(=O)NC1=O)C2C(C(C(O2)CO)O)OC	YHRRPHCORALGKQ-FDDDBJFASA-N	24.4792	23.9398	22.5992	23.4082	23.3125	22.7052	23.0231	24.5138	23.4176	24.5347	23.9911	22.7336	24.0829	23.291	23.1491	23.3362	24.056	23.7186	23.6435	24.0892	23.4387	23.0553	23.6147	23.8336	23.9095	23.5311	22.157
Com_3170_pos	2'-O-Methylcytidine	Positive	C10H15N3O5	257.101	280.091	1.53833	[M+Na]+	2.928	0.82	1	C18	Nucleosides, nucleotides, and analogues	Pyrimidine nucleosides	-	"2140-72-9"	HMDB0242132				150971	[H][C@]1(CO)O[C@@]([H])(N2C=CC(=N)N=C2O)[C@]([H])(OC)[C@]1([H])O	RFCQJGFZUQFYRF-ZOQUXTDFSA-N	26.6134	26.7815	27.347	26.7671	25.237	25.6703	26.158	26.4313	26.3766	23.8763	25.9701	25.7203	25.27	26.3523	25.4532	26.1362	26.0067	26.2813	25.4372	26.7793	25.3306	25.9396	24.1133	24.8105	25.5615	25.0169	22.6212
Com_765_pos	L-Glycyl-L-Valine	Positive	C7H14N2O3	174.1	175.108	1.68118	[M+H]+	3.1	0.90	1	C18	Organic acids and derivatives	Carboxylic acids and derivatives	Amino acids, peptides, and analogues	"1963-21-9"	HMDB0028854				2724807	CC(C)[C@H](NC(=O)CN)C(O)=O	STKYPAFSDFAEPH-LURJTMIESA-N	26.4846	26.9321	25.5062	26.1193	26.5698	28.3147	26.5568	27.2129	25.9007	25.7551	27.6961	26.4086	26.9901	27.9785	26.8139	27.175	27.8012	27.7246	26.0749	26.7427	26.3374	25.2559	25.2308	26.7212	25.8836	26.5338	27.7363
Com_764_pos	L-Theanine	Positive	C7H14N2O3	174.1	175.108	1.91289	[M+H]+	1.48	0.70	1	C18	Organic acids and derivatives	Carboxylic acids and derivatives	Amino acids, peptides, and analogues	"3081-61-6"	HMDB0034365	C01047			439378	CCNC(=O)CC[C@H](N)C(O)=O	DATAGRPVKZEWHA-YFKPBYRVSA-N	25.8328	25.5681	26.0597	25.7682	25.9695	26.1122	25.7299	25.7922	25.177	25.7256	25.9785	25.4756	26.0607	25.9508	25.4884	24.589	26.0964	26.1838	26.2464	25.3176	27.9459	25.265	25.9976	24.8409	24.743	24.9133	26.9646
Com_472_pos	Glycylglycine	Positive	C4H8N2O3	132.053	155.043	0.33174	[M+Na]+	1.65	0.86	1	C18	Organic acids and derivatives	Carboxylic acids and derivatives	Amino acids, peptides, and analogues	"556-50-3"	HMDB0011733	C02037			11163	NCC(=O)NCC(O)=O	YMAWOPBAYDPSLA-UHFFFAOYSA-N	18.9484	20.1227	23.7955	24.4313	23.9398	19.6648	24.3918	20.7831	19.7434	18.9341	20.9475	23.1229	21.6062	22.8523	17.1173	21.8237	23.5117	22.8367	23.7039	18.5925	21.535	23.8193	21.0426	22.7558	20.0494	20.2065	28.2865
Com_1_pos	2-Piperidinone	Positive	C5H9NO	99.0684	100.076	5.51591	[M+H]+	5.03	0.96	1	C18	Organoheterocyclic compounds	Piperidines	Piperidinones	"675-20-7"	HMDB0011749				12665	O=C1CCCCN1	XUWHAWMETYGRKB-UHFFFAOYSA-N	26.8081	26.9357	27.562	26.9954	27.2614	27.064	27.3237	27.2685	27.339	26.3452	27.5184	27.0373	27.4152	27.7222	27.3378	26.597	26.881	27.374	26.7822	27.0627	27.363	27.0569	27.2929	27.6711	26.9272	26.9244	33.1496
Com_185_pos	5-oxoproline	Positive	C5H7NO3	129.043	130.05	2.37137	[M+H]+	2.191	1.00	1	C18	Organic acids and derivatives	Carboxylic acids and derivatives	Amino acids, peptides, and analogues	"149-87-1"	HMDB0000267	C01879	map00480;map01100		499	C1CC(=O)NC1C(=O)O	ODHCTXKNWHHXJC-UHFFFAOYSA-N	28.3093	28.7356	29.0089	27.8749	29.1864	29	28.0145	28.8289	28.3434	27.6741	29.3276	28.8499	29.0862	28.788	28.9024	28.6568	29.5088	28.9463	28.5449	28.3469	29.4611	28.2398	29.285	29.4301	28.1528	28.1045	29.1667
Com_3988_pos	Trimethoprim	Positive	C14H18N4O3	290.138	313.128	4.16778	[M+Na]+	4.916	0.72	1	C18	Benzenoids	Phenol ethers	Anisoles	"738-70-5"	HMDB0014583	C01965			5578	COC1=CC(CC2=CN=C(N)N=C2N)=CC(OC)=C1OC	IEDVJHCEMCRBQM-UHFFFAOYSA-N	25.4109	24.9528	24.617	25.5986	24.9878	24.5265	25.1762	25.3422	24.7762	26.3593	24.4279	24.7867	25.4085	25.0932	24.545	27.1319	24.8959	24.84	25.31	25.1924	24.1306	25.3141	24.406	25.4222	24.7251	24.8721	23.6691
Com_437_pos	3-Methylphenylacetic acid	Positive	C9H10O2	150.068	151.076	2.19327	[M+H]+	5.43	0.96	1	C18	Benzenoids	Benzene and substituted derivatives	Toluenes	"621-36-3"	HMDB0002222				12121	CC1=CC(CC(O)=O)=CC=C1	GJMPSRSMBJLKKB-UHFFFAOYSA-N	27.624	27.394	27.4435	27.7121	27.4674	27.4726	27.5847	27.2904	27.9069	27.8557	27.0586	27.4461	27.699	27.8613	28.2788	26.7422	27.3947	27.6558	27.5698	26.3992	27.9928	28.4773	27.6479	27.2199	27.8775	27.3981	27.2748
Com_2779_pos	Phenylalanylvaline	Positive	C14H20N2O3	264.147	265.155	0.94483	[M+H]+	5.026	0.57	1	C18	Organic acids and derivatives	Carboxylic acids and derivatives	Amino acids, peptides, and analogues	"3918-90-9"	HMDB0029008				7359121	CC(C)[C@H](NC(=O)[C@@H](N)CC1=CC=CC=C1)C(O)=O	IEHDJWSAXBGJIP-RYUDHWBXSA-N	25.709	26.0207	26.3958	25.7031	25.8563	26.0567	25.5517	25.8535	26.1294	25.8965	26.2995	26.0423	25.9391	26.3864	26.1365	25.4484	25.3011	25.6092	25.7436	25.6081	26.2595	25.8702	26.8665	26.5261	26.2337	26.2156	27.584
Com_132_pos	Niacin acid VB3	Positive	C6H5NO2	123.032	124.04	2.71093	[M+H]+	1.895	1.00	1	C18	Organoheterocyclic compounds	Pyridines and derivatives	Pyridinecarboxylic acids and derivatives	"59-67-6"	HMDB0001488	C00253	map00760;map00960;map01060;map01064;map01100;map01110;map01120;map01240;map05133		938	OC(=O)C1=CN=CC=C1	PVNIIMVLHYAWGP-UHFFFAOYSA-N	31.913	32.0517	32.3937	32.2445	32.7605	32.7578	32.6599	32.5364	32.0159	32.0539	32.2483	31.4479	32.232	32.2374	32.4564	31.5183	32.372	32.6385	32.3308	32.296	32.9522	32.8834	32.1452	32.7885	31.8628	31.8728	31.1267
Com_1033_pos	Kynurenic acid	Positive	C10H7NO3	189.043	190.05	2.16968	[M+H]+	5.455	0.95	1	C18	Organoheterocyclic compounds	Quinolines and derivatives	Quinoline carboxylic acids	"492-27-3"	HMDB0000715	C01717	map00380;map01100		3845	OC(=O)C1=CC(=O)C2=CC=CC=C2N1	HCZHHEIFKROPDY-UHFFFAOYSA-N	29.9293	28.9653	28.9377	30.1232	30.2378	29.8097	31.1691	29.9484	29.9354	29.6054	30.1168	29.0072	29.6619	30.5232	30.2728	27.5785	29.8947	30.407	29.4681	30.7502	29.8047	30.447	31.6114	30.1684	30.4014	29.9124	30.9811
Com_287_pos	Methyl Nicotinate	Positive	C7H7NO2	137.048	138.055	1.53542	[M+H]+	5.53	0.95	1	C18	Organoheterocyclic compounds	Pyridines and derivatives	Pyridinecarboxylic acids and derivatives	"93-60-7"	HMDB0029806	D04991			7151	COC(=O)C1=CN=CC=C1	YNBADRVTZLEFNH-UHFFFAOYSA-N	27.617	27.3677	28.5021	28.1525	27.9896	26.9498	28.4315	28.5939	28.3119	28.1161	28.732	27.2394	28.869	29.549	28.8728	27.0711	26.7478	29.1796	27.283	28.3699	28.4057	26.8201	28.9505	28.7527	27.9415	27.1747	28.4123
Com_1056_pos	5-Hydroxyindole-3-acetic acid	Positive	C10H9NO3	191.058	192.066	2.04579	[M+H]+	5.566	0.89	1	C18	Organoheterocyclic compounds	Indoles and derivatives	Indolyl carboxylic acids and derivatives	"54-16-0"	HMDB0000763	C05635	map00380;map01100;map04726		1826	OC(=O)CC1=CNC2=C1C=C(O)C=C2	DUUGKQCEGZLZNO-UHFFFAOYSA-N	27.3608	27.3181	26.8339	27.3632	26.7307	27.6013	27.8041	27.6827	27.2512	27.6244	26.6478	26.5945	26.9311	27.1719	26.3957	26.854	27.2845	27.6596	27.242	26.4347	28.046	28.3821	27.4423	27.976	28.1408	26.4644	26.3167
Com_357_pos	Indole-3-carboxaldehyde	Positive	C9H7NO	145.053	146.06	1.77468	[M+H]+	5.785	0.98	1	C18	Organoheterocyclic compounds	Indoles and derivatives	Indoles	"487-89-8"	HMDB0029737	C08493			10256	O=CC1=CNC2=C1C=CC=C2	OLNJUISKUQQNIM-UHFFFAOYSA-N	29.3097	28.5193	27.6714	28.0027	28.5772	28.7119	26.9323	29.42	28.8068	28.9614	28.1389	28.7468	28.7927	28.6707	27.5256	28.5785	29.507	27.0627	27.6197	27.5643	30.4367	29.7974	30.6553	30.3091	29.8952	30.318	29.3224
Com_1088_pos	Phenylacetylglycine	Positive	C10H11NO3	193.074	194.082	2.81409	[M+H]+	5.582	0.95	1	C18	Organic acids and derivatives	Carboxylic acids and derivatives	Amino acids, peptides, and analogues	"500-98-1"	HMDB0000821	C05598	map00360		68144	OC(=O)CNC(=O)CC1=CC=CC=C1	UTYVDVLMYQPLQB-UHFFFAOYSA-N	27.9755	27.1366	26.6007	27.6039	27.1605	26.127	25.8737	27.0045	26.583	26.9257	26.8563	26.6544	27.5663	26.7563	27.7446	27.0767	27.4566	27.3011	26.2322	26.0644	26.5267	26.2479	26.5715	26.9912	26.4159	27.1789	26.1953
Com_47_pos	Creatinine	Positive	C4H7N3O	113.059	114.067	3.84067	[M+H]+	1.449	1.00	1	C18	Organic acids and derivatives	Carboxylic acids and derivatives	Amino acids, peptides, and analogues	"60-27-5"	HMDB0000562	C00791	map00330;map01100		588	CN1CC(=O)NC1=N	DDRJAANPRJIHGJ-UHFFFAOYSA-N	29.3808	24.9788	24.5105	27.7773	24.9873	24.6118	24.5641	32.2234	24.5823	27.2348	23.9599	25.5328	26.1165	24.2983	24.0992	25.6589	24.5611	24.1629	24.2282	24.027	25.0678	25.6144	25.4997	24.367	23.9919	24.1073	32.4094
Com_353_pos	N-(5-Aminopentyl)acetamide	Positive	C7H16N2O	144.126	145.134	0.80194	[M+H]+	1.996	0.92	1	C18	Organic acids and derivatives	Carboxylic acids and derivatives	Carboxylic acid derivatives	"32343-73-0"	HMDB0002284				189087	CC(=O)NCCCCCN	RMOIHHAKNOFHOE-UHFFFAOYSA-N	25.7351	23.2119	24.9969	24.6963	26.1269	26.8109	27.3805	24.9949	24.1567	25.6391	24.2237	23.6572	26.2177	25.9321	25.8544	22.7265	24.1836	25.3709	24.9475	25.441	24.7074	25.932	26.4751	24.8238	24.5462	24.1089	31.7194
Com_2307_pos	N-Acetyl-L-tryptophan	Positive	C13H14N2O3	246.1	247.108	1.68606	[M+H]+	5.374	0.53	1	C18	Organic acids and derivatives	Carboxylic acids and derivatives	Amino acids, peptides, and analogues	"1218-34-4"	HMDB0013713				700653	CC(=O)N[C@@H](CC1=CNC2=C1C=CC=C2)C(O)=O	DZTHIGRZJZPRDV-LBPRGKRZSA-N	27.0556	26.427	26.3434	27.3628	26.6443	27.6869	28.6046	26.8448	25.7687	26.503	26.2207	26.5367	26.7769	27.6886	26.6029	25.3259	26.1894	27.4222	26.3748	26.4957	27.0448	27.6303	26.7301	28.1004	26.349	26.424	26.8922
Com_906_pos	3,4-Dihydroxyhydrocinnamic acid	Positive	C9H10O4	182.058	183.066	4.37848	[M+H]+	5.313	0.78	1	C18	Phenylpropanoids and polyketides	Phenylpropanoic acids	-	"1078-61-1"	HMDB0000423	C10447	map00350;map00946;map01100		348154	OC(=O)CCC1=CC(O)=C(O)C=C1	DZAUWHJDUNRCTF-UHFFFAOYSA-N	26.0346	26.3333	26.2722	26.0802	25.9952	25.5213	26.0125	26.1118	26.3916	26.4162	26.216	26.1092	26.1475	26.5795	26.3366	25.5507	25.9496	26.2933	26.7093	25.8718	26.059	25.3731	26.2053	26.8155	25.7817	25.7403	25.7403
Com_2687_pos	gamma-Linolenic acid	Positive	C18H30O2	278.225	261.222	1.38582	[M+H-H2O]+	7.775	0.95	1	C18	Lipids and lipid-like molecules	Fatty Acyls	Lineolic acids and derivatives	"506-26-3"	HMDB0003073	C06426	map00591;map01040;map01100	LMFA01030141	5280933	CCCCC\C=C/C\C=C/C\C=C/CCCCC(O)=O	VZCCETWTMQHEPK-QNEBEIHSSA-N	28.1845	28.0731	27.9584	28.0906	27.7468	27.5074	27.9523	27.9897	27.9004	28.4501	28.0605	27.9262	27.9521	27.9097	28.0451	28.7783	28.3944	28.2168	27.6261	28.1748	27.7451	28.0067	28.4059	28.3882	28.9566	28.5478	27.7283
Com_338_pos	Indole-3-carboxylic acid	Positive	C9H7NO2	161.048	144.045	2.12364	[M+H-H2O]+	5.354	0.65	1	C18	Organoheterocyclic compounds	Indoles and derivatives	Indolecarboxylic acids and derivatives	"771-50-6"	HMDB0003320	C19837			69867	OC(=O)C1=CNC2=CC=CC=C12	KMAKOBLIOCQGJP-UHFFFAOYSA-N	24.0044	24.0981	24.2695	23.7922	24.1298	23.9862	24.4116	24.1874	24.2194	24.3328	24.2307	23.5962	23.9417	24.3656	24.3896	22.371	24.2728	24.5123	24.2317	25.095	23.889	24.1056	24.6703	24.08	23.9118	23.9385	24.2329
Com_2_pos	5-Aminovaleric acid	Positive	C5H11NO2	117.079	100.076	5.76782	[M+H-H2O]+	1.487	0.97	1	C18	Organic acids and derivatives	Carboxylic acids and derivatives	Amino acids, peptides, and analogues	"660-88-8"	HMDB0003355	C00431	map00310;map00330;map00470;map01100;map01120	LMFA01100040	138	NCCCCC(O)=O	JJMDCOVWQOJGCB-UHFFFAOYSA-N	24.8837	25.5934	26.0091	24.887	25.2129	25.1136	25.0418	25.1016	25.3084	24.7815	25.2557	24.9286	25.7199	25.383	25.1338	24.4386	25.2008	25.8703	25.2417	24.5818	25.1679	25.3073	25.252	25.358	24.4764	24.7501	31.0353
Com_1335_pos	Xanthurenic acid	Positive	C10H7NO4	205.038	206.045	2.21807	[M+H]+	5.255	0.94	1	C18	Organoheterocyclic compounds	Quinolines and derivatives	Quinoline carboxylic acids	"59-00-7"	HMDB0000881	C02470	map00380		5699	OC(=O)C1=NC2=C(O)C=CC=C2C(O)=C1	FBZONXHGGPHHIY-UHFFFAOYSA-N	27.1195	26.3639	26.8451	27.5433	26.4609	27.167	28.2331	26.5453	27.1409	28.2249	26.9707	26.5855	26.7797	28.2647	27.4716	24.585	27.0958	27.2291	27.966	27.1653	26.2603	28.4562	27.4435	26.6423	26.5253	25.8593	28.76
Com_570_pos	L-Carnitine	Positive	C7H16NO3	162.113	162.113	1.4587	[M+H]+	1.465	0.89	1	C18	Organic nitrogen compounds	Organonitrogen compounds	Quaternary ammonium salts	"541-15-1"	HMDB0000062	C00318	map04714;map04976;map05415		10917	C[N+](C)(C)C[C@H](O)CC(O)=O	PHIQHXFUZVPYII-ZCFIWIBFSA-O	29.3016	29.8211	26.929	29.4319	29.2183	28.2043	29.1979	29.1795	29.4889	30.7621	29.4573	28.3049	27.3336	30.0566	28.6302	27.9002	29.3191	28.9265	29.2523	28.8423	28.4882	28.4336	30.314	28.2822	28.6247	29.2723	28.372
Com_13_pos	Choline	Positive	C5H14NO	104.108	104.108	5.44338	[M+H]+	1.409	0.93	1	C18	Organic nitrogen compounds	Organonitrogen compounds	Quaternary ammonium salts	"62-49-7"	HMDB0000097	C00114	map00260;map00552;map00564;map00670;map01100;map02010;map04725;map04976;map04981;map05231		305	C[N+](C)(C)CCO	OEYIOHPDSNJKLS-UHFFFAOYSA-N	29.8938	30.2992	29.9844	29.8675	30.4184	30.1972	30.419	30.3494	29.7937	30.6404	30.4967	29.8191	30.3596	29.6154	30.4941	29.7021	30.0386	30.2488	29.6798	29.647	30.0123	30.4077	30.1087	30.1037	29.805	29.8697	30.6756
Com_304_pos	Betaine	Positive	C5H12NO2	118.087	140.068	1.43707	[M+Na]+	1.405	0.96	1	C18	Organic acids and derivatives	Carboxylic acids and derivatives	Amino acids, peptides, and analogues	"107-43-7"	HMDB0000043	C00719	map00260;map00670;map01100;map02010;map04981		248	C[N+](C)(C)CC(O)=O	KWIUHFFTVRNATP-UHFFFAOYSA-O	23.7013	24.9625	23.7104	24.3518	26.3129	26.1268	24.6185	25.0036	26.2823	24.0564	26.1733	26.8723	26.2065	25.0619	23.3781	27.0288	27.6937	26.3758	23.1298	25.871	26.9142	25.8634	26.8592	26.7638	26.1522	25.0713	22.1879
Com_15_pos	Diethanolamine	Positive	C4H11NO2	105.079	106.087	4.50908	[M+H]+	1.384	0.71	1	C18	Organic nitrogen compounds	Organonitrogen compounds	Amines	"111-42-2"	HMDB0004437	C06772	map00564		8113	OCCNCCO	ZBCBWPMODOFKDW-UHFFFAOYSA-N	24.6824	22.5736	22.9694	23.0801	21.5144	22.2432	26.0323	22.2385	21.947	22.3582	23.9094	21.5824	22.3228	24.9455	21.6994	21.7338	22.2297	22.8022	23.5241	21.9524	22.9307	23.1691	22.5054	22.617	23.5278	22.8454	25.1663
Com_662_pos	Adipic acid	Positive	C6H10O4	146.058	169.047	2.05472	[M+Na]+	5.307	0.65	1	C18	Lipids and lipid-like molecules	Fatty Acyls	Fatty acids and conjugates	"124-04-9"	HMDB0000448	C06104	map00930;map01100;map01120;map01220	LMFA01170048	196	OC(=O)CCCCC(O)=O	WNLRTRBMVRJNCN-UHFFFAOYSA-N	28.6033	28.6153	28.4426	28.7086	28.7927	28.4824	27.7127	28.5403	28.2492	28.5074	28.4323	28.6406	28.229	28.5439	28.7937	28.5782	28.4183	28.3407	28.2112	28.7672	28.4436	28.4808	29.272	29.1952	28.6842	28.922	24.9511
Com_4764_pos	oleoyl ethanolamide	Positive	C20H39NO2	325.298	348.288	1.23112	[M+Na]+	8.306	0.92	1	C18	Organic nitrogen compounds	Organonitrogen compounds	Amines	"111-58-0"	HMDB0002088	C20792	map04024	LMFA08040015	5283454	CCCCCCCC\C=C/CCCCCCCC(=O)NCCO	BOWVQLFMWHZBEF-KTKRTIGZSA-N	26.836	26.7656	26.3796	27.4067	27.2239	28.0565	26.6872	25.4538	27.7329	26.9409	28.0021	26.3649	26.3391	26.0959	26.8997	29.5645	28.8548	27.131	26.6114	28.5973	25.9771	27.0842	27.7963	27.0077	29.0366	26.8951	26.8986
Com_2735_pos	Linoleic acid	Positive	C18H32O2	280.24	263.237	1.48537	[M+H-H2O]+	8.111	0.95	1	C18	Lipids and lipid-like molecules	Fatty Acyls	Lineolic acids and derivatives	"60-33-3"	HMDB0000673	C01595	map00591;map01040;map01060;map01100	LMFA01030120	5280450	CCCCC\C=C/C\C=C/CCCCCCCC(O)=O	OYHQOLUKZRVURQ-HZJYTTRNSA-N	27.4295	27.161	26.9246	26.9488	26.8398	26.3283	27.0785	28.633	26.4256	27.804	27.0036	27.0456	27.2597	27.0967	27.1871	26.8214	26.9858	27.2935	27.1102	26.9564	26.9606	28.9841	26.692	27.4288	27.4485	28.5486	27.6293
Com_4194_pos	Palmitoylethanolamide	Positive	C18H37NO2	299.282	322.272	1.33122	[M+Na]+	9.46	0.90	1	C18	Organic acids and derivatives	Carboximidic acids and derivatives	Carboximidic acids	"544-31-0"	HMDB0002100	C16512	map04080	LMFA08040057	4671	CCCCCCCCCCCCCCCC(=O)NCCO	HXYVTAGFYLMHSO-UHFFFAOYSA-N	23.4306	25.1135	25.4034	24.2195	24.8102	25.9407	23.7049	23.5454	24.7205	24.9372	25.1626	23.4767	25.5292	23.7437	25.6898	26.1429	25.3898	24.0136	24.0984	25.4261	23.686	25.6762	24.4421	22.71	24.8791	23.5223	23.6224
Com_6654_pos	Maltotriose	Positive	C18H32O16	504.169	527.159	2.22412	[M+Na]+	1.453	0.97	1	C18	Organic oxygen compounds	Organooxygen compounds	Carbohydrates and carbohydrate conjugates	"1109-28-0"	HMDB0001262	C01835	map02010;map04973		439586	OC[C@H]1O[C@H](O[C@H]2[C@H](O)[C@@H](O)[C@@H](O[C@H]3[C@H](O)[C@@H](O)C(O)O[C@@H]3CO)O[C@@H]2CO)[C@H](O)[C@@H](O)[C@@H]1O	FYGDTMLNYKFZSV-DZOUCCHMSA-N	26.6711	27.2245	25.0381	25.4653	28.4818	26.3644	25.9604	28.3773	27.3097	25.2253	26.925	26.9305	26.889	26.3769	25.0331	26.2046	26.0048	29.1565	24.2799	27.8266	27.4688	27.1227	24.3302	27.4705	26.6076	26.3087	24.752
Com_212_pos	L-Leucine	Positive	C6H13NO2	131.095	132.102	2.27159	[M+H]+	3.409	1.00	1	C18	Organic acids and derivatives	Carboxylic acids and derivatives	Amino acids, peptides, and analogues	"61-90-5"	HMDB0000687	C00123	map00280;map00290;map00966;map00970;map01060;map01065;map01100;map01110;map01210;map01230;map02010;map04150;map04974;map04978;map05131;map05230		6106	CC(C)C[C@H](N)C(O)=O	ROHFNLRQFUQHCH-YFKPBYRVSA-N	35.4801	35.8553	35.6909	35.0321	35.2819	35.1967	35.8654	35.6681	35.9889	34.8644	36.1118	35.9027	35.9372	36.0815	35.7251	35.4506	35.3826	35.9807	35.4021	35.1002	35.2427	35.0043	34.7639	34.7103	34.4491	34.9758	36.8045
Com_12_pos	4-Aminobutyric acid	Positive	C4H9NO2	103.063	104.071	5.35019	[M+H]+	1.424	0.86	1	C18	Organic acids and derivatives	Carboxylic acids and derivatives	Amino acids, peptides, and analogues	"56-12-2"	HMDB0000112	C00334	map00250;map00330;map00410;map00650;map00760;map01100;map01120;map02024;map04024;map04080;map04721;map04723;map04727;map04742;map04915;map04929;map05032;map05033	LMFA01100039	119	NCCCC(O)=O	BTCSSZJGUNDROE-UHFFFAOYSA-N	27.9813	28.112	27.8102	27.2999	27.9636	27.9523	28.0964	27.716	27.2861	26.3788	27.172	27.0382	28.0255	27.3981	27.784	27.3622	28.8961	28.2383	27.9749	27.4781	27.5533	27.2654	29.5427	27.2224	26.294	26.9641	32.7571
Com_623_pos	L-Phenylalanine	Positive	C9H11NO2	165.079	166.087	1.90114	[M+H]+	5.055	1.00	1	C18	Organic acids and derivatives	Carboxylic acids and derivatives	Amino acids, peptides, and analogues	"63-91-2"	HMDB0000159	C00079	map00360;map00400;map00460;map00470;map00940;map00960;map00966;map00970;map00996;map00997;map00999;map01060;map01061;map01063;map01064;map01070;map01100;map01110;map01210;map01230;map02010;map04974;map04978;map05230		6140	N[C@@H](CC1=CC=CC=C1)C(O)=O	COLNVLDHVKWLRT-QMMMGPOBSA-N	33.7659	34.1384	33.8363	33.8403	33.3449	34.4241	34.1475	33.9336	34.172	33.2929	34.3944	34.1089	34.5714	34.232	34.2313	33.6773	34.3768	34.6187	33.6637	34.1136	33.4198	33.2066	32.6692	33.4005	32.7284	33.2569	34.4643
Com_231_pos	L-Aspartic acid	Positive	C4H7NO4	133.038	134.045	1.77771	[M+H]+	1.398	0.92	1	C18	Organic acids and derivatives	Carboxylic acids and derivatives	Amino acids, peptides, and analogues	"56-84-8"	HMDB0000191	C00049	map00220;map00250;map00260;map00261;map00270;map00300;map00340;map00410;map00460;map00470;map00710;map00760;map00770;map00970;map00997;map00998;map00999;map01060;map01064;map01070;map01100;map01110;map01120;map01200;map01210;map01230;map01240;map02010;map02020;map02030;map04080;map04974;map05230		5960	N[C@@H](CC(O)=O)C(O)=O	CKLJMWTZIZZHCS-REOHCLBHSA-N	25.8925	27.7471	26.6843	26.9128	25.7145	27.0744	26.5754	26.1472	26.7527	25.3737	27.4902	26.8781	27.698	27.4956	27.2098	25.837	27.243	27.5692	26.2389	26.948	24.3343	24.5641	25.035	24.8981	24.2598	25.318	28.4662
Com_777_pos	L-Arginine	Positive	C6H14N4O2	174.112	175.119	2.11298	[M+H]+	1.363	0.99	1	C18	Organic acids and derivatives	Carboxylic acids and derivatives	Amino acids, peptides, and analogues	"74-79-3"	HMDB0000517	C00062	map00220;map00261;map00330;map00331;map00470;map00970;map00998;map01060;map01064;map01100;map01110;map01230;map02010;map04148;map04150;map04974;map05014;map05022;map05142;map05146;map05230		6322	N[C@@H](CCCNC(N)=N)C(O)=O	ODKSFYDXXFIFQN-BYPYZUCNSA-N	27.1356	29.3401	28.9461	28.5443	28.1471	28.1913	28.4395	28.2146	28.5767	27.6388	27.9275	28.9338	29.1511	29.4992	28.8214	27.5888	28.6609	28.4834	27.8633	28.5903	28.2128	27.6173	25.6527	27.74	26.8801	28.1841	29.3817
Com_388_pos	L-Glutamic acid	Positive	C5H9NO4	147.053	148.061	1.51746	[M+H]+	1.409	0.96	1	C18	Organic acids and derivatives	Carboxylic acids and derivatives	Amino acids, peptides, and analogues	"56-86-0"	HMDB0000148	C00025	map00220;map00250;map00330;map00332;map00340;map00430;map00470;map00480;map00524;map00630;map00650;map00660;map00860;map00910;map00970;map00997;map00998;map01060;map01064;map01100;map01110;map01120;map01200;map01210;map01230;map01240;map02010;map02020;map04068;map04072;map04080;map04216;map04540;map04713;map04720;map04721;map04723;map04724;map04727;map04730;map04742;map04964;map04974;map05014;map…		33032	N[C@@H](CCC(O)=O)C(O)=O	WHUUTDBJXJRKMK-VKHMYHEASA-N	30.0011	31.4433	30.6239	30.3693	30.3657	31.1165	30.3473	30.1488	30.261	29.2754	30.9348	30.4387	31.0822	30.8738	30.7303	29.8709	31.6057	30.7185	30.4065	30.4395	29.2548	29.2367	29.1616	29.4985	27.6965	28.5972	30.0614
Com_208_pos	Creatine	Positive	C4H9N3O2	131.069	132.077	1.64988	[M+H]+	1.47	0.96	1	C18	Organic acids and derivatives	Carboxylic acids and derivatives	Amino acids, peptides, and analogues	"57-00-1"	HMDB0000064	C00300	map00260;map00330;map01100		586	CN(CC(O)=O)C(N)=N	CVSVTCORWBXHQV-UHFFFAOYSA-N	25.816	25.3267	23.8602	25.458	25.2931	24.3505	25.2851	26.3283	24.5506	27.9567	24.5098	25.4907	25.1098	26.1452	25.0396	23.6162	24.0131	25.1282	25.0383	24.9449	25.4927	26.1856	27.1294	24.9264	24.495	24.7323	30.2643
Com_60_pos	L-Proline	Positive	C5H9NO2	115.063	116.071	3.82673	[M+H]+	1.481	1.00	1	C18	Organic acids and derivatives	Carboxylic acids and derivatives	Amino acids, peptides, and analogues	"147-85-3"	HMDB0000162	C00148	map00330;map00332;map00333;map00401;map00404;map00470;map00970;map01100;map01110;map01230;map02010;map04974;map04978;map05230		145742	OC(=O)[C@@H]1CCCN1	ONIBWKKTOPOVIA-BYPYZUCNSA-N	31.3281	31.8644	31.8844	31.5561	31.3762	31.9246	31.7244	31.3151	31.6821	30.1756	32.1909	31.7252	32.1909	31.5206	31.9517	31.1828	32.0131	32.0701	31.6088	31.7927	31.2741	31.1633	31.1871	31.0529	30.5391	30.9726	34.2122
Com_79_pos	L-Valine	Positive	C5H11NO2	117.079	118.087	3.83993	[M+H]+	1.617	1.00	1	C18	Organic acids and derivatives	Carboxylic acids and derivatives	Amino acids, peptides, and analogues	"72-18-4"	HMDB0000883	C00183	map00280;map00290;map00311;map00460;map00770;map00966;map00970;map01060;map01063;map01100;map01110;map01210;map01230;map01240;map02010;map04974;map04978;map05230		6287	CC(C)[C@H](N)C(O)=O	KZSNJWFQEVHDMF-BYPYZUCNSA-N	33.4684	33.918	33.8406	33.7181	33.2051	33.8909	33.8684	33.5814	33.9289	32.9219	34.042	33.8645	34.2935	33.9939	33.7928	33.3198	34.0981	34.179	33.6226	33.71	32.439	33.0504	32.9544	33.0357	32.3279	32.8791	36.3387
Com_487_pos	L-Histidine	Positive	C6H9N3O2	155.069	156.077	1.86846	[M+H]+	1.38	0.74	1	C18	Organic acids and derivatives	Carboxylic acids and derivatives	Amino acids, peptides, and analogues	"71-00-1"	HMDB0000177	C00135	map00340;map00404;map00410;map00470;map00970;map01060;map01065;map01100;map01110;map01230;map02010;map04974;map05230		6274	N[C@@H](CC1=CN=CN1)C(O)=O	HNDVDQJCIGZPNO-YFKPBYRVSA-N	24.1543	23.9141	24.2116	23.8434	24.0739	24.7286	24.496	24.0581	23.7556	24.0483	24.1825	24.2495	24.5638	24.8267	24.0005	22.3535	26.4538	24.2299	24.0122	23.8144	24.5081	24.425	25.3035	23.7931	23.6313	23.6323	25.1035
Com_1273_pos	L-Leucyl-L-alanine	Positive	C9H18N2O3	202.132	203.139	2.19778	[M+H]+	4.724	0.92	1	C18	Organic acids and derivatives	Carboxylic acids and derivatives	Amino acids, peptides, and analogues	"7298-84-2"	HMDB0028922				81721	CC(C)C[C@H](N)C(=O)N[C@@H](C)C(O)=O	HSQGMTRYSIHDAC-BQBZGAKWSA-N	27.5513	26.4129	26.307	26.1362	26.377	26.7743	26.8115	26.964	26.278	26.5642	26.844	25.9848	27.029	26.5795	26.4241	27.0504	27.3285	27.7546	25.1194	26.5185	26.604	23.2754	24.3655	25.77	25.6851	25.1635	29.1859
Com_99_pos	L-Threonine	Positive	C4H9NO3	119.058	120.066	3.37627	[M+H]+	1.405	0.97	1	C18	Organic acids and derivatives	Carboxylic acids and derivatives	Amino acids, peptides, and analogues	"72-19-5"	HMDB0000167	C00188	map00260;map00261;map00290;map00470;map00860;map00970;map01060;map01100;map01110;map01120;map01230;map02010;map04974;map04978		6288	C[C@@H](O)[C@H](N)C(O)=O	AYFVYJQAPQTCCC-GBXIJSLDSA-N	29.0879	30.0124	29.6513	29.6772	28.6406	29.3714	29.9122	28.991	29.5347	28.8553	29.6267	29.2375	29.8486	30.073	29.4017	28.8426	30.3177	30.058	29.6939	29.4269	28.366	27.4933	28.4923	27.5397	27.4316	28.2987	29.4081
Com_1320_pos	L-Tryptophan	Positive	C11H12N2O2	204.09	205.098	2.50113	[M+H]+	5.336	1.00	1	C18	Organoheterocyclic compounds	Indoles and derivatives	Indolyl carboxylic acids and derivatives	"73-22-3"	HMDB0000929	C00078	map00260;map00380;map00400;map00404;map00901;map00966;map00970;map00996;map00997;map00999;map01060;map01061;map01063;map01070;map01100;map01110;map01210;map01230;map01240;map04361;map04726;map04974;map04978;map05143;map05230		6305	N[C@@H](CC1=CNC2=C1C=CC=C2)C(O)=O	QIVBCDIJIAJPQS-VIFPVBQESA-N	30.1117	30.3165	30.1408	30.1021	29.7927	30.7535	30.3518	30.0364	30.4801	29.7052	30.9405	30.4497	30.8529	30.447	30.7235	29.3775	30.1411	30.7232	29.7647	30.3559	29.8269	29.7115	28.9619	29.7503	28.869	29.351	30.2239
Com_216_pos	L-Asparagine	Positive	C4H8N2O3	132.053	133.061	2.00647	[M+H]+	1.487	0.88	1	C18	Organic acids and derivatives	Carboxylic acids and derivatives	Amino acids, peptides, and analogues	"70-47-3"	HMDB0000168	C00152	map00250;map00460;map00970;map01060;map01100;map01110;map01230;map04974;map04978;map05230		6267	N[C@@H](CC(N)=O)C(O)=O	DCXYFEDJOCDNAF-REOHCLBHSA-N	25.2224	24.939	23.2833	24.117	24.9269	24.8561	24.1871	24.3499	24.1143	23.6829	24.6998	23.9325	24.795	24.2988	23.9088	23.9039	25.1266	25.5412	23.2816	23.7079	24.8856	25.4722	24.755	24.3854	24.0338	23.8652	31.6014
Com_420_pos	L-Methionine	Positive	C5H11NO2S	149.051	150.059	1.56072	[M+H]+	2.014	1.00	1	C18	Organic acids and derivatives	Carboxylic acids and derivatives	Amino acids, peptides, and analogues	"63-68-3"	HMDB0000696	C00073	map00270;map00470;map00670;map00966;map00970;map00999;map01060;map01070;map01100;map01110;map01210;map01230;map01240;map01523;map04148;map04974;map04978;map04980;map04981;map05230		6137	CSCC[C@H](N)C(O)=O	FFEARJCKVFRZRR-BYPYZUCNSA-N	28.3781	28.2239	28.7923	28.9988	28.9789	30.9875	29.4928	28.3629	28.4559	29.1956	29.9756	29.1268	29.6249	30.2407	29.8602	27.3035	28.4053	29.7137	28.0255	28.5176	27.5496	25.7712	25.0452	27.4596	26.0227	26.5513	28.4058
Com_203_pos	N-Acetylputrescine	Positive	C6H14N2O	130.111	131.118	2.08087	[M+H]+	1.491	0.68	1	C18	Organic acids and derivatives	Carboximidic acids and derivatives	Carboximidic acids	"18233-70-0"	HMDB0002064	C02714	map00330;map01100		122356	CC(=O)NCCCCN	KLZGKIDSEJWEDW-UHFFFAOYSA-N	22.502	21.7014	22.7033	22.4933	22.7753	23.1053	22.2571	22.5475	21.9077	23.5762	22.4748	22.1186	22.1207	22.3217	22.132	21.6989	24.4969	21.9753	22.5748	21.5193	22.7082	22.8952	22.5974	22.4284	22.4507	22.427	31.3995
Com_2756_pos	Thymidine	Positive	C10H14N2O5	242.09	265.08	1.76029	[M+Na]+	4.962	0.93	1	C18	Nucleosides, nucleotides, and analogues	Pyrimidine nucleosides	Pyrimidine 2'-deoxyribonucleosides	"50-89-5"	HMDB0000273	C00214	map00240;map01100;map01232		5789	CC1=CN([C@H]2C[C@H](O)[C@@H](CO)O2)C(=O)NC1=O	IQFYYKKMVGJFEH-XLPZGREQSA-N	29.7819	30.2834	30.1513	29.8876	29.3114	30.5743	29.8296	30.2891	29.8052	28.2222	29.5648	30.1459	29.7553	29.1556	30.2616	29.5838	29.8232	30.1184	29.5229	30.1844	29.9891	28.4478	29.8847	29.2979	30.2997	29.7645	28.0183
Com_1708_pos	N-Acetyl-L-tyrosine	Positive	C11H13NO4	223.084	224.09	8.8142	[M+H]+	5.196	0.73	1	C18	Organic acids and derivatives	Carboxylic acids and derivatives	Amino acids, peptides, and analogues	"537-55-3"	HMDB0000866	C01657			68310	CC(=O)N[C@@H](CC1=CC=C(O)C=C1)C(O)=O	CAHKINHBCWCHCF-JTQLQIEISA-N	26.779	27.0898	26.7711	26.8063	26.7209	25.8804	26.4395	26.863	27.0243	26.8629	26.756	26.7738	26.7481	26.3195	27.1055	27.0091	26.2295	25.8609	27.0965	26.5218	26.9022	26.5811	27.8734	26.7362	27.3168	27.0324	26.3693
Com_857_pos	Hippuric acid	Positive	C9H9NO3	179.058	180.066	2.21846	[M+H]+	5.506	0.96	1	C18	Benzenoids	Benzene and substituted derivatives	Benzoic acids and derivatives	"495-69-2"	HMDB0000714	C01586	map00360		464	OC(=O)CNC(=O)C1=CC=CC=C1	QIAFMBKCNZACKA-UHFFFAOYSA-N	29.9125	28.0551	27.3119	27.2642	28.1277	27.0805	26.561	26.8048	27.5381	27.4369	27.3255	27.981	28.1642	28.5228	26.8715	27.567	28.2137	27.6732	27.5084	28.1823	28.2932	28.2708	27.2466	28.3545	28.4746	27.7924	26.8618
Com_342_pos	Tryptophol	Positive	C10H11NO	161.084	144.081	2.28012	[M+H-H2O]+	5.34	0.97	1	C18	Organoheterocyclic compounds	Indoles and derivatives	Indoles	"526-55-6"	HMDB0003447	C00955	map00380		10685	OCCC1=CNC2=C1C=CC=C2	MBBOMCVGYCRMEA-UHFFFAOYSA-N	28.2597	28.6153	28.0515	28.7474	28.7397	28.8015	28.3899	28.2223	28.4899	28.2644	28.9208	28.1398	28.8207	29.1776	28.4712	27.2096	27.7469	28.2698	27.4887	28.106	27.4863	27.798	27.031	27.438	27.0582	27.2238	28.0531
Com_329_pos	Pimelic acid	Positive	C7H12O4	160.074	143.071	2.23826	[M+H-H2O]+	5.306	0.79	1	C18	Lipids and lipid-like molecules	Fatty Acyls	Fatty acids and conjugates	"111-16-0"	HMDB0000857	C02656	map00780;map01100;map01240	LMFA01170051	385	OC(=O)CCCCCC(O)=O	WLJVNTCWHIRURA-UHFFFAOYSA-N	27.4189	27.9427	27.6118	27.5054	28.3473	27.7016	27.4108	27.8196	27.4944	27.4475	27.8272	28.0268	27.5443	27.5883	28.2445	27.5699	27.3943	27.4277	27.4415	27.4293	27.8744	27.7622	28.5885	28.3085	27.7329	27.7806	25.6097
Com_888_pos	L-Tyrosine	Positive	C9H11NO3	181.074	182.082	2.25845	[M+H]+	2.574	1.00	1	C18	Organic acids and derivatives	Carboxylic acids and derivatives	Amino acids, peptides, and analogues	"60-18-4"	HMDB0000158	C00082	map00130;map00261;map00350;map00360;map00400;map00401;map00460;map00680;map00730;map00940;map00950;map00965;map00966;map00970;map00997;map00998;map00999;map01055;map01059;map01060;map01063;map01100;map01110;map01210;map01230;map01240;map04728;map04916;map04917;map04974;map05012;map05030;map05031;map05034;map05230		6057	N[C@@H](CC1=CC=C(O)C=C1)C(O)=O	OUYCCCASQSFEME-QMMMGPOBSA-N	32.8742	33.4275	33.2276	33.082	32.6753	33.5793	33.3374	33.1036	33.475	32.4679	33.7125	33.3135	33.8786	33.6523	33.296	32.7826	33.4991	33.8462	32.9291	33.2137	32.7372	32.4274	31.8723	32.6865	31.8609	32.4177	33.9488
Com_1096_pos	N-formylmethionine	Positive	C6H11NO3S	177.046	195.081	5.81293	[M+NH4]+	5.788	0.77	1	C18	Organic acids and derivatives	Carboxylic acids and derivatives	Amino acids, peptides, and analogues	"4289-98-9"	HMDB0001015	C03145	map00270		439750	CSCC[C@H](NC=O)C(O)=O	PYUSHNKNPOHWEZ-YFKPBYRVSA-N	23.7554	23.5556	24.0663	24.0135	24.4087	23.7145	23.3443	24.3278	22.8601	23.9881	24.2908	24.5873	23.9192	24.1818	24.2499	24.234	23.9836	24.0565	24.2715	23.9349	24.1529	23.283	23.6176	24.2332	23.6879	23.9194	20.2588
Com_59_pos	L-Ornithine	Positive	C5H12N2O2	132.09	115.087	3.78034	[M+H-H2O]+	1.439	0.95	1	C18	Organic acids and derivatives	Carboxylic acids and derivatives	Amino acids, peptides, and analogues	"70-26-8"	HMDB0000214	C00077	map00220;map00330;map00470;map00480;map00997;map00998;map01060;map01064;map01100;map01110;map01210;map01230;map02010;map04148		6262	NCCC[C@H](N)C(O)=O	AHLPHDHHMVZTML-BYPYZUCNSA-N	24.4641	24.7831	25.0065	25.0507	24.2922	24.8408	25.0382	24.2475	24.028	24.5951	24.6933	23.6692	24.3072	24.7221	24.4182	24.0366	25.0461	25.0649	24.8626	24.0138	23.5129	23.4827	23.5253	22.7363	22.9225	23.6142	25.8122
Com_426_pos	3-Methoxytyramine	Positive	C9H13NO2	167.095	150.092	3.01731	[M+H-H2O]+	4.903	0.81	1	C18	Benzenoids	Phenols	Methoxyphenols	"1477-68-5"	HMDB0000022	C05587	map00350;map00965;map01063;map01100;map04728		1669	COC1=C(O)C=CC(CCN)=C1	DIVQKHQLANKJQO-UHFFFAOYSA-N	25.0685	25.0351	24.3745	24.5788	25.3	26.7553	24.0645	24.8882	24.68	25.0844	24.8046	23.855	25.0998	24.5382	24.059	23.3152	25.362	24.5565	24.0999	25.3187	24.3025	24.3764	23.9571	24.0694	24.0729	23.8489	23.8608
Com_3073_pos	Glutarylcarnitine	Positive	C12H22NO6	276.145	276.145	1.59439	[M+H]+	1.487	0.50	1	C18	Lipids and lipid-like molecules	Fatty Acyls	Fatty acid esters	"102636-82-8"	HMDB0013130			LMFA07070091	53481699	C[N+](C)(C)C[C@@H](CC(O)=O)OC(=O)CCCC(O)=O	NXJAXUYOQLTISD-SECBINFHSA-O	24.0496	24.977	24.6529	24.2764	24.8967	24.054	24.5726	24.7419	24.0042	24.0938	24.1154	23.8009	24.4284	24.444	24.1725	23.1172	25.0043	24.0543	24.1166	23.6634	24.3553	24.9915	25.3835	24.135	23.9022	24.4391	24.1025
Com_4684_pos	Dodecanoylcarnitine	Positive	C19H38NO4	344.28	344.28	0.91337	[M+H]+	5.88	0.51	1	C18	Lipids and lipid-like molecules	Fatty Acyls	Fatty acid esters	"25518-54-1"	HMDB0002250			LMFA07070090	168381	CCCCCCCCCCCC(=O)O[C@H](CC(O)=O)C[N+](C)(C)C	FUJLYHJROOYKRA-QGZVFWFLSA-O	23.4361	22.5051	23.899	24.0148	24.39	25.1346	25.9095	25.2938	24.6858	26.4168	24.1254	24.4825	25.7969	26.9903	26.6728	23.0058	21.7045	26.3596	22.6576	26.7852	23.3993	24.61	24.5532	25.8327	23.8827	23.7001	27.8367
Com_559_pos	Tryptamine	Positive	C10H12N2	160.1	161.108	1.86302	[M+H]+	5.347	0.69	1	C18	Organoheterocyclic compounds	Indoles and derivatives	Tryptamines and derivatives	"61-54-1"	HMDB0000303	C00398	map00380;map00901;map01060;map01063;map01100;map01110;map04080		1150	NCCC1=CNC2=C1C=CC=C2	APJYDQYYACXCRM-UHFFFAOYSA-N	22.6808	23.8815	22.6181	24.3433	24.061	24.1503	22.9964	23.1699	22.3645	23.5973	23.4276	22.6018	23.7578	24.9534	22.8816	19.7841	21.2649	21.497	21.3752	22.1154	21.3029	21.2725	20.2695	20.3165	21.5968	21.3936	22.2729
Com_77_pos	Indole	Positive	C8H7N	117.058	118.066	3.46068	[M+H]+	6.129	1.00	1	C18	Organoheterocyclic compounds	Indoles and derivatives	Indoles	"120-72-9"	HMDB0000738	C00463	map00380;map00400;map00402;map00999;map01100;map01110;map04974		798	N1C=CC2=C1C=CC=C2	SIKJAQJRHWYJAI-UHFFFAOYSA-N	30.1759	28.605	30.0747	30.4787	26.7974	28.9755	29.4953	28.6385	28.9716	30.4217	28.2905	28.1465	29.6967	30.0234	29.2778	27.7506	28.8703	28.9959	27.7541	29.0292	27.017	27.3022	27.2144	28.7427	27.009	26.7537	28.6357
Com_2487_pos	17beta-Trenbolone	Positive	C18H22O2	270.162	253.157	5.84137	[M+H-H2O]+	6.522	0.82	1	C18	Lipids and lipid-like molecules	Steroids and steroid derivatives	Estrane steroids	"10161-33-8"		C14261			25015	CC12C=CC3=C4CCC(=O)C=C4CCC3C1CCC2O	MEHHPFQKXOUFFV-OWSLCNJRSA-N	25.8522	26.1004	25.8142	25.9462	25.7706	25.3009	26.2686	26.7793	25.6346	26.3043	26.2704	26.7189	25.34	25.656	25.869	25.7303	25.5604	25.7428	25.2628	25.5081	26.1077	25.9303	24.9033	26.1693	26.5133	25.9084	22.4761
Com_3926_pos	gamma-Glutamyltyrosine	Positive	C14H18N2O6	310.116	311.124	0.63023	[M+H]+	5.089	0.82	1	C18	Organic acids and derivatives	Carboxylic acids and derivatives	Amino acids, peptides, and analogues	"7432-23-7"	HMDB0011741				94340	C1=CC(=CC=C1CC(C(=O)O)NC(=O)CCC(C(=O)O)N)O	VVLXCWVSSLFQDS-QWRGUYRKSA-N	24.5481	26.2354	25.3212	25.428	26.3089	26.2301	25.5545	26.529	25.784	25.4841	25.6239	25.891	25.9981	26.2843	25.6281	25.1911	25.4873	26.2859	25.8321	25.7658	25.3807	26.0088	25.702	26.0999	25.5585	24.9531	27.2033
Com_2671_pos	gamma-Glutamylleucine	Positive	C11H20N2O5	260.137	261.145	1.4938	[M+H]+	5.442	0.96	1	C18	Organic acids and derivatives	Carboxylic acids and derivatives	Amino acids, peptides, and analogues	"2566-39-4"	HMDB0011171				151023	CC(C)CC(C(=O)O)NC(=O)CCC(C(=O)O)N	MYFMARDICOWMQP-YUMQZZPRSA-N	27.017	27.0066	26.8934	27.51	27.4635	28.4445	26.8849	28.1556	28.0747	25.158	28.5453	28.3305	28.8759	27.2746	27.6926	27.8043	28.2981	28.8529	27.0986	27.7104	25.9637	26.2359	25.8018	26.5562	25.6027	26.214	31.1763
Com_3312_pos	17-Methyltestosterone	Positive	C20H30O2	302.225	285.222	0.96292	[M+H-H2O]+	7.629	0.90	1	C18	Lipids and lipid-like molecules	Steroids and steroid derivatives	Androstane steroids	"58-18-4"	HMDB0015655	C07198		LMST02020029	6010	CC12CCC(=O)C=C1CCC3C2CCC4(C3CCC4(C)O)C	GCKMFJBGXUYNAG-HLXURNFRSA-N	27.9958	27.5643	27.5197	27.2486	27.3207	27.5607	27.3863	27.834	27.2022	27.2957	26.9969	27.3693	27.5367	27.4776	27.3402	26.8905	26.8907	27.4079	27.7646	26.934	27.8795	27.3868	27.9198	27.7631	27.977	28.5776	26.6137
Com_2476_pos	L-ALANYL-L-TYROSINE	Positive	C12H16N2O4	252.111	253.119	1.67482	[M+H]+	4.793	0.90	1	C18	Organic acids and derivatives	Carboxylic acids and derivatives	Amino acids, peptides, and analogues	"3061-88-9"	HMDB0028699				92946	CC(C(=O)NC(CC1=CC=C(C=C1)O)C(=O)O)N	ALZVPLKYDKJKQU-XVKPBYJWSA-N	28.7094	26.9873	26.7336	26.4069	26.4819	26.5244	26.7756	26.8842	26.7737	27.0045	26.8269	26.7484	27.1689	27.2437	26.7489	26.8297	26.349	27.4751	25.8897	26.3259	27.1953	25.9712	25.6885	28.7481	26.8451	26.8772	28.4364
Com_5235_pos	Salvinorin B	Positive	C21H26O7	390.168	373.164	1.1477	[M+H-H2O]+	6.01	0.73	1	C18	Lipids and lipid-like molecules	Prenol lipids	Terpene lactones	"92545-30-7"					11440685	CC12CCC3C(=O)OC(CC3(C1C(=O)C(CC2C(=O)OC)O)C)C4=COC=C4	BLTMVAIOAAGYAR-CEFSSPBYSA-N	27.9327	27.5435	28.1548	27.6947	25.8578	25.4332	28.0762	27.6089	26.3291	28.1433	26.3558	26.5246	27.3733	27.6438	26.5673	24.8268	27.6231	27.483	27.1412	27.5741	27.1709	27.5717	27.2852	26.3259	26.7889	27.8124	25.9464
Com_3484_pos	17a-Ethynyl-1,3,5(10)-estratriene-3,17b-diol 3-methyl ether	Positive	C21H26O2	310.193	293.19	0.28379	[M+H-H2O]+	7.739	0.63	1	C18	Lipids and lipid-like molecules	Steroids and steroid derivatives	Estrane steroids	"72-33-3"	HMDB0015446	C07618			6291	CC12CCC3C(C1CCC2(C#C)O)CCC4=C3C=CC(=C4)OC	IMSSROKUHAOUJS-MJCUULBUSA-N	21.552	23.0329	21.9443	18.612	21.96	20.4053	20.3712	21.378	22.4448	20.4974	22.5155	23.7242	21.9681	21.9569	21.0565	23.6772	23.1897	20.4685	19.737	22.0811	21.8547	19.9023	19.4438	18.8471	21.9049	20.9871	18.013
Com_1787_pos	Celestolide	Positive	C17H24O	244.183	227.18	0.72982	[M+H-H2O]+	7.212	0.75	1	C18	Benzenoids	Indanes	-	"13171-00-1"	HMDB0031867				61585	CC(=O)C1=C2CCC(C2=CC(=C1)C(C)(C)C)(C)C	IKTHMQYJOWTSJO-UHFFFAOYSA-N	28.7282	28.6221	28.5124	28.8131	29.5625	28.4606	29.4729	28.581	29.3871	28.0383	29.6275	28.3128	28.2801	28.2067	28.258	28.807	27.9124	27.9426	28.8742	27.7935	28.174	29.3898	28.4327	27.9937	27.751	28.7563	28.5792
Com_1389_pos	DL-BENZYLSUCCINIC ACID	Positive	C11H12O4	208.074	209.081	2.30161	[M+H]+	6.265	0.73	1	C18	Phenylpropanoids and polyketides	Phenylpropanoic acids	-	"884-33-3"					3858	C1=CC=C(C=C1)CC(CC(=O)O)C(=O)O	GTOFKXZQQDSVFH-UHFFFAOYSA-N	24.3603	27.0822	25.075	24.9297	26.3567	24.3631	25.0311	24.2501	24.9547	24.5053	25.9029	25.1463	24.6193	25.4377	24.587	26.2369	27.3783	24.2139	25.3146	24.4763	27.8805	25.1501	26.3568	24.3243	25.7578	29.6087	25.8984
Com_1068_pos	DIMETHYL 4-HYDROXYISOPHTHALATE	Positive	C10H10O5	210.053	193.05	3.08609	[M+H-H2O]+	5.622	0.77	1	C18	Benzenoids	Benzene and substituted derivatives	Benzoic acids and derivatives	"5985-24-0"					80087	COC(=O)C1=CC(=C(C=C1)O)C(=O)OC	ALBUJVBOIXVVLS-UHFFFAOYSA-N	26.1902	26.2826	26.0466	26.2708	26.2193	26.4749	25.4039	26.2687	25.9323	25.9709	26.2117	25.9324	26.3878	26.3467	26.5658	25.6697	26.3174	26.2924	26.0265	26.1204	25.8115	24.7636	25.4748	26.4089	25.7436	25.6534	25.9406
Com_4522_pos	Dibutyl sebacate	Positive	C18H34O4	314.246	337.235	1.33006	[M+Na]+	8.242	0.94	1	C18	Lipids and lipid-like molecules	Fatty Acyls	Fatty acid esters	"109-43-3"	HMDB0041220	D03782			7986	CCCCOC(=O)CCCCCCCCC(=O)OCCCC	PYGXAGIECVVIOZ-UHFFFAOYSA-N	30.9162	31.2483	30.3349	31.226	29.5074	30.0036	30.3859	30.8102	30.5345	31.0438	31.7248	31.339	30.5944	30.221	30.1497	31.2033	31.7805	31.1144	30.3396	31.2521	30.4654	30.7915	32.4004	31.4832	32.2975	31.8521	31.0822
Com_3960_pos	N2,N2-dimethylguanosine	Positive	C12H17N5O5	311.123	312.129	2.48849	[M+H]+	5.092	0.62	1	C18	Nucleosides, nucleotides, and analogues	Purine nucleosides	-	"2140-67-2"	HMDB0004824				135501639	CN(C)C1=NC2=C(C(=O)N1)N=CN2C3C(C(C(O3)CO)O)O	RSPURTUNRHNVGF-IOSLPCCCSA-N	19.6055	20.8227	21.6562	21.9145	22.8873	22.8983	22.162	22.2158	22.6442	18.6728	23.0125	22.7943	22.228	20.863	21.979	21.6038	22.2934	22.3487	20.9174	21.8234	17.9691	20.693	21.8022	21.5739	20.1628	20.6109	25.2723
Com_296_pos	urocanate	Positive	C6H6N2O2	138.043	139.05	0.93039	[M+H]+	1.971	1.00	1	C18	Organoheterocyclic compounds	Azoles	Imidazoles	"3465-72-3"	HMDB0000301	C00785	map00340;map01100		736715	C1=C(NC=N1)C=CC(=O)O	LOIYMIARKYCTBW-OWOJBTEDSA-N	30.2023	30.1197	30.6353	30.4795	30.1363	30.3458	30.3988	30.5969	30.5282	29.6517	30.8907	30.8057	30.5204	30.9242	30.4514	28.8782	29.2558	29.9817	30.1424	30.3731	30.5311	30.4168	28.9282	30.4229	28.72	28.658	29.8462
Com_236_pos	dl-3-hydroxynorvaline	Positive	C5H11NO3	133.074	134.081	1.66137	[M+H]+	1.443	0.86	1	C18	Organic acids and derivatives	Carboxylic acids and derivatives	Amino acids, peptides, and analogues	"2280-42-4"	HMDB0244983				65097	CCC(C(C(=O)O)N)O	LGVJIYCMHMKTPB-UHFFFAOYSA-N	26.3304	26.9751	26.3799	26.2714	26.0465	26.4527	26.21	26.2968	25.6022	25.8894	26.2985	25.4099	26.469	26.02	26.1126	25.4057	26.06	27.0196	26.2146	26.0083	25.9138	26.1567	27.9871	25.8912	25.7218	25.5959	31.1204
Com_3994_pos	phenylalanylphenylalanine	Positive	C18H20N2O3	312.147	313.155	0.49488	[M+H]+	5.642	0.77	1	C18	Organic acids and derivatives	Carboxylic acids and derivatives	Amino acids, peptides, and analogues	"2577-40-4"	HMDB0013302				6993090	C1=CC=C(C=C1)CC(C(=O)NC(CC2=CC=CC=C2)C(=O)O)N	GKZIWHRNKRBEOH-HOTGVXAUSA-N	27.2698	26.4289	26.0859	26.7356	26.0146	26.3192	26.9392	26.7714	26.5985	26.6801	26.3691	26.9911	27.2819	27.4809	26.3635	26.8133	26.2476	27.4808	25.948	26.5574	27.5286	26.1391	25.7071	27.1545	26.9765	28.0987	28.1398
Com_5614_pos	Calcitriol	Positive	C27H44O3	416.329	399.326	1.45656	[M+H-H2O]+	6.991	0.85	1	C18	Lipids and lipid-like molecules	Steroids and steroid derivatives	Vitamin D and derivatives	"32222-06-3"	HMDB0001903	C01673	map00100;map01100;map04928;map04961;map04978;map05152	LMST03020258	5280453	CC(CCCC(C)(C)O)C1CCC2C1(CCCC2=CC=C3CC(CC(C3=C)O)O)C	GMRQFYUYWCNGIN-NKMMMXOESA-N	28.7608	28.4467	28.8429	28.3141	27.9832	27.6424	28.5528	28.1833	28.8695	28.44	28.3334	28.7317	28.1358	27.8759	27.2986	28.2697	27.9417	27.8542	28.2664	27.9761	28.1904	27.4989	29.4342	27.9927	27.8349	27.7799	26.697
Com_2842_pos	threonylphenylalanine	Positive	C13H18N2O4	266.127	267.134	1.64663	[M+H]+	5.365	0.98	1	C18	Organic acids and derivatives	Carboxylic acids and derivatives	Amino acids, peptides, and analogues	"16875-27-7"	HMDB0029068				7010580	CC(C(C(=O)NC(CC1=CC=CC=C1)C(=O)O)N)O	IQHUITKNHOKGFC-MIMYLULJSA-N	27.83	27.5894	27.3918	27.4961	27.0425	27.4914	27.6085	27.7127	27.619	27.444	27.496	27.99	28.1376	28.2996	27.5688	27.9708	27.8993	28.4269	26.7564	27.4567	28.2454	27.1694	26.6184	27.9461	27.3692	27.963	28.9805
Com_4959_pos	PROSTAGLANDIN B2	Positive	C20H30O4	334.214	357.203	3.05296	[M+Na]+	5.458	0.61	1	C18	Lipids and lipid-like molecules	Fatty Acyls	Eicosanoids	"13367-85-6"		C05954	map00590;map01100;map04726	LMFA03010018	5280881	CCCCCC(C=CC1=C(C(=O)CC1)CC=CCCCC(=O)O)O	PRFXRIUZNKLRHM-HKVRTXJWSA-N	26.6319	27.0292	26.8638	26.5878	27.1064	26.8781	26.2257	25.8131	27.3588	26.1617	26.9584	26.9659	25.8394	27.1812	26.5561	26.7155	25.0895	25.3834	25.6729	26.5617	26.2473	25.8583	25.5956	26.773	26.8461	25.9122	27.3456
Com_5751_pos	3,7-DIKETO-5BETA-CHOLAN-24-OIC ACID	Positive	C24H36O4	388.261	411.251	1.45089	[M+Na]+	6.974	1.00	1	C18	Lipids and lipid-like molecules	Steroids and steroid derivatives	Bile acids, alcohols and derivatives	"859-97-2"				LMST04010136	94192	CC(CCC(=O)O)C1CCC2C1(CCC3C2C(=O)CC4C3(CCC(=O)C4)C)C	IOOKJGQHLHXYEF-FFFIEFPASA-N	34.5624	33.8139	32.6055	32.8368	35.1688	34.8999	31.9723	34.8009	31.8916	32.1778	34.2641	35.0204	33.9851	33.6043	34.7427	34.2576	35.0316	32.8309	33.7187	33.5915	32.2147	31.8384	32.9358	31.871	31.946	34.5553	29.1961
Com_5780_pos	3-ALPHA-HYDROXY-6-KETOCHOLANIC ACID	Positive	C24H38O4	390.277	413.267	1.50328	[M+Na]+	7.629	1.00	1	C18	Lipids and lipid-like molecules	Steroids and steroid derivatives	Bile acids, alcohols and derivatives	"2393-61-5"				LMST04010146	164960	CC(CCC(=O)O)C1CCC2C1(CCC3C2CC(=O)C4C3(CCC(C4)O)C)C	JWZBXKZZDYMDCJ-IJPFKRJSSA-N	35.5025	34.7611	34.6747	34.2132	34.7228	35.0658	34.1488	35.1739	34.3246	33.9192	33.7011	34.4981	34.6649	34.5769	34.8821	33.8567	33.532	34.4747	34.8974	33.5013	34.1032	33.2633	34.7399	33.7459	33.3473	35.1392	32.7095
Com_5813_pos	5beta-Cholanic acid-3beta,12alpha-diol	Positive	C24H40O4	392.293	415.282	0.2464	[M+Na]+	8.017	1.00	1	C18	Lipids and lipid-like molecules	Steroids and steroid derivatives	Bile acids, alcohols and derivatives	"570-63-8"	HMDB0000438	C20865	map00121	LMST04010042	160530	CC(CCC(=O)O)C1CCC2C1(C(CC3C2CCC4C3(CCC(C4)O)C)O)C	KXGVEGMKQFWNSR-OFYXWCICSA-N	35.769	35.2117	35.704	35.6633	35.1035	35.2247	35.7214	35.2638	34.6977	35.7231	34.2085	34.9456	34.692	35.3246	35.2058	34.586	33.9201	35.5995	35.4101	34.6864	35.621	35.4889	35.77	35.7129	35.317	35.6974	35.0448
Com_4128_pos	Coenzyme Q2	Positive	C19H26O4	318.183	319.189	5.60585	[M+H]+	6.845	0.76	1	C18	Lipids and lipid-like molecules	Prenol lipids	Quinone and hydroquinone lipids	"606-06-4"	HMDB0006709	C00399	map00130;map01100;map01110;map01240;map02020		5280346	CC1=C(C(=O)C(=C(C1=O)OC)OC)CC=C(C)CCC=C(C)C	SQQWBSBBCSFQGC-JLHYYAGUSA-N	27.8446	27.8879	28.1432	27.5002	27.3363	26.4804	27.5253	27.5173	27.5312	27.9196	27.2431	27.4187	27.8686	28.0935	27.661	26.9241	27.6511	27.6909	27.4184	27.7873	27.6753	27.4655	28.0625	28.4973	27.5505	27.5568	26.4367
Com_1896_pos	N2,N6-diacetyllysine	Positive	C10H18N2O4	230.127	231.134	0.85923	[M+H]+	5.005	0.71	1	C18	Organic acids and derivatives	Carboxylic acids and derivatives	Amino acids, peptides, and analogues	"499-86-5"					7019608	CC(=O)NCCCCC(C(=O)O)NC(=O)C	ZHZUEHHBTYJTKY-VIFPVBQESA-N	24.3436	24.7337	24.3334	23.9585	24.8668	24.47	24.1148	24.9718	23.6497	24.0587	24.6626	24.1886	24.7357	24.506	24.1772	23.9121	24.8325	24.4086	24.1933	24.4319	24.2604	24.2553	24.9116	24.4911	23.8525	24.1651	25.9343
Com_5516_pos	Diflorasone	Positive	C22H28F2O5	410.19	393.189	5.62482	[M+H-H2O]+	5.861	0.66	1	C18	Lipids and lipid-like molecules	Steroids and steroid derivatives	Hydroxysteroids	"2557-49-5"	HMDB0014368	D07827			71415	CC1CC2C3CC(C4=CC(=O)C=CC4(C3(C(CC2(C1(C(=O)CO)O)C)O)F)C)F	WXURHACBFYSXBI-XHIJKXOTSA-N	27.8548	28.1851	28.091	27.866	27.2111	26.64	27.7373	28.0848	28.2903	28.2079	27.5182	27.6384	27.4792	27.6407	27.7998	27.6835	28.0652	28.2041	27.8011	27.507	27.8193	27.7601	28.2905	27.9303	27.9681	28.4063	27.2369
Com_1601_pos	cyclo(pro-val)	Positive	C10H16N2O2	196.121	219.112	6.5076	[M+Na]+	4.842	0.75	1	C18	Organic acids and derivatives	Carboxylic acids and derivatives	Amino acids, peptides, and analogues	"2854-40-2"	HMDB0240493				6992261	CC(C)C1C(=O)N2CCCC2C(=O)N1	XLUAWXQORJEMBD-YUMQZZPRSA-N	18.8882	18.9827	19.4753	18.9831	20.3207	19.9154	18.8245	19.8602	18.9962	19.5577	20.321	20.0142	19.1654	19.8469	18.7821	19.6109	18.863	19.7125	17.8557	19.2441	20.0214	19.1309	18.9797	19.777	18.6744	19.2311	21.4267
Com_1994_pos	Tyrosylalanine	Positive	C12H16N2O4	252.111	235.108	0.9958	[M+H-H2O]+	4.987	0.64	1	C18	Organic acids and derivatives	Carboxylic acids and derivatives	Amino acids, peptides, and analogues	"730-08-5"	HMDB0029098				5496455	CC(C(=O)O)NC(=O)C(CC1=CC=C(C=C1)O)N	NLKUJNGEGZDXGO-XVKPBYJWSA-N	25.4666	25.4072	25.6423	26.0156	25.6191	24.9328	25.3476	25.4707	25.4785	26.2983	26.0103	25.329	26.0887	25.4767	25.1129	25.2625	25.2464	25.7576	26.049	25.9857	26.2766	25.8184	26.1675	27.4382	26.0422	25.5791	25.5197
Com_1801_pos	n-Tetradecanamide	Positive	C14H29NO	227.225	228.233	1.99942	[M+H]+	8.655	0.97	1	C18	Lipids and lipid-like molecules	Fatty Acyls	Fatty amides	"638-58-4"				LMFA01100064	69492	CCCCCCCCCCCCCC(=O)N	QEALYLRSRQDCRA-UHFFFAOYSA-N	28.8747	28.6413	28.6361	28.8037	29.0026	28.9866	28.6204	28.1704	29.1158	29.5292	28.7574	28.4075	28.4183	28.502	29.1007	29.6944	29.7157	28.737	28.6357	29.4113	28.3904	29.0067	29.1575	28.5147	30.1039	28.9645	28.6416
Com_145_pos	4-Amino-5-methyl-2(1H)-pyrimidinone	Positive	C5H7N3O	125.059	126.066	1.79575	[M+H]+	1.493	0.70	1	C18	Organoheterocyclic compounds	Diazines	Pyrimidines and pyrimidine derivatives	"554-01-8"	HMDB0002894	C02376	map00240;map01100		65040	CC1=C(NC(=O)N=C1)N	LRSASMSXMSNRBT-UHFFFAOYSA-N	24.5374	25.2527	25.148	24.8983	24.8337	24.1194	26.3786	25.361	23.182	21.5411	23.0802	24.1091	24.7072	24.3895	25.0761	23.5738	23.9474	25.664	23.9046	24.2349	23.6194	23.9686	24.6777	23.2338	23.9381	23.7181	26.1258
Com_5052_pos	2-arachidonoylglycerol	Positive	C23H38O4	378.277	361.271	6.55091	[M+H-H2O]+	9.922	0.76	1	C18	Lipids and lipid-like molecules	Endocannabinoids	-	"53847-30-6"	HMDB0004666	C13856	map04080;map04714;map04723	LMGL01010023	5282280	CCCCCC=CCC=CCC=CCC=CCCCC(=O)OC(CO)CO	RCRCTBLIHCHWDZ-DOFZRALJSA-N	18.0984	19.5464	20.7872	20.2903	21.7102	21.6222	20.4933	20.4639	21.4566	21.5218	18.1459	19.9857	19.435	21.3317	21.4946	21.8148	19.4454	20.1898	21.2655	21.0744	20.7049	22.3351	21.062	21.0783	22.6491	21.4426	19.6686
Com_5428_pos	Prolylleucine	Positive	C19H26N2O5	362.184	385.176	7.30867	[M+Na]+	6.631	0.54	1	C18	-	-	-	"61596-47-2"	HMDB0253028				173815	CC(C)CC(C(=O)O)NC(=O)C1CCCN1C(=O)OCC2=CC=CC=C2	YCYXUKRYYSXSLJ-CVEARBPZSA-N	23.2803	22.591	22.2071	22.4418	23.1792	20.7759	22.6349	22.9009	21.3869	23.3653	19.8426	22.6366	22.0794	21.8658	20.694	22.4107	22.7676	22.1354	22.8923	21.864	22.54	22.7934	22.1326	22.2833	22.7857	22.2723	21.8775
Com_5580_pos	3-Oxo-5beta-cholanoic acid	Positive	C24H38O3	374.282	397.272	1.79317	[M+Na]+	8.809	1.00	1	C18	Lipids and lipid-like molecules	Steroids and steroid derivatives	Bile acids, alcohols and derivatives	"1553-56-6"		C03070		LMST04010127	5283906	CC(CCC(=O)O)C1CCC2C1(CCC3C2CCC4C3(CCC(=O)C4)C)C	KIQFUORWRVZTHT-OPTMKGCMSA-N	31.1361	29.7558	30.0089	29.8518	31.7672	32.964	29.2675	30.381	30.8888	29.4757	31.7463	31.9788	30.9174	30.8002	31.0849	31.147	31.3045	29.4722	30.9526	30.8902	30.649	29.561	31.1534	30.603	30.0909	31.9267	26.8683
Com_5979_pos	7,12-diketolithocholic acid	Positive	C24H36O5	404.256	427.249	9.16499	[M+Na]+	5.674	0.60	1	C18	Lipids and lipid-like molecules	Steroids and steroid derivatives	Bile acids, alcohols and derivatives	"517-33-9"				LMST04010192	3080560	CC(CCC(=O)O)C1CCC2C1(C(=O)CC3C2C(=O)CC4C3(CCC(C4)O)C)C	MAFJMPFLJJCSTB-FQBQTYDJSA-N	21.2144	21.2028	20.6257	20.3373	21.4583	18.6744	21.4625	20.9415	20.2155	22.2482	19.1153	22.3668	21.6805	21.7403	20.5667	20.2838	19.3093	20.4742	21.666	20.7363	21.1289	19.5761	20.9888	21.3642	21.0557	20.128	19.8676
Com_702_pos	isoleucylglycine	Positive	C8H16N2O3	188.116	171.113	2.16347	[M+H-H2O]+	5.326	0.79	1	C18	Organic acids and derivatives	Carboxylic acids and derivatives	Amino acids, peptides, and analogues	"868-28-0"					6992869	CCC(C)C(C(=O)NCC(=O)O)N	UCGDDTHMMVWVMV-FSPLSTOPSA-N	26.2115	27.3834	25.38	25.8201	26.5358	26.9991	25.3694	26.9252	25.9619	24.7536	25.5865	25.3092	25.5146	26.4468	25.5864	27.8726	25.5264	25.7004	24.8883	25.6969	25.516	24.2579	25.0306	25.6986	25.9361	25.2159	26.8193
Com_5688_pos	3alpha,7alpha-dihydroxy-12-oxo-5beta-cholanic acid	Positive	C24H38O5	406.272	407.28	1.0169	[M+H]+	6.669	0.95	1	C18	Lipids and lipid-like molecules	Steroids and steroid derivatives	Bile acids, alcohols and derivatives	"2458-08-4"	HMDB0000400			LMST04010176	94235	CC(CCC(=O)O)C1CCC2C1(C(=O)CC3C2C(CC4C3(CCC(C4)O)C)O)C	MIHNUBCEFJLAGN-DMMBONCOSA-N	29.1472	28.9026	27.8401	28.5346	28.7146	28.8047	28.4063	28.0685	28.0295	28.735	28.1734	28.5024	28.9799	27.8783	28.0443	28.1751	27.8485	27.8371	27.8128	27.9781	27.6039	27.4732	28.2875	28.4941	27.9481	27.7853	30.9474
Com_5400_pos	Ip7G	Positive	C16H23N5O5	365.17	383.205	2.58726	[M+NH4]+	5.917	0.51	1	C18	Organic oxygen compounds	Organooxygen compounds	Carbohydrates and carbohydrate conjugates	"59384-58-6"					330023	CC(=CCNC1=NC=NC2=C1N(C=N2)C3C(C(C(C(O3)CO)O)O)O)C	ORUWKZNXHJIZKV-UHFFFAOYSA-N	30.628	29.4857	29.2511	29.5535	29.6958	30.0692	29.849	29.6463	29.1796	30.6671	29.2299	29.1547	29.5215	29.4913	29.4346	28.9419	30.1681	30.6037	29.2771	30.4718	29.3923	30.2931	30.7556	29.7092	30.3896	30.4596	29.2781
Com_1064_pos	Dihydroxyacetone phosphate	Positive	C3H7O6P	169.998	192.986	4.71832	[M+Na]+	1.241	0.85	1	C18	Organic oxygen compounds	Organooxygen compounds	Carbohydrates and carbohydrate conjugates	"57-04-5"	HMDB0001473	C00111	map00010;map00040;map00051;map00052;map00561;map00562;map00564;map00630;map00640;map00680;map00710;map00760;map01100;map01110;map01120;map01200;map01230		668	C(C(=O)COP(=O)(O)O)O	GNGACRATGGDKBX-UHFFFAOYSA-N	24.6757	24.715	24.5995	24.6022	24.6704	24.1166	24.6013	24.1462	24.3492	24.7486	24.4746	23.7519	24.0942	24.8859	24.1747	24.1817	24.2129	24.4956	24.8281	24.3393	23.4303	24.522	24.8364	24.2193	24.488	24.0287	24.0789
Com_2961_pos	Testosterone	Positive	C19H28O2	288.209	271.206	1.2327	[M+H-H2O]+	8.386	0.94	1	C18	Lipids and lipid-like molecules	Steroids and steroid derivatives	Androstane steroids	"58-22-0"	HMDB0000234	C00535	map00140;map00984;map01100;map01120;map01522;map04913;map04929;map05200;map05215;map07226	LMST02020002	6013	[H][C@@]12CC[C@H](O)[C@@]1(C)CC[C@@]1([H])[C@@]2([H])CCC2=CC(=O)CC[C@]12C	MUMGGOZAMZWBJJ-DYKIIFRCSA-N	26.3628	26.3524	26.2581	26.1914	26.2207	26.302	26.499	26.3174	26.5699	26.566	27.0825	26.9395	26.211	26.7938	26.7676	26.9378	26.0616	26.1761	26.5318	26.8475	26.3772	26.5542	26.8473	26.5438	26.8209	26.5983	26.6034
Com_3016_pos	5beta-Androsterone-2alpha-ol-17-one	Positive	C19H30O2	290.225	273.221	0.4415	[M+H-H2O]+	7.115	0.97	1	C18	Lipids and lipid-like molecules	Steroids and steroid derivatives	Androstane steroids	"53-42-9"	HMDB0000490	C04373	map00140	LMST02020059	5880	[H][C@@]12CCC(=O)[C@@]1(C)CC[C@@]1([H])[C@@]2([H])CC[C@]2([H])C[C@]([H])(O)CC[C@]12C	QGXBDMJGAMFCBF-BNSUEQOYSA-N	26.5919	26.8252	27.396	27.2497	26.4908	27.3658	27.3058	26.3571	26.51	26.82	27.3974	27.5386	26.678	27.4623	26.5974	26.6735	26.4211	26.8363	27.6094	27.2063	27.4251	27.9912	27.3108	27.9456	28.0699	28.0077	26.5848
Com_2911_pos	Androstenedione	Positive	C19H26O2	286.193	269.19	0.81616	[M+H-H2O]+	7.151	0.91	1	C18	Lipids and lipid-like molecules	Steroids and steroid derivatives	Androstane steroids	"63-05-8"	HMDB0000053	C00280	map00140;map00984;map01100;map01120;map01522;map04913;map04917;map05200;map05215	LMST02020007	6128	[H][C@@]12CCC(=O)[C@@]1(C)CC[C@@]1([H])[C@@]2([H])CCC2=CC(=O)CC[C@]12C	AEMFNILZOJDQLW-QAGGRKNESA-N	26.5806	27.5013	27.9282	26.6143	27.2501	27.2995	26.9679	27.4409	26.6629	26.7047	27.601	26.2862	27.5653	27.7145	27.2083	27.4129	27.3409	26.3487	27.0206	27.1106	27.3847	27.1276	28.5494	27.1053	27.3127	27.6241	26.4017
Com_3400_pos	5alpha-Androstanedione	Positive	C19H28O2	288.209	289.216	0.68702	[M+H]+	6.819	0.93	1	C18	Lipids and lipid-like molecules	Steroids and steroid derivatives	Androstane steroids	"846-46-8"	HMDB0000899	C00674	map00140;map00984;map01100;map01120	LMST02020085	222865	[H][C@@]12CCC(=O)[C@@]1(C)CC[C@@]1([H])[C@@]2([H])CC[C@@]2([H])CC(=O)CC[C@]12C	RAJWOBJTTGJROA-WZNAKSSCSA-N	28.7226	28.7078	28.9265	27.4321	27.6721	28.3967	28.3542	28.6564	27.6652	28.2501	28.8264	28.3902	28.628	27.8906	28.0972	28.3165	27.3079	28.7219	29.442	28.9759	28.998	29.1309	27.7886	28.204	29.7257	28.4361	27.7963
Com_5087_pos	Hydrocortisone	Positive	C21H30O5	362.209	363.215	5.45706	[M+H]+	7.577	0.84	1	C18	Lipids and lipid-like molecules	Steroids and steroid derivatives	Hydroxysteroids	"50-23-7"	HMDB0000063	C00735	map00140;map01100;map04080;map04927;map04934;map04960;map04976;map05200;map05215;map07225	LMST02030001	5754	[H][C@@]12CC[C@](O)(C(=O)CO)[C@@]1(C)C[C@H](O)[C@@]1([H])[C@@]2([H])CCC2=CC(=O)CC[C@]12C	JYGXADMDTFJGBT-VWUMJDOOSA-N	28.4464	28.6383	27.3397	28.0016	26.9742	28.2804	27.9281	27.5525	28.1061	28.4295	27.3492	27.9658	28.0067	28.0162	27.5152	28.7783	29.3671	28.2373	27.3631	28.3518	26.6622	28.538	27.3423	26.3974	26.9043	27.0537	25.7938
Com_4001_pos	Deoxycorticosterone	Positive	C21H30O3	330.219	313.214	6.06198	[M+H-H2O]+	7.501	0.90	1	C18	Lipids and lipid-like molecules	Steroids and steroid derivatives	Hydroxysteroids	"64-85-7"	HMDB0000016	C03205	map00140;map01100;map04925	LMST02030087	6166	[H][C@@]12CC[C@H](C(=O)CO)[C@@]1(C)CC[C@@]1([H])[C@@]2([H])CCC2=CC(=O)CC[C@]12C	ZESRJSPZRDMNHY-YFWFAHHUSA-N	26.281	26.4158	26.6367	26.9999	26.447	27.8242	27.3493	27.2577	26.0171	25.2274	27.9069	26.9041	26.4101	27.7158	27.5828	26.3215	25.6305	26.805	27.6271	27.3349	28.2042	27.6513	27.4372	28.2893	27.6228	28.72	27.0098
Com_4744_pos	Corticosterone	Positive	C21H30O4	346.214	347.22	5.7034	[M+H]+	7.486	0.85	1	C18	Lipids and lipid-like molecules	Steroids and steroid derivatives	Hydroxysteroids	"50-22-6"	HMDB0001547	C02140	map00140;map01100;map04923;map04925;map05020	LMST02030186	5753	[H][C@@]1(CC[C@@]2([H])[C@]3([H])CCC4=CC(=O)CC[C@]4(C)[C@@]3([H])[C@@]([H])(O)C[C@]12C)C(=O)CO	OMFXVFTZEKFJBZ-HJTSIMOOSA-N	31.3068	30.1128	29.8982	30.5981	31.2078	29.9122	31.6279	31.3883	30.3967	31.7667	29.2	29.3884	31.3246	30.8035	29.8422	30.3234	31.3464	31.8286	30.3127	31.1915	29.5108	30.5617	29.9615	29.9535	29.1179	30.1103	28.6849
Com_4656_pos	Aldosterone	Positive	C21H28O5	360.194	343.187	9.99297	[M+H-H2O]+	5.459	0.78	1	C18	Lipids and lipid-like molecules	Steroids and steroid derivatives	Hydroxysteroids	"52-39-1"	HMDB0000037	C01780	map00140;map01100;map04925;map04960;map07225	LMST02030026	5839	[H][C@@]12CC[C@H](C(=O)CO)[C@]1(C[C@H](O)[C@@]1([H])[C@@]2([H])CCC2=CC(=O)CC[C@]12C)C=O	PQSUYGKTWSAVDQ-ZVIOFETBSA-N	24.3515	25.1511	25.1931	24.7232	24.9545	23.7412	24.3064	24.9729	25.1649	24.5529	24.8027	25.2367	24.7944	24.7105	24.4614	24.5412	24.2153	24.0563	25.0416	24.1941	25.342	24.3501	24.9997	25.4404	24.8165	24.946	25.0749
Com_3012_pos	17beta-Estradiol	Positive	C18H24O2	272.178	273.185	0.67062	[M+H]+	7.213	0.78	1	C18	Lipids and lipid-like molecules	Steroids and steroid derivatives	Estrane steroids	"50-28-2"	HMDB0000151	C00951	map00140;map01100;map01522;map04081;map04714;map04913;map04915;map04917;map04929;map04961;map05200;map05207;map05208;map05215;map05224;map07226	LMST02010001	5757	[H][C@@]12CC[C@H](O)[C@@]1(C)CC[C@]1([H])C3=C(CC[C@@]21[H])C=C(O)C=C3	VOXZDWNPVJITMN-ZBRFXRBCSA-N	28.8252	28.5171	27.6143	27.4836	28.6834	28.4045	27.3056	28.6357	27.4213	27.4847	27.1845	27.5047	27.5738	27.3894	27.3017	27.0396	28.3245	27.2082	28.7171	27.1789	27.3641	27.1215	27.5242	27.2465	27.0093	28.3202	28.64
Com_3864_pos	16alpha-hydroxy Estrone	Positive	C18H22O3	286.157	309.145	3.7921	[M+Na]+	5.026	0.93	1	C18	Lipids and lipid-like molecules	Steroids and steroid derivatives	Estrane steroids	"566-76-7"	HMDB0000335	C05300	map00140;map01100	LMST02010041	115116	[H][C@@]12C[C@@H](O)C(=O)[C@@]1(C)CC[C@]1([H])C3=C(CC[C@@]21[H])C=C(O)C=C3	WPOCIZJTELRQMF-QFXBJFAPSA-N	25.8218	26.4519	25.593	25.9236	25.9703	25.4181	26.1741	25.7819	27.2061	26.3369	25.9708	26.4396	25.6828	26.5813	25.2309	25.8569	25.9299	26.1976	26.2844	24.6525	26.8722	26.5138	26.8077	27.5447	25.5416	25.9839	25.9217
Com_4213_pos	2-Methoxyestrone	Positive	C19H24O3	300.173	323.161	3.3911	[M+Na]+	5.65	0.54	1	C18	Lipids and lipid-like molecules	Steroids and steroid derivatives	Estrane steroids	"362-08-3"	HMDB0000010	C05299	map00140	LMST02010033	440624	[H][C@@]12CCC(=O)[C@@]1(C)CC[C@]1([H])C3=C(CC[C@@]21[H])C=C(O)C(OC)=C3	WHEUWNKSCXYKBU-QPWUGHHJSA-N	27.3311	27.7396	27.4509	27.3949	27.7511	27.1373	27.1838	27.3887	27.6462	27.6302	27.6414	27.5403	27.0432	27.2846	27.1001	27.2224	27.1799	27.0899	27.8548	26.8699	27.5668	28.0658	28.3541	27.538	28.5986	27.3563	27.0678
Com_3635_pos	5alpha-Pregnane-3,20-dione	Positive	C21H32O2	316.24	299.237	1.04129	[M+H-H2O]+	7.654	0.95	1	C18	Lipids and lipid-like molecules	Steroids and steroid derivatives	Pregnane steroids	"566-65-4"	HMDB0003759	C03681	map00140;map01100	LMST02030170	92810	[H][C@@]12CC[C@H](C(C)=O)[C@@]1(C)CC[C@@]1([H])[C@@]2([H])CC[C@@]2([H])CC(=O)CC[C@]12C	XMRPGKVKISIQBV-BJMCWZGWSA-N	28.4371	26.5893	26.1927	26.4908	26.4926	26.7505	26.6131	26.5746	26.3546	27.0609	26.9018	27.5208	26.4052	26.6416	26.3469	26.3204	26.5909	26.3006	26.9451	26.5513	26.8214	26.8239	26.8637	26.8346	26.9551	26.9443	26.9239
Com_5641_pos	7alpha,27-Dihydroxycholesterol	Positive	C27H46O3	418.345	401.342	1.77833	[M+H-H2O]+	8.375	0.95	1	C18	Lipids and lipid-like molecules	Steroids and steroid derivatives	Bile acids, alcohols and derivatives	"4725-24-0"	HMDB0006281	C06341	map00120	LMST04030081	440985	[H][C@@]1(CC[C@@]2([H])[C@]3([H])[C@H](O)C=C4C[C@@H](O)CC[C@]4(C)[C@@]3([H])CC[C@]12C)[C@H](C)CCCC(C)CO	RXMHNAKZMGJANZ-DTTSCKGMSA-N	29.7869	30.052	29.819	29.3627	28.767	29.0696	29.5912	30.4851	29.1227	29.8221	28.6897	29.5723	28.7277	29.5406	28.9098	28.1886	28.9127	28.3465	29.4926	28.6131	28.8523	29.326	29.146	29.3211	28.9911	29.3242	29.26
Com_1950_pos	Nalidixic acid	Positive	C12H12N2O3	232.085	233.092	1.62475	[M+H]+	5.167	0.69	1	C18	Organoheterocyclic compounds	Diazanaphthalenes	Naphthyridines	"389-08-2"	HMDB0014917	C05079			4421	CCN1C=C(C(=O)C2=C1N=C(C=C2)C)C(=O)O	MHWLWQUZZRMNGJ-UHFFFAOYSA-N	26.437	25.1245	26.1124	25.3652	25.0009	26.9802	25.0467	24.8378	25.7029	25.9153	26.0403	26.4361	25.9926	25.3517	24.547	24.0664	24.6587	25.5946	25.8185	24.2928	26.9182	26.9765	26.473	27.4718	26.6463	26.3038	25.0585
Com_3896_pos	Rutaecarpine	Positive	C18H13N3O	287.106	310.092	9.31617	[M+Na]+	5.371	0.59	1	C18	Organoheterocyclic compounds	Indoles and derivatives	Pyridoindoles	"84-26-4"	HMDB0042010	C09238			65752	C1CN2C(=NC3=CC=CC=C3C2=O)C4=C1C5=CC=CC=C5N4	ACVGWSKVRYFWRP-UHFFFAOYSA-N	25.2284	25.071	25.26	24.7977	25.7093	24.0076	25.0118	25.4869	25.1652	24.7043	25.8637	25.6907	25.0861	25.1822	25.275	25.6752	24.8638	24.127	24.558	24.7942	25.8902	23.879	24.9777	26.2621	24.5988	24.2993	23.0299
Com_5042_pos	Idebenone	Positive	C19H30O5	338.209	361.199	1.03899	[M+Na]+	6.096	0.93	1	C18	Lipids and lipid-like molecules	Prenol lipids	Quinone and hydroquinone lipids	"58186-27-9"	HMDB0253376				3686	CC1=C(C(=O)C(=C(C1=O)OC)OC)CCCCCCCCCCO	JGPMMRGNQUBGND-UHFFFAOYSA-N	28.8628	27.6238	27.4895	28.8819	26.5325	27.4067	24.1043	28.346	28.6038	29.988	25.222	27.533	28.0013	27.9266	26.4596	27.6891	27.972	28.0661	28.9515	24.6917	31.1698	30.7744	26.3214	31.0182	31.2674	31.8151	26.1145
Com_917_pos	Angelic anhydride	Positive	C10H14O3	182.094	183.102	3.39904	[M+H]+	5.555	0.82	1	C18	Organic acids and derivatives	Carboxylic acids and derivatives	Dicarboxylic acids and derivatives	"94487-74-8"					44630058	CC=C(C)C(=O)OC(=O)C(=CC)C	LIHLSLRANKCHLV-SFECMWDFSA-N	27.0612	27.6365	28.0038	27.505	27.7048	27.4892	27.8008	27.7229	28.2984	27.6515	28.2076	27.6122	27.3641	27.7367	26.6996	26.8189	27.5261	28.1495	27.6567	27.6023	27.3866	25.7837	28.291	27.8959	27.4897	27.8809	26.217
Com_6761_pos	Euphorbiasteroid	Positive	C32H40O8	552.272	575.264	4.06488	[M+Na]+	8.208	0.73	1	C18	Lipids and lipid-like molecules	Prenol lipids	Diterpenoids	"28649-59-4"					15940183	CC1CC2(C(C1OC(=O)CC3=CC=CC=C3)C(C4(CCC5C(C5(C)C)C=C(C2=O)C)CO4)OC(=O)C)OC(=O)C	SDGDWRYYHQOQOJ-XXMLZKCSSA-N	24.4859	24.9417	25.6996	26.3991	23.8144	25.1869	24.1598	25.1071	25.9845	24.5827	26.1671	25.0758	24.31	25.0216	25.7862	27.8439	25.3565	24.7848	26.3922	26.0996	24.732	20.282	26.5804	26.1553	26.6156	25.5785	20.8579
Com_2109_pos	Muscone	Positive	C16H30O	238.23	239.237	1.40228	[M+H]+	9.518	0.96	1	C18	Organic oxygen compounds	Organooxygen compounds	Carbonyl compounds	"541-91-3"	HMDB0034181				10947	CC1CCCCCCCCCCCCC(=O)C1	ALHUZKCOMYUFRB-UHFFFAOYSA-N	22.1306	22.3705	22.0582	22.3413	22.0298	25.5285	22.4219	22.1767	22.0441	22.5124	22.2889	21.1609	21.6292	21.978	22.2849	22.4518	22.8802	21.8812	22.4206	22.678	22.0108	22.6674	22.6491	21.7685	22.0937	21.8402	21.5451
Com_2083_pos	Theophylline-7-acetic acid	Positive	C9H10N4O4	238.07	239.078	1.29318	[M+H]+	4.88	0.58	1	C18	Organoheterocyclic compounds	Imidazopyrimidines	Purines and purine derivatives	"652-37-9"	HMDB0247895				69550	CN1C2=C(C(=O)N(C1=O)C)N(C=N2)CC(=O)O	HCYFGRCYSCXKNQ-UHFFFAOYSA-N	24.6587	22.0049	23.5427	23.4247	22.6788	23.305	22.7037	22.2376	24.1809	21.0733	25.2826	25.344	23.7737	23.1119	24.649	22.6355	18.9886	21.8649	23.7069	23.7242	26.0509	25.3021	25.3677	26.1142	26.0375	25.1334	19.3402
Com_1397_pos	Pilocarpine	Positive	C11H16N2O2	208.121	209.126	9.81538	[M+H]+	5.215	0.66	1	C18	Alkaloids and derivatives	-	-	"54-71-7"	HMDB0015217	C07474	map01065;map01110		5910	CCC1C(COC1=O)CC2=CN=CN2C	QCHFTSOMWOSFHM-WPRPVWTQSA-N	19.7049	18.2154	17.4286	23.606	21.6032	23.6832	21.762	22.84	17.6431	20.6938	18.7733	20.298	22.6971	20.9872	24.5249	19.1298	19.0526	25.0181	20.5247	22.4567	20.9555	19.8467	23.8523	22.2466	23.4389	17.7711	30.0328
Com_6753_pos	Anamorelin	Positive	C31H42N6O3	546.332	569.316	9.28986	[M+Na]+	5.583	0.65	1	C18	Organic acids and derivatives	Carboxylic acids and derivatives	Amino acids, peptides, and analogues	"249921-19-5"	HMDB0248383				9828911	CC(C)(C(=O)NC(CC1=CNC2=CC=CC=C21)C(=O)N3CCCC(C3)(CC4=CC=CC=C4)C(=O)N(C)N(C)C)N	VQPFSIRUEPQQPP-MXBOTTGLSA-N	23.2847	25.3958	23.6647	22.7589	26.7247	25.1502	23.5192	25.7213	24.8153	24.25	25.6331	24.802	25.4097	23.4037	23.9182	23.9579	25.7853	24.5448	25.8473	24.1214	23.9614	21.7531	29.3882	24.2779	23.3205	24.1103	27.6918
Com_4819_pos	Spiculisporic Acid	Positive	C17H28O6	328.189	351.179	3.54792	[M+Na]+	6.177	0.94	1	C18	Organic acids and derivatives	Carboxylic acids and derivatives	Tricarboxylic acids and derivatives	"469-77-2"					316426	CCCCCCCCCCC(C(=O)O)C1(CCC(=O)O1)C(=O)O	TUXHHVJPGQUPCF-UHFFFAOYSA-N	27.8474	28.4633	27.6934	28.6763	27.6321	28.2325	27.7355	27.7621	27.5802	27.995	28.3652	27.3157	27.3898	28.5603	28.5697	27.0627	27.2685	28.7127	28.2667	27.6743	28.5689	27.7472	27.6889	27.783	28.7647	28.7797	26.6461
Com_3873_pos	Boldenone	Positive	C19H26O2	286.193	309.181	3.64295	[M+Na]+	5.763	0.66	1	C18	Lipids and lipid-like molecules	Steroids and steroid derivatives	Androstane steroids	"846-48-0"	HMDB0249339	C14502		LMST02020018	13308	CC12CCC3C(C1CCC2O)CCC4=CC(=O)C=CC34C	RSIHSRDYCUFFLA-DYKIIFRCSA-N	26.9011	25.9613	27.5862	27.4016	27.9325	27.2732	26.6243	27.2486	27.8349	27.2852	27.9861	27.5586	26.3435	26.6935	26.6673	27.2298	25.87	25.853	27.8998	26.3915	28.339	27.8722	27.8105	28.4554	28.4422	28.002	26.8855
Com_1716_pos	Pherocon (4-(4-Acetoxyphenyl)-2-butanone)	Positive	C12H14O3	206.094	224.129	2.34813	[M+NH4]+	5.407	0.54	1	C18	Benzenoids	Phenol esters	-	"3572-06-3"	HMDB0033594				19137	CC(=O)CCC1=CC=C(C=C1)OC(=O)C	UMIKWXDGXDJQJK-UHFFFAOYSA-N	27.3842	27.3782	28.0991	27.4499	26.8559	27.6833	27.5072	27.6968	27.5958	27.5268	27.4552	27.4402	27.8862	27.6562	27.5761	26.5236	26.1042	27.1759	27.9674	27.2452	27.9375	27.6873	29.1609	28.2853	27.9085	27.7891	27.8151
Com_3366_pos	Raceanisodamine	Positive	C17H23NO4	305.163	288.16	1.39366	[M+H-H2O]+	5.878	0.52	1	C18	Alkaloids and derivatives	Tropane alkaloids	-	"17659-49-3"	HMDB0244793	C10842			2198	CN1C2CC(CC1C(C2)O)OC(=O)C(CO)C3=CC=CC=C3	WTQYWNWRJNXDEG-UHFFFAOYSA-N	23.5595	22.9043	23.7919	22.9895	23.156	23.3362	23.9083	23.3777	23.7348	23.5982	23.6922	23.2791	23.7287	24.1559	23.9641	22.7904	22.6653	23.6928	23.9536	23.7243	24.3394	25.1217	24.4052	24.9301	24.1991	24.103	23.8654
Com_3533_pos	Norgestrel	Positive	C21H28O2	312.209	295.206	1.6487	[M+H-H2O]+	7.205	0.88	1	C18	Lipids and lipid-like molecules	Steroids and steroid derivatives	Estrane steroids	"6533-00-2"	HMDB0014511	C08149		LMST02030119	13109	CCC12CCC3C(C1CCC2(C#C)O)CCC4=CC(=O)CCC34	WWYNJERNGUHSAO-XUDSTZEESA-N	28.0676	27.3274	26.6461	26.6022	27.3209	26.9831	26.3869	27.1035	26.5285	26.3997	26.39	26.6887	27.1921	27.1113	26.8745	26.4093	26.504	26.4285	26.9315	26.4036	26.6453	27.5252	26.8876	26.4704	26.0553	27.1724	26.2406
Com_3351_pos	Farnesyl Acetate	Positive	C17H28O2	264.209	287.196	8.14304	[M+Na]+	9.744	0.62	1	C18	Lipids and lipid-like molecules	Prenol lipids	Sesquiterpenoids	"29548-30-9"	HMDB0240268			LMFA07010230	638500	CC(=CCCC(=CCCC(=CCOC(=O)C)C)C)C	ZGIGZINMAOQWLX-NCZFFCEISA-N	26.5465	26.7317	26.3176	25.863	25.7522	26.6182	24.76	25.7826	25.164	25.3372	26.0486	25.507	24.7086	24.6035	26.1449	25.74	26.9908	24.4919	25.9461	24.7259	25.1978	26.0681	27.0627	25.5736	24.9817	26.0915	23.5638
Com_126_pos	2-Ethyl-3-hydroxy-4H-pyran-4-one	Positive	C7H8O3	140.047	123.044	3.3272	[M+H-H2O]+	5.288	0.84	1	C18	Organoheterocyclic compounds	Pyrans	Pyranones and derivatives	"4940-11-8"	HMDB0031735	C20362			21059	CCC1=C(C(=O)C=CO1)O	YIKYNHJUKRTCJL-UHFFFAOYSA-N	27.2265	27.494	27.2839	27.3877	26.8147	27.6525	27.569	27.2303	26.7558	28.0457	27.0101	27.2414	27.0828	27.8216	27.3769	27.0556	28.0452	27.387	27.251	26.9719	26.9885	26.4443	27.2842	27.3568	27.0521	26.8696	27.1775
Com_6763_pos	Epoxomicin	Positive	C28H50N4O7	554.368	577.357	0.05724	[M+Na]+	8.32	0.61	1	C18	Organic acids and derivatives	Carboxylic acids and derivatives	Amino acids, peptides, and analogues	"134381-21-8"	HMDB0251879				11226684	CCC(C)C(C(=O)NC(C(C)O)C(=O)NC(CC(C)C)C(=O)C1(CO1)C)NC(=O)C(C(C)CC)N(C)C(=O)C	DOGIDQKFVLKMLQ-JTHVHQAWSA-N	23.3697	24.9404	27.0324	25.8419	23.8557	22.0632	23.6397	24.1809	23.906	24.394	25.7278	22.1974	24.4855	22.0063	24.4766	26.5949	22.0405	23.3685	25.5543	24.7701	24.6255	25.4247	23.5623	22.5784	22.7886	21.9876	23.6689
Com_3556_pos	Wedelolactone	Positive	C16H10O7	314.043	297.04	0.74572	[M+H-H2O]+	6.008	0.59	1	C18	Phenylpropanoids and polyketides	Isoflavonoids	Coumestans	"524-12-9"	HMDB0259891	C10541		LMPK12090046	5281813	COC1=CC(=C2C(=C1)OC(=O)C3=C2OC4=CC(=C(C=C43)O)O)O	XQDCKJKKMFWXGB-UHFFFAOYSA-N	21.198	19.6591	21.7534	22.1384	22.4523	19.2378	18.7544	21.7952	22.5647	20.4247	22.2514	22.1811	22.5313	21.8971	18.2638	22.422	21.2681	18.5863	18.2486	23.008	22.3061	21.9574	22.724	22.7696	23.4414	20.0782	22.811
Com_2617_pos	Yangonin	Positive	C15H14O4	258.089	259.097	1.91243	[M+H]+	5.461	0.64	1	C18	Phenylpropanoids and polyketides	Kavalactones	-	"500-62-9"	HMDB0034144	C09980	map01061		5281575	COC1=CC=C(C=C1)C=CC2=CC(=CC(=O)O2)OC	XLHIYUYCSMZCCC-VMPITWQZSA-N	28.7883	28.6063	29.4804	28.1789	28.4216	27.4783	28.72	28.2211	27.8485	28.4499	28.5584	28.5482	27.8455	27.9064	27.9771	28.1512	28.7893	27.2745	28.4623	28.2545	28.5116	27.6611	28.6282	29.0014	27.4861	28.9738	24.3094
Com_2566_pos	L-ascorbyl-2-phosphate	Positive	C6H9O9P	255.998	257.004	7.20452	[M+H]+	1.386	0.51	1	C18	Organoheterocyclic compounds	Dihydrofurans	Furanones	"23313-12-4"					54679073	C(C(C1C(=C(C(=O)O1)OP(=O)(O)O)O)O)O	MIJPAVRNWPDMOR-ZAFYKAAXSA-N	21.4758	20.9023	17.384	19.9587	19.3719	19.8088	21.4077	22.5138	22.1213	22.1537	22.7407	21.258	20.6778	20.6177	21.2338	18.9133	21.5813	24.0042	20.4431	22.3995	22.3583	20.5023	19.7356	23.9173	22.4246	21.2148	21.2779
Com_1110_pos	Geranylacetone	Positive	C13H22O	194.167	195.175	2.23997	[M+H]+	6.302	0.89	1	C18	Lipids and lipid-like molecules	Prenol lipids	Monoterpenoids	"3796-70-1"	HMDB0031846			LMFA11000696	1549778	CC(=CCCC(=CCCC(=O)C)C)C	HNZUNIKWNYHEJJ-FMIVXFBMSA-N	26.6761	26.5508	26.363	27.1849	26.5445	24.8682	26.7939	26.8358	28.2104	26.0567	26.4027	27.537	27.3025	27.2427	26.3099	26.2668	25.9724	27.3137	26.1704	27.3883	26.6935	27.3191	24.913	27.4474	26.8136	26.4	25.8377
Com_1086_pos	(E)-alpha-Ionone	Positive	C13H20O	192.151	193.159	1.82031	[M+H]+	7.442	0.97	1	C18	Lipids and lipid-like molecules	Prenol lipids	Sesquiterpenoids	"127-41-3"	HMDB0059883	C12286			5282108	CC1=CCCC(C1C=CC(=O)C)(C)C	UZFLPKAIBPNNCA-BQYQJAHWSA-N	26.1993	26.5616	26.334	26.6125	26.0586	25.9254	26.5754	26.2498	25.6233	26.7145	26.7119	26.4397	26.4532	26.4135	26.2968	26.4586	26.6253	26.5029	26.725	26.7142	27.161	27.3613	27.4568	27.4091	27.5858	27.4413	26.6442
Com_5135_pos	Senkirkine	Positive	C19H27NO6	365.184	366.189	5.43665	[M+H]+	5.868	0.60	1	C18	Phenylpropanoids and polyketides	Macrolides and analogues	-	"2318-18-5"		C10396			5281752	CC=C1CC(C(C(=O)OCC2=CCN(CCC(C2=O)OC1=O)C)(C)O)C	HPDHKHMHQGCNPE-QLJRNOHWSA-N	29.3713	30.2623	29.9121	30.26	28.8826	28.9398	29.0824	29.3681	29.8525	29.8561	29.1563	30.4219	29.5557	29.6572	29.9383	30.0966	29.285	28.6792	29.8416	29.9197	30.4767	29.926	29.665	31.1758	30.3278	30.4673	28.7184
Com_4220_pos	Retinoic acid	Positive	C20H28O2	300.209	323.196	5.93654	[M+Na]+	9.431	0.92	1	C18	Lipids and lipid-like molecules	Prenol lipids	Retinoids	"302-79-4"	HMDB0001852	C00777	map00830;map01100;map04659;map04672;map05200;map05222;map05223;map05226	LMPR01090019	444795	CC1=C(C(CCC1)(C)C)C=CC(=CC=CC(=CC(=O)O)C)C	SHGAZHPCJJPHSC-YCNIQYBTSA-N	29.6441	28.4826	28.5712	28.8437	30.1043	29.4671	29.6485	29.8525	28.5073	29.7028	27.9437	28.7033	29.5577	29.2246	29.7662	28.2288	28.3417	30.0939	29.1391	29.1801	29.1411	29.6741	27.5535	28.8156	27.5164	28.7263	29.1565
Com_153_pos	Thymine	Positive	C5H6N2O2	126.043	127.051	2.60131	[M+H]+	4.963	0.98	1	C18	Organoheterocyclic compounds	Diazines	Pyrimidines and pyrimidine derivatives	"65-71-4"	HMDB0000262	C00178	map00240;map01100;map01232		1135	CC1=CNC(=O)NC1=O	RWQNBRDOKXIBIV-UHFFFAOYSA-N	31.6037	32.3233	32.6444	31.854	31.5689	32.7057	31.9883	32.3522	31.8589	30.3092	31.9277	32.123	31.9779	31.2949	32.1777	31.3251	31.782	32.1819	31.8367	32.043	32.0723	30.5555	32.1339	31.2048	32.0227	31.3579	30.8291
Com_177_pos	5,6-dihydrothymine	Positive	C5H8N2O2	128.059	129.066	1.85994	[M+H]+	2.634	0.94	1	C18	Organoheterocyclic compounds	Diazines	Pyrimidines and pyrimidine derivatives	"696-04-8"	HMDB0000079	C00906			676414	C[C@H]1CNC(=O)NC1=O	NBAKTGXDIBVZOO-VKHMYHEASA-N	24.9795	23.5365	23.7811	23.7004	23.9082	24.0234	26.2394	23.4519	22.7209	23.2636	26.2539	23.8722	24.1067	26.1656	26.6214	23.1487	23.5307	24.8992	23.9078	25.9812	23.6238	24.303	25.0997	25.651	24.1526	23.613	32.1331
Com_3421_pos	L-Homocystine	Positive	C8H16N2O4S2	268.055	291.042	9.60681	[M+Na]+	1.355	0.51	1	C18	Organic acids and derivatives	Carboxylic acids and derivatives	Amino acids, peptides, and analogues	"626-72-2"	HMDB0000676	C01817	map00270		69382	NC(CCSSCC[C@H](N)C(O)=O)C(O)=O	ZTVZLYBCZNMWCF-ZBHICJROSA-N	21.5058	20.8771	19.6664	20.306	21.5574	19.8859	17.7495	21.9409	22.3055	21.4795	22.5151	22.5744	20.8077	21.2842	20.2357	20.9445	21.656	22.0504	19.0626	21.8685	19.9304	19.7407	19.6687	17.6988	19.92	20.516	17.0182
Com_1692_pos	Gly-Phe	Positive	C11H14N2O3	222.1	223.108	2.06154	[M+H]+	5.354	0.96	1	C18	Organic acids and derivatives	Carboxylic acids and derivatives	Amino acids, peptides, and analogues	"3321-03-7"	HMDB0028848				97415	NCC(O)=NC(CC1=CC=CC=C1)C(O)=O	JBCLFWXMTIKCCB-VIFPVBQESA-N	27.1783	26.7124	26.8349	26.287	26.344	27.5319	26.4587	26.9634	26.3358	26.4151	27.357	26.7343	27.2205	27.2882	26.8878	27.0888	27.8874	28.2237	25.6715	26.5258	26.9315	26.2275	26.2267	26.6757	26.131	27.2838	27.8891
Com_4009_pos	Monopalmitin	Positive	C19H38O4	330.277	313.274	1.07221	[M+H-H2O]+	9.046	0.96	1	C18	Lipids and lipid-like molecules	Glycerolipids	Monoradylglycerols	"542-44-9"	HMDB0245964			LMGL01010001	14900	CCCCCCCCCCCCCCCC(=O)OCC(O)CO	QHZLMUACJMDIAE-UHFFFAOYSA-N	26.2325	26.3358	25.951	26.227	26.9111	27.4619	26.2437	26.3294	25.997	26.9036	26.0239	25.9086	26.8751	25.9002	26.336	28.1381	27.9477	26.5364	26.0358	27.3511	24.3405	27.0247	25.8424	24.8596	26.4803	25.3386	24.0488
Com_2215_pos	N-Acetyl-D-galactosamine	Positive	C8H15NO6	221.09	244.08	2.18156	[M+Na]+	1.442	1.00	1	C18	Organic oxygen compounds	Organooxygen compounds	Carbohydrates and carbohydrate conjugates	"1811-31-0"	HMDB0000853	C01132	map00052;map00520;map01100;map01250;map02060		440552	CC(=O)N[C@H]1[C@H](O)O[C@H](CO)[C@H](O)[C@@H]1O	OVRNDRQMDRJTHS-JAJWTYFOSA-N	29.8105	30.2427	30.806	30.0424	32.3371	30.7365	30.9315	30.5123	31.7876	29.1237	33.1529	32.2139	30.7934	31.4086	30.1516	31.3261	29.9467	30.2417	29.9707	31.3623	31.3589	31.2695	30.8711	31.7511	29.9474	29.8416	27.4355
Com_3107_pos	L-Saccharopine	Positive	C11H20N2O6	276.132	277.14	1.60635	[M+H]+	1.475	0.70	1	C18	Organic acids and derivatives	Carboxylic acids and derivatives	Amino acids, peptides, and analogues	"997-68-2"	HMDB0000279	C00449	map00300;map00310;map01100;map01110;map01230		160556	N[C@@H](CCCCN[C@@H](CCC(O)=O)C(O)=O)C(O)=O	ZDGJAHTZVHVLOT-YUMQZZPRSA-N	23.379	23.8647	25.7013	23.8522	23.4037	23.3256	23.6104	23.6235	23.5585	23.5412	23.872	23.531	23.563	23.5771	23.1674	23.8031	24.1545	26.3874	24.294	23.2978	24.0058	23.739	23.9344	23.6105	23.1821	23.7247	24.6495
Com_2604_pos	pyroglutamylglutamine	Positive	C10H15N3O5	257.101	258.109	2.00839	[M+H]+	1.482	0.64	1	C18	Organic acids and derivatives	Carboxylic acids and derivatives	Amino acids, peptides, and analogues	"109481-23-4"	HMDB0039229				11010621	C1CC(=O)NC1C(=O)NC(CCC(=O)N)C(=O)O	ILAITOFTZJRIFJ-WDSKDSINSA-N	23.3927	24.1729	24.1857	23.4374	23.9349	23.8636	24.034	23.5212	23.1139	23.494	23.8909	23.2274	23.76	23.5858	23.3388	22.7936	24.5916	23.8292	23.4299	23.1385	23.3809	24.3898	23.4698	23.5242	23.243	23.1865	24.4359
Com_5423_pos	Methanandamide	Positive	C23H39NO2	361.298	384.287	0.10437	[M+Na]+	11.386	0.77	1	C18	Lipids and lipid-like molecules	Fatty Acyls	Fatty amides	"157182-49-5"				LMFA08020040	6321351	CCCCCC=CCC=CCC=CCC=CCCCC(=O)NC(C)CO	SQKRUBZPTNJQEM-FQPARAGTSA-N	20.7343	20.5351	19.6397	20.709	22.2266	21.4847	20.5588	19.4676	22.2505	18.8713	21.5993	19.9347	20.645	19.364	22.2619	23.9999	25.2066	21.4199	21.6188	21.8724	19.0193	21.4915	21.3796	18.0873	22.59	20.2704	17.5762
Com_1182_pos	L-threo-3-Phenylserine	Positive	C9H11NO3	181.074	199.108	2.088	[M+NH4]+	3.256	0.79	1	C18	Organic acids and derivatives	Carboxylic acids and derivatives	Amino acids, peptides, and analogues	"6254-48-4"		C03290			111178	C1=CC=C(C=C1)C(C(C(=O)O)N)O	VHVGNTVUSQUXPS-JGVFFNPUSA-N	31.8434	30.9131	30.6961	30.8793	30.5962	30.6021	31.6528	31.9775	30.9553	32.0777	30.8567	30.8356	31.7939	31.3167	30.4665	24.8195	31.284	32.2158	31.2894	31.5228	30.9352	31.3531	30.4568	31.8621	31.3984	31.5067	30.3493
Com_1520_pos	Methylhippuric acid	Positive	C10H11NO3	193.074	216.064	2.81701	[M+Na]+	5.572	0.62	1	C18	Organic acids and derivatives	Carboxylic acids and derivatives	Amino acids, peptides, and analogues	"1205-08-9"	HMDB0000859				14566	COC(=O)CNC(=O)C1=CC=CC=C1	XTKVNQKOTKPCKM-UHFFFAOYSA-N	25.9429	20.1307	24.9681	21.9169	21.2385	22.2524	20.2216	19.757	22.917	21.1953	20.1668	18.9581	22.3178	23.8026	17.4259	23.5645	23.3119	21.9863	21.6448	19.95	21.927	22.053	21.0973	20.8914	20.6525	23.0924	21.1059
Com_291_pos	4-Hydroxy-2,6-dimethylaniline	Positive	C8H11NO	137.084	138.092	1.14526	[M+H]+	2.715	0.79	1	C18	Benzenoids	Phenols	Cresols	"3096-70-6"	HMDB0060681	C16570	map00982		76543	CC1=CC(=CC(=C1N)C)O	GCWYXRHXGLFVFE-UHFFFAOYSA-N	26.1096	26.1446	26.1053	25.2539	25.9607	25.9971	25.74	26.3062	25.6314	25.3877	26.2375	25.1703	25.7098	25.4428	26.4751	24.5793	26.8035	26.2205	26.0056	26.2293	25.807	25.2747	25.5839	25.1868	25.1766	25.562	26.5463
Com_732_pos	4-Chlorobenzoate	Positive	C7H5ClO2	155.998	174.03	7.4591	[M+NH4]+	4.531	0.73	1	C18	Benzenoids	Benzene and substituted derivatives	Benzoic acids and derivatives	"74-11-3"	HMDB0246393	C02370	map00364;map00621;map01100;map01120;map01220		6318	C1=CC(=CC=C1C(=O)O)Cl	XRHGYUZYPHTUJZ-UHFFFAOYSA-N	22.7096	17.5649	19.7972	21.7473	18.539	15.8226	22.2359	16.7776	19.4802	22.6023	19.9882	19.4176	22.0307	22.5622	22.0883	28.4109	16.5804	21.39	20.853	22.2553	17.2192	20.8893	23.5975	20.7509	20.4529	15.6021	22.5652
Com_1725_pos	Tetramethyluric acid	Positive	C9H12N4O3	224.091	225.097	4.99594	[M+H]+	6.099	0.77	1	C18	Organoheterocyclic compounds	Imidazopyrimidines	Purines and purine derivatives	"2309-49-1"	HMDB0004328				75324	CN1C2=C(N(C1=O)C)N(C(=O)N(C2=O)C)C	QGDOQULISIQFHQ-UHFFFAOYSA-N	24.9207	26.1781	24.7689	24.7938	23.9918	23.352	22.6681	24.9688	24.657	24.9699	24.0537	25.0279	24.2294	24.8521	24.4292	24.7633	24.4758	24.0978	24.2403	24.3619	24.6539	25.2682	22.3964	26.1173	24.2887	25.0134	24.1494
Com_5476_pos	Cortolone	Positive	C21H34O5	366.241	389.228	4.61481	[M+Na]+	5.4	0.93	1	C18	Lipids and lipid-like molecules	Steroids and steroid derivatives	Hydroxysteroids	"516-42-7"	HMDB0041809	C19574	map00980;map05204		160499	CC12CCC(CC1CCC3C2C(=O)CC4(C3CCC4(C(CO)O)O)C)O	JXCOSKURGJMQSG-AZQJGLEESA-N	23.3788	23.7944	24.0818	24.0431	22.7658	22.6129	23.697	23.6598	24.0443	24.0086	23.7867	23.9026	23.7966	23.8986	23.7627	22.7417	22.4149	22.9911	23.4288	23.4054	22.7802	23.5652	22.8337	23.3154	21.9547	22.8208	26.5741
Com_4263_pos	19-Hydroxyandrost-4-ene-3,17-dione	Positive	C19H26O3	302.188	325.176	3.56848	[M+Na]+	5.668	0.64	1	C18	Lipids and lipid-like molecules	Steroids and steroid derivatives	Androstane steroids	"510-64-5"	HMDB0003955	C05290	map00140;map01100	LMST02020067	252379	CC12CCC3C(C1CCC2=O)CCC4=CC(=O)CCC34CO	XGUHPTGEXRHMQQ-BGJMDTOESA-N	28.5456	28.623	28.6744	28.8144	29.351	28.8321	27.7733	28.6778	29.2649	28.6028	28.8227	28.3903	27.8188	27.9585	28.19	29.0531	28.624	28.1535	29.3626	28.1501	29.2926	28.6462	29.4433	28.8339	29.7621	28.998	26.2882
Com_3353_pos	11beta,17beta-Dihydroxy-4-androsten-3-one	Positive	C19H28O3	304.204	287.201	0.60861	[M+H-H2O]+	8.013	0.90	1	C18	Lipids and lipid-like molecules	Steroids and steroid derivatives	Androstane steroids	"1816-85-9"	HMDB0060339	C18075	map00140	LMST02020124	114920	CC12CCC(=O)C=C1CCC3C2C(CC4(C3CCC4O)C)O	YQDZGFAYWGWSJK-SLMGBJJTSA-N	27.7952	27.4176	28.1027	27.7007	27.8111	27.2044	27.9231	27.4481	27.8096	27.8019	26.7712	27.5926	27.2626	27.7228	27.2053	27.0907	26.7121	27.6198	28.1928	26.7647	27.7176	27.53	27.8021	27.7562	27.2821	27.7317	26.4038
Com_483_pos	9-Oxononanoic acid	Positive	C9H16O3	172.11	155.107	1.91664	[M+H-H2O]+	5.52	0.88	1	C18	Lipids and lipid-like molecules	Fatty Acyls	Fatty acids and conjugates	"2553-17-5"	HMDB0094711	C16322	map00592;map01110	LMFA01060160	75704	C(CCCC=O)CCCC(=O)O	WLGDDELKYAWBBL-UHFFFAOYSA-N	28.1784	27.9376	27.4478	27.4481	27.2666	29.0854	28.0623	27.612	28.0459	27.3887	27.7576	27.83	28.319	27.4473	28.0504	27.4837	27.1923	29.0121	27.2048	28.094	27.5259	26.8952	28.1629	28.1232	27.393	27.6512	27.1608
Com_1283_pos	N3,N4-Dimethyl-L-arginine	Positive	C8H18N4O2	202.143	203.151	2.29946	[M+H]+	1.475	0.67	1	C18	Organic acids and derivatives	Carboxylic acids and derivatives	Amino acids, peptides, and analogues	"30344-00-4"	HMDB0003334				169148	CNC(=NC)NCCCC(C(=O)O)N	HVPFXCBJHIIJGS-LURJTMIESA-N	20.1973	20.8798	21.8371	21.3573	21.6561	21.6598	23.2033	21.1554	18.665	21.1757	21.7024	19.5187	21.6068	21.2413	21.7137	18.3843	21.0182	21.9541	17.9924	20.6493	20.7807	21.1346	21.4332	20.8706	17.8296	18.959	25.4508
Com_1972_pos	Muramic acid	Positive	C9H17NO7	251.101	234.098	2.02377	[M+H-H2O]+	2.108	0.67	1	C18	Organic oxygen compounds	Organooxygen compounds	Carbohydrates and carbohydrate conjugates	"1114-41-6"					92864	CC(C(=O)O)OC(C(C=O)N)C(C(CO)O)O	ZZHZYDXMAKUKNS-OZRXBMAMSA-N	25.0752	25.4066	25.2572	25.0237	25.2491	24.5956	24.6962	25.4857	25.3509	23.6474	25.6699	25.2593	25.5412	25.5517	25.5247	24.5691	25.1796	30.8498	25.7254	24.9151	25.8133	25.5556	26.0094	25.9367	25.1973	25.1689	26.2519
Com_1642_pos	4-Hydroxybenzophenone	Positive	C13H10O2	198.068	221.056	5.18065	[M+Na]+	5.412	0.73	1	C18	Benzenoids	Benzene and substituted derivatives	Benzophenones	"1137-42-4"	HMDB0240708	C14230			14347	C1=CC=C(C=C1)C(=O)C2=CC=C(C=C2)O	NPFYZDNDJHZQKY-UHFFFAOYSA-N	24.6672	25.5874	25.0088	24.2817	24.9805	22.0312	20.9611	24.4364	25.7847	25.1072	25.4193	25.8388	24.5952	24.2053	23.4927	25.9002	24.8525	22.4001	24.3881	24.8981	24.5107	24.3526	19.0967	25.1391	25.0143	24.701	23.9482
Com_556_pos	Isobutyl benzoate	Positive	C11H14O2	178.099	161.096	1.03331	[M+H-H2O]+	8.015	0.84	1	C18	Benzenoids	Benzene and substituted derivatives	Benzoic acids and derivatives	"120-50-3"	HMDB0040583				61048	CC(C)COC(=O)C1=CC=CC=C1	KYZHGEFMXZOSJN-UHFFFAOYSA-N	25.9567	25.7723	26.0476	26.5597	25.4531	25.5331	26.021	25.6162	26.4993	26.6858	25.4161	26.1639	25.75	25.7638	25.7305	25.6575	25.4833	25.7408	25.7941	25.7144	26.1747	25.8562	26.5859	26.2007	25.8569	25.9801	25.4974
Com_56_pos	Indanone	Positive	C9H8O	132.058	115.055	4.07157	[M+H-H2O]+	5.347	0.83	1	C18	Benzenoids	Indanes	Indanones	"83-33-0"	HMDB0059602	C01504	map00624;map01120		6735	C1CC(=O)C2=CC=CC=C21	QNXSIUBBGPHDDE-UHFFFAOYSA-N	26.6613	26.5809	26.815	26.5353	26.296	26.4992	26.6233	26.4702	26.8005	26.6037	26.9511	26.5433	26.6583	26.8929	26.3841	26.2813	26.4471	26.4102	26.7545	26.5414	26.3683	26.9122	26.5135	26.2332	26.1052	25.9742	26.0629
Com_495_pos	1-Naphthaldehyde	Positive	C11H8O	156.058	157.065	1.7767	[M+H]+	5.925	0.67	1	C18	Benzenoids	Naphthalenes	-	"66-77-3"	HMDB0060325	C14090	map00626;map01120;map01220		6195	C1=CC=C2C(=C1)C=CC=C2C=O	SQAINHDHICKHLX-UHFFFAOYSA-N	27.6061	27.7638	27.6369	27.4331	26.7324	26.3975	26.6725	27.2935	24.6354	27.8185	27.3695	27.1626	26.1803	26.2421	26.6115	26.2441	26.8305	26.464	27.0913	26.7015	25.7563	26.3314	26.6887	26.5652	26.6944	26.6047	25.9633
Com_105_pos	3-Acetyl-2,5-dimethylfuran	Positive	C8H10O2	138.068	121.065	2.3813	[M+H-H2O]+	5.042	0.90	1	C18	Organic oxygen compounds	Organooxygen compounds	Carbonyl compounds	"10599-70-9"	HMDB0029563				61527	CC1=CC(=C(O1)C)C(=O)C	KBSVBCHYXYXDAG-UHFFFAOYSA-N	27.6842	28.1289	27.9952	27.7879	27.4758	28.3899	27.4792	27.6553	27.4685	28.0626	27.5259	27.4349	27.8491	28.058	27.8689	28.0924	27.4396	27.5943	27.4919	28.2171	28.5822	27.7471	27.6432	27.7034	27.5279	27.6439	27.3002
Com_24_pos	4-Hydroxyaniline	Positive	C6H7NO	109.053	110.061	4.47399	[M+H]+	2.249	0.85	1	C18	Benzenoids	Benzene and substituted derivatives	Aniline and substituted anilines	"123-30-8"	HMDB0001169	C02372	map00627;map01120		403	C1=CC(=CC=C1N)O	PLIKAWJENQZMHA-UHFFFAOYSA-N	27.9348	27.7463	27.5115	27.4432	28.1911	27.4056	27.3816	27.1853	27.2921	27.7668	27.0449	27.323	27.3198	27.5103	27.0742	26.9785	27.9306	27.8884	27.2248	27.2109	28.2325	27.2432	26.8413	27.9028	26.7478	28.0649	27.174
Com_992_pos	Deethylatrazine	Positive	C6H10ClN5	187.062	188.068	6.92282	[M+H]+	5.056	0.52	1	C18	Organoheterocyclic compounds	Triazines	Aminotriazines	"6190-65-4"	HMDB0033249	C06559	map00791;map01120		22563	CC(C)NC1=NC(=NC(=N1)N)Cl	DFWFIQKMSFGDCQ-UHFFFAOYSA-N	25.6945	25.4524	24.6064	25.472	23.6998	26.2964	25.4506	25.2067	25.4422	24.8893	25.2072	25.589	25.7206	25.2501	25.9185	25.6362	26.1414	26.0494	24.6526	26.0074	24.5084	24.5029	23.7003	24.2852	24.5421	25.2024	24.831
Com_2588_pos	Levalbuterol	Positive	C13H21NO3	239.152	257.186	0.57992	[M+NH4]+	5.649	0.69	1	C18	Benzenoids	Benzene and substituted derivatives	Benzyl alcohols	"34391-04-3"		C11770			123600	CC(C)(C)NC[C@@H](C1=CC(=C(C=C1)O)CO)O	NDAUXUAQIAJITI-LBPRGKRZSA-N	26.1195	26.4051	26.5727	26.1732	25.9039	25.7864	25.9762	26.2025	26.2073	26.5486	26.6468	26.1915	25.975	26.2747	26.4011	26.0157	26.4987	26.0053	25.7998	25.8619	26.0816	24.7831	26.2545	26.0989	25.7242	25.7234	25.6327
Com_867_pos	Isonicotinylglycine	Positive	C8H8N2O3	180.053	181.061	1.92446	[M+H]+	1.825	0.77	1	C18	Organic acids and derivatives	Carboxylic acids and derivatives	Amino acids, peptides, and analogues	"2015-20-5"	HMDB0041912	C16623	map00983		160607	C1=CN=CC=C1C(=O)NCC(=O)O	HKCLSDCBERVTCT-UHFFFAOYSA-N	24.9005	25.1066	25.5156	25.1216	25.3828	24.7681	24.932	25.0939	25.1882	24.9448	24.9878	24.9969	25.1262	24.8577	25.0401	24.803	24.8144	24.5333	25.4551	24.6395	25.0868	25.0545	25.4432	25.1708	24.3385	24.5858	23.3643
Com_6037_pos	risperidone	Positive	C23H27FN4O2	410.212	433.205	9.7522	[M+Na]+	5.405	0.71	1	C18	Organoheterocyclic compounds	Pyridopyrimidines	-	"106266-06-2"	HMDB0005020				5073	CC1=C(C(=O)N2CCCCC2=N1)CCN3CCC(CC3)C4=NOC5=C4C=CC(=C5)F	RAPZEAPATHNIPO-UHFFFAOYSA-N	23.6908	23.2349	22.9183	23.7936	23.2373	23.8097	24.3886	23.4924	23.1677	23.4872	24.1406	23.5117	23.7127	23.6356	24.1789	23.2401	23.3374	25.1086	23.4693	23.7553	23.246	23.7994	24.9783	23.6742	23.4862	23.1884	26.2148
Com_5475_pos	Trimethobenzamide	Positive	C21H28N2O5	388.2	389.204	8.75492	[M+H]+	5.167	0.63	1	C18	Benzenoids	Benzene and substituted derivatives	Benzoic acids and derivatives	"138-56-7"	HMDB0014800	C07178			5577	CN(C)CCOC1=CC=C(C=C1)CNC(=O)C2=CC(=C(C(=C2)OC)OC)OC	FEZBIKUBAYAZIU-UHFFFAOYSA-N	25.1282	25.8414	25.9202	25.2256	25.954	25.5928	24.4394	25.8147	25.5301	25.1198	26.128	25.8492	26.0219	25.7441	25.273	25.4051	25.8794	26.4651	25.3211	25.2839	26.5894	25.8172	25.0852	26.643	26.1816	25.8229	25.987
Com_141_pos	Butyl methacrylate	Positive	C8H14O2	142.099	125.096	2.89621	[M+H-H2O]+	5.915	0.85	1	C18	Organic acids and derivatives	Carboxylic acids and derivatives	Carboxylic acid derivatives	"97-88-1"	HMDB0249475				7354	CCCCOC(=O)C(=C)C	SOGAXMICEFXMKE-UHFFFAOYSA-N	28.9844	29.3343	29.081	28.8672	28.6846	29.1967	28.7173	29.1161	29.0739	29.1441	28.8418	29.3099	28.9207	28.9231	28.6931	28.8766	28.7624	28.9399	29.2507	28.8087	29.1924	29.0812	28.3507	29.8707	28.9913	29.1677	29.384
Com_111_pos	Cumene	Positive	C9H12	120.094	121.102	3.15189	[M+H]+	5.645	0.80	1	C18	Benzenoids	Benzene and substituted derivatives	Cumenes	"98-82-8"	HMDB0034029	C14396			7406	CC(C)C1=CC=CC=C1	RWGFKTVRMDUZSP-UHFFFAOYSA-N	29.3702	28.9273	28.8757	28.9584	29.6388	28.6153	29.0885	29.0482	28.9773	29.4846	29.018	29.0046	29.5872	28.7103	28.7237	28.7646	29.3384	29.6358	29.6688	29.0225	29.2752	29.3189	28.985	29.4678	29.4315	29.1899	28.2271
Com_2506_pos	N-Dodecanoyl-N-methylglycine	Positive	C15H29NO3	271.215	254.212	0.91683	[M+H-H2O]+	7.303	0.57	1	C18	Organic acids and derivatives	Carboxylic acids and derivatives	Amino acids, peptides, and analogues	"97-78-9"	HMDB0255165				7348	CCCCCCCCCCCC(=O)N(C)CC(=O)O	BACYUWVYYTXETD-UHFFFAOYSA-N	26.8088	27.0749	26.7381	27.0024	25.3067	25.5322	26.3441	25.1862	25.7619	27.1702	26.7689	26.8132	25.8832	25.9898	26.1679	27.1726	27.9164	26.8961	25.7376	26.6862	25.4458	25.7015	27.5624	26.937	28.184	27.5754	25.7659
Com_6748_pos	Milbemycin A4	Positive	C32H46O7	542.324	565.319	9.564	[M+Na]+	10.991	0.65	1	C18	Phenylpropanoids and polyketides	Macrolides and analogues	Milbemycins	"51596-11-3"					9959038	CCC1C(CCC2(O1)CC3CC(O2)CC=C(CC(C=CC=C4COC5C4(C(C=C(C5O)C)C(=O)O3)O)C)C)C	VOZIAWLUULBIPN-LRBNAKOISA-N	23.8696	23.7283	23.8092	24.1434	23.4716	23.4569	23.8952	23.5145	23.0772	24.0887	23.8654	23.8239	23.0036	23.6877	23.8537	21.8741	23.1291	23.7812	23.8631	22.8026	23.9731	23.5375	24.1883	24.1015	22.7919	24.1118	22.947
Com_4048_pos	Oxymetholone	Positive	C21H32O3	332.235	315.232	1.10039	[M+H-H2O]+	8.013	0.91	1	C18	Lipids and lipid-like molecules	Steroids and steroid derivatives	Androstane steroids	"434-07-1"		C07393			5281034	CC12CCC3C(C1CCC2(C)O)CCC4C3(CC(=CO)C(=O)C4)C	ICMWWNHDUZJFDW-DHODBPELSA-N	27.7372	27.5739	28.1382	27.7642	27.2796	27.1545	28.8299	27.3685	27.1826	28.9985	26.7013	26.979	27.2667	27.4354	27.9136	26.6969	27.0183	27.6855	27.7126	26.6884	27.6246	27.3905	27.8034	27.6654	27.3361	27.7352	26.586
Com_1451_pos	Orciprenaline	Positive	C11H17NO3	211.121	212.129	2.05984	[M+H]+	5.67	0.71	1	C18	Benzenoids	Phenols	Benzenediols	"586-06-1"	HMDB0014954	C07144			4086	CC(C)NCC(C1=CC(=CC(=C1)O)O)O	LMOINURANNBYCM-UHFFFAOYSA-N	27.4634	27.6339	27.523	27.2227	27.1632	26.298	26.8933	27.5593	27.7944	27.1983	27.3169	27.3515	27.8026	27.3052	27.6559	27.3273	26.9494	26.7616	27.3997	26.9122	27.6951	27.113	28.3768	27.8645	27.6259	27.4524	25.8491
Com_1425_pos	Phenazone	Positive	C11H12N2O	188.095	211.083	7.36805	[M+Na]+	5.929	0.85	1	C18	Organoheterocyclic compounds	Azoles	Pyrazoles	"60-80-0"	HMDB0015503	C13244			2206	CC1=CC(=O)N(N1C)C2=CC=CC=C2	VEQOALNAAJBPNY-UHFFFAOYSA-N	24.854	25.038	24.3359	23.9875	24.0744	24.4963	23.5629	24.7435	24.2703	24.9591	24.4574	25.0107	24.1463	24.4523	24.5992	24.6567	24.3908	24.6843	23.8208	24.3905	24.2631	23.7485	21.4551	23.6504	24.2133	23.8103	17.7729
Com_2361_pos	Pyrimethamine	Positive	C12H13ClN4	248.083	249.092	5.43586	[M+H]+	5.681	0.70	1	C18	Organoheterocyclic compounds	Diazines	Pyrimidines and pyrimidine derivatives	"58-14-0"	HMDB0014350	C07391			4993	CCC1=C(C(=NC(=N1)N)N)C2=CC=C(C=C2)Cl	WKSAUQYGYAYLPV-UHFFFAOYSA-N	27.7157	27.96	27.2289	28.018	27.864	28.4314	27.5183	27.5086	27.6041	27.3335	28.259	27.7702	27.307	27.1539	27.5285	27.4046	28.3873	27.9386	28.7553	27.4526	26.7719	25.1704	29.2532	27.5725	27.5436	27.5295	26.7415
Com_542_pos	Pregabalin	Positive	C8H17NO2	159.126	160.134	1.84234	[M+H]+	5.242	0.83	1	C18	Organic acids and derivatives	Carboxylic acids and derivatives	Amino acids, peptides, and analogues	"148553-50-8"	HMDB0014375	D02716			5486971	CC(C)CC(CC(=O)O)CN	AYXYPKUFHZROOJ-ZETCQYMHSA-N	25.584	25.5997	25.7054	25.2865	25.3619	24.5641	25.0141	25.6786	24.9924	25.3662	24.0874	25.0309	25.3813	24.7172	25.1662	24.8291	25.9718	25.1387	25.0981	24.8533	24.8999	25.3836	25.5804	25.4359	25.0434	24.9047	23.96
Com_1052_pos	Amyl salicylate	Positive	C12H16O3	208.11	191.107	2.1126	[M+H-H2O]+	5.648	0.86	1	C18	Benzenoids	Benzene and substituted derivatives	Benzoic acids and derivatives	"2050-08-0"	HMDB0038604				16299	CCCCCOC(=O)C1=CC=CC=C1O	RANVDUNFZBMTBK-UHFFFAOYSA-N	28.3247	28.3314	28.2237	28.0526	28.5836	27.979	28.5565	28.3887	28.324	28.8718	28.5442	27.9042	28.5843	28.0127	27.8634	27.7394	28.4681	29.107	28.8339	28.4223	28.2618	28.2718	28.4504	28.8651	28.4764	28.0006	28.6483
Com_2114_pos	7,8-Dihydrobiopterin	Positive	C9H13N5O3	239.102	240.108	2.73446	[M+H]+	1.459	0.56	1	C18	Organoheterocyclic compounds	Pteridines and derivatives	Pterins and derivatives	"6779-87-9"	HMDB0000038	C02953	map00790;map01100;map01240		135398687	CC(C(C1=NC2=C(NC1)N=C(NC2=O)N)O)O	FEMXZDUTFRTWPE-DZSWIPIPSA-N	22.2397	22.0096	22.4636	20.8786	20.9517	21.8926	21.2044	17.8224	18.0879	18.3397	20.3753	20.5313	22.3363	21.6122	20.8434	17.4095	22.6904	21.8309	21.9517	20.8151	20.9308	20.875	22.1972	20.8171	18.0459	21.1047	25.5702
Com_2934_pos	Ritodrine	Positive	C17H21NO3	287.152	270.148	4.1802	[M+H-H2O]+	5.834	0.65	1	C18	Benzenoids	Benzene and substituted derivatives	Phenethylamines	"154095-90-6"	HMDB0015005				33572	C[C@@H]([C@@H](C1=CC=C(C=C1)O)O)NCCC2=CC=C(C=C2)O	IOVGROKTTNBUGK-SJCJKPOMSA-N	25.2211	25.1242	24.8842	24.7527	24.6915	24.4953	24.9202	25.0607	25.0738	25.3624	24.5943	24.8224	24.6961	24.9225	24.9446	24.877	24.8007	24.4792	24.8382	24.673	25.0189	24.8774	25.012	24.9869	24.927	25.4592	23.5767
Com_2282_pos	Valylglutamine	Positive	C10H19N3O4	245.138	246.145	1.04518	[M+H]+	1.502	0.85	1	C18	Organic acids and derivatives	Carboxylic acids and derivatives	Amino acids, peptides, and analogues	"42854-54-6"					5253209	CC(C)C(C(=O)NC(CCC(=O)N)C(=O)O)N	XXDVDTMEVBYRPK-UHFFFAOYSA-N	25.6153	24.5923	25.1735	24.2454	23.9094	24.073	25.2353	24.6726	24.6422	24.5909	24.751	24.5534	24.9253	25.0235	24.3183	24.5964	25.0124	25.5504	24.5646	24.366	25.113	23.4599	24.6917	24.5043	24.851	24.8797	25.6251
Com_2313_pos	Glutamylvaline	Positive	C10H18N2O5	246.122	247.129	1.10942	[M+H]+	5.009	1.00	1	C18	Organic acids and derivatives	Carboxylic acids and derivatives	Amino acids, peptides, and analogues	"2746-34-1"	HMDB0011172				7015683	CC(C)C(C(=O)O)NC(=O)CCC(C(=O)O)N	AQAKHZVPOOGUCK-XPUUQOCRSA-N	25.6056	25.6964	26.0015	25.8587	26.0417	27.3903	26.1869	26.4592	26.7024	24.1972	26.9449	27.1908	27.5828	26.2037	26.7303	26.329	26.8983	27.9053	25.6628	26.4957	25.2184	25.4967	24.9968	25.609	23.9338	24.0487	29.6413
Com_4995_pos	Monascin	Positive	C21H26O5	358.178	359.184	5.0313	[M+H]+	6.703	0.61	1	C18	Organic oxygen compounds	Organooxygen compounds	Carbonyl compounds	"21516-68-7"					12118082	CCCCCC(=O)C1C2CC3=C(COC(=C3)C=CC)C(=O)C2(OC1=O)C	XXKNHBAFFJINCK-RVEJDSBJSA-N	27.3813	26.508	27.1443	27.5039	26.3988	25.0348	27.8569	25.7806	26.2662	27.4277	27.7706	26.5649	26.6961	27.0534	27.5698	25.8673	26.7762	26.7121	26.3753	27.0487	28.0432	28.0562	28.744	28.2855	27.4572	26.2205	28.1397
Com_227_pos	Menthofuran	Positive	C10H14O	150.104	133.101	1.91096	[M+H-H2O]+	9.981	0.94	1	C18	Lipids and lipid-like molecules	Prenol lipids	Monoterpenoids	"494-90-6"	HMDB0036089	C09868			329983	CC1CCC2=C(C1)OC=C2C	YGWKXXYGDYYFJU-UHFFFAOYSA-N	26.6776	27.8463	27.2733	28.2241	28.5245	29.0496	27.0554	29.2202	28.6236	27.2575	28.3554	28.6094	27.2617	27.5571	27.8367	28.7944	28.133	27.4983	27.6389	27.8812	28.0205	27.9043	29.589	27.435	27.7671	27.977	26.375
Com_5214_pos	Octaethylene glycol	Positive	C16H34O9	370.22	371.228	1.6703	[M+H]+	5.77	0.99	1	C18	Organic oxygen compounds	Organooxygen compounds	Ethers	"5117-19-1"	HMDB0094680				78798	C(COCCOCCOCCOCCOCCOCCOCCO)O	GLZWNFNQMJAZGY-UHFFFAOYSA-N	21.7582	20.4977	21.8575	18.8424	22.1519	21.3877	21.8597	20.0351	20.9197	20.4359	20.9776	20.9472	20.0759	21.2854	18.9658	18.9743	21.8003	19.8202	18.581	20.4783	22.2773	22.2319	22.1199	22.2743	20.3651	21.8328	23.985
Com_96_pos	alpha-Methylstyrene	Positive	C9H10	118.078	119.086	3.51447	[M+H]+	5.623	0.93	1	C18	Benzenoids	Benzene and substituted derivatives	Phenylpropenes	"98-83-9"	HMDB0059899	C14395			7407	CC(=C)C1=CC=CC=C1	XYLMUPLGERFSHI-UHFFFAOYSA-N	29.8377	29.6536	29.2512	30.0373	30.1114	30.0644	30.1099	29.8159	29.4642	30.3711	28.9526	29.3318	29.4989	30.2036	29.9887	29.297	29.6937	29.572	29.1991	29.6141	29.4096	29.2843	29.0243	29.6247	29.5878	29.3639	28.4208
Com_4939_pos	CARBETAPENTANE	Positive	C20H31NO3	333.23	356.218	3.23984	[M+Na]+	5.58	0.53	1	C18	Organic acids and derivatives	Carboxylic acids and derivatives	Tricarboxylic acids and derivatives	"23142-01-0"		D01260			90010	CCN(CC)CCOCCOC(=O)C1(CCCC1)C2=CC=CC=C2.C(C(=O)O)C(CC(=O)O)(C(=O)O)O	AKJDEXBCRLOVTH-UHFFFAOYSA-N	24.6005	24.9554	25.6952	24.7258	25.2081	25.1225	24.213	25.102	24.8563	24.594	24.9379	25.0477	25.0161	24.8669	24.4335	24.8739	24.076	24.9998	24.8797	24.3262	25.7263	23.5421	25.3219	26.3466	25.8709	25.8298	24.9322
Com_522_pos	Allopurinol	Positive	C5H4N4O	136.039	159.028	1.82633	[M+Na]+	4.417	0.77	1	C18	Organoheterocyclic compounds	Pyrazolopyrimidines	Pyrazolo[3,4-d]pyrimidines	"315-30-0"	HMDB0014581				135401907	C1=NNC2=C1C(=O)NC=N2	OFCNXPDARWKPPY-UHFFFAOYSA-N	28.0882	28.5345	28.4656	28.0647	27.903	28.2914	28.3235	28.2923	28.0785	26.8345	28.0672	28.4308	28.2139	27.4551	28.9066	27.8947	28.7065	28.6476	27.8092	28.2969	28.1302	27.6246	28.5665	27.7947	28.2894	27.9946	26.9616
Com_2290_pos	Lysylvaline	Positive	C11H23N3O3	245.174	246.182	1.2349	[M+H]+	1.474	0.77	1	C18	Organic acids and derivatives	Carboxylic acids and derivatives	Amino acids, peptides, and analogues	"20556-11-0"	HMDB0028964				6992341	CC(C)C(C(=O)O)NC(=O)C(CCCCN)N	YQAIUOWPSUOINN-IUCAKERBSA-N	24.3402	23.4624	24.0325	23.6892	23.0146	24.2065	24.1809	23.6798	23.7045	23.3689	24.425	24.0152	24.9664	24.8091	23.9069	23.4285	23.8823	25.2967	23.244	23.2293	24.0578	22.6268	22.8179	22.8438	22.8747	23.4275	27.2033
Com_2194_pos	TRIPROPIONIN	Positive	C12H20O6	260.126	243.121	7.01866	[M+H-H2O]+	5.309	0.62	1	C18	Lipids and lipid-like molecules	Glycerolipids	Triradylcglycerols	"139-45-7"	HMDB0032857				8763	CCC(=O)OCC(COC(=O)CC)OC(=O)CC	YZWRNSARCRTXDS-UHFFFAOYSA-N	27.6714	26.4947	26.3978	26.5479	26.8339	26.7391	27.2269	27.0685	26.2896	27.088	26.4865	27.6114	26.9249	26.7559	26.8894	26.1001	25.8514	26.6651	26.126	26.8668	26.1305	27.1092	27.2714	26.7874	26.9179	26.6034	26.0886
Com_460_pos	2,6,6-Trimethyl-2-cyclohexene-1,4-dione	Positive	C9H12O2	152.084	153.091	1.88457	[M+H]+	5.414	0.86	1	C18	Organic oxygen compounds	Organooxygen compounds	Carbonyl compounds	"1125-21-9"	HMDB0040216				62374	CC1=CC(=O)CC(C1=O)(C)C	AYJXHIDNNLJQDT-UHFFFAOYSA-N	27.8433	28.0572	28.4697	27.8766	27.7928	27.5584	28.0872	28.0683	29.6571	27.8215	27.6818	27.2635	28.6309	28.1417	28.5129	27.3064	27.7527	28.4537	28.0962	27.7961	27.4353	27.5842	27.4029	28.3686	27.5619	27.4819	27.1532
Com_1045_pos	7-Ethoxycoumarin	Positive	C11H10O3	190.063	191.071	2.01622	[M+H]+	5.366	0.74	1	C18	Phenylpropanoids and polyketides	Coumarins and derivatives	-	"31005-02-4"	HMDB0247248	C11052			35703	CCOC1=CC2=C(C=C1)C=CC(=O)O2	LIFAQMGORKPVDH-UHFFFAOYSA-N	26.0405	26.2038	26.093	26.1222	25.4768	25.6908	26.2688	26.4143	26.2423	26.3226	26.0981	25.9739	25.874	25.8861	26.6712	25.1844	25.6066	26.6565	26.0736	26.6147	26.043	25.7525	25.6732	26.5859	26.2425	25.9459	26.014
Com_2101_pos	Pentaethylene glycol	Positive	C10H22O6	238.142	239.149	1.18003	[M+H]+	5.741	0.96	1	C18	Organic oxygen compounds	Organooxygen compounds	Ethers	"4792-15-8"	HMDB0256256				62551	C(COCCOCCOCCOCCO)O	JLFNLZLINWHATN-UHFFFAOYSA-N	21.0483	19.5152	18.1276	19.2949	21.2696	21.8615	22.2889	21.6959	21.5246	21.4633	21.4632	22.0747	22.2553	22.6614	22.4521	20.7926	18.6707	21.8069	22.5085	20.9777	23.7973	23.1974	22.9384	23.084	23.301	22.9516	24.2464
Com_488_pos	2-Phenylpyridine	Positive	C11H9N	155.073	156.081	2.04384	[M+H]+	5.769	0.52	1	C18	Organoheterocyclic compounds	Pyridines and derivatives	Phenylpyridines	"1008-89-5"	HMDB0245295				13887	C1=CC=C(C=C1)C2=CC=CC=N2	VQGHOUODWALEFC-UHFFFAOYSA-N	25.1118	23.7883	24.9778	24.7161	24.6435	24.3119	24.9447	24.8563	23.9463	24.8949	24.4753	24.6742	24.5644	24.8888	24.7969	23.3343	24.2872	24.7071	24.5853	24.4565	25.1232	24.3662	24.8636	25.0033	24.8018	23.7762	24.8778
Com_29_pos	4-Penten-1-yl acetate	Positive	C7H12O2	128.084	111.081	4.40939	[M+H-H2O]+	5.745	0.93	1	C18	Organic acids and derivatives	Carboxylic acids and derivatives	Carboxylic acid derivatives	"1576-85-8"	HMDB0032460				74096	CC(=O)OCCCC=C	LVHDNIMNOMRZMF-UHFFFAOYSA-N	27.4478	27.149	27.0208	27.0451	27.4098	27.4789	27.475	27.3683	27.3159	27.2627	27.3599	27.0589	27.4929	27.1738	27.1417	27.1271	27.0726	27.6416	27.2528	27.327	27.0725	27.2346	27.2785	27.8444	27.0088	27.1428	26.6302
Com_4821_pos	11-Ketoprogesterone	Positive	C21H28O3	328.204	351.196	7.88675	[M+Na]+	7.878	0.79	1	C18	Lipids and lipid-like molecules	Steroids and steroid derivatives	Pregnane steroids	"516-15-4"					94166	CC(=O)C1CCC2C1(CC(=O)C3C2CCC4=CC(=O)CCC34C)C	WKAVAGKRWFGIEA-DADBAOPHSA-N	24.9465	24.1671	23.3578	24.5204	24.1241	23.1119	23.9635	23.9102	23.695	25.012	24.4854	23.1488	24.3431	23.4562	23.6843	24.0368	23.724	24.9873	23.752	24.3875	23.3906	24.6174	24.5686	24.3958	24.895	24.4024	23.6909
Com_5937_pos	Acetyl tributyl citrate	Positive	C20H34O8	402.225	425.215	0.91565	[M+Na]+	7.946	0.75	1	C18	Organic acids and derivatives	Carboxylic acids and derivatives	Tetracarboxylic acids and derivatives	"77-90-7"	HMDB0034159				6505	CCCCOC(=O)CC(CC(=O)OCCCC)(C(=O)OCCCC)OC(=O)C	QZCLKYGREBVARF-UHFFFAOYSA-N	26.0546	26.2808	25.6629	26.3876	26.0606	25.9555	25.841	26.4672	26.3563	26.4386	26.5068	26.3684	25.8049	25.787	26.5062	26.2752	26.3416	26.0238	25.843	26.4022	25.7825	26.6861	25.8497	26.0383	26.3696	27.0981	26.0137
Com_502_pos	gamma-Nonanolactone	Positive	C9H16O2	156.115	157.123	1.82751	[M+H]+	5.925	0.90	1	C18	Organoheterocyclic compounds	Lactones	Gamma butyrolactones	"104-61-0"	HMDB0031531			LMFA07040021	7710	CCCCCC1CCC(=O)O1	OALYTRUKMRCXNH-UHFFFAOYSA-N	27.7233	27.7741	27.6499	27.599	28.03	27.7949	27.4836	28.4832	28.7224	28.0913	27.7205	27.9508	28.2937	27.4939	28.007	27.4664	27.4723	28.1982	27.3098	28.08	27.9166	27.8617	26.9048	28.9603	27.8708	27.8558	26.9036
Com_1105_pos	Tetraethylene glycol	Positive	C8H18O5	194.115	195.121	7.26024	[M+H]+	5.229	0.77	1	C18	Organic oxygen compounds	Organooxygen compounds	Ethers	"112-60-7"	HMDB0094708				8200	C(COCCOCCOCCO)O	UWHCKJMYHZGTIT-UHFFFAOYSA-N	20.8485	20.7996	19.3061	21.8486	20.4965	20.1529	22.4292	21.8998	19.9166	18.1895	20.5197	20.1575	23.1297	22.7711	20.864	20.1855	19.3825	25.3217	21.7428	19.7797	19.9057	25.7327	21.6591	21.9914	21.7661	22.025	26.0476
Com_3980_pos	Aurin	Positive	C19H14O3	290.094	313.086	8.54145	[M+Na]+	5.711	0.55	1	C18	Benzenoids	Benzene and substituted derivatives	Diphenylmethanes	"603-45-2"	HMDB0248730	C14213			5100	C1=CC(=O)C=CC1=C(C2=CC=C(C=C2)O)C3=CC=C(C=C3)O	FYEHYMARPSSOBO-UHFFFAOYSA-N	23.3341	23.9336	23.051	23.5529	23.698	24.193	23.1964	23.5623	23.4571	20.6943	24.0463	23.8082	23.1827	23.0198	23.446	23.5278	23.9571	23.4973	23.9775	23.8586	23.3062	21.8406	23.4741	23.6571	23.5928	23.6987	21.7377
Com_62_pos	Diisopropanolamine	Positive	C6H15NO2	133.11	116.107	3.22743	[M+H-H2O]+	1.491	0.71	1	C18	Organic nitrogen compounds	Organonitrogen compounds	Amines	"110-97-4"	HMDB0251354				8086	CC(CNCC(C)O)O	LVTYICIALWPMFW-UHFFFAOYSA-N	25.8069	25.694	26.1823	25.3977	25.39	24.9311	26.0376	26.3031	25.387	25.7667	24.7472	25.4184	25.6963	25.3272	25.6256	24.8253	25.4557	25.9962	25.3058	24.9091	25.0862	25.5587	26.9296	24.9234	25.2629	25.4472	23.7147
Com_5345_pos	Glycerylmonooleate	Positive	C21H40O4	356.293	379.282	1.50347	[M+Na]+	9.982	1.00	1	C18	Lipids and lipid-like molecules	Glycerolipids	Monoradylglycerols	"25496-72-4"				LMGL01010005	5283468	CCCCCCCCC=CCCCCCCCC(=O)OCC(CO)O	RZRNAYUHWVFMIP-KTKRTIGZSA-N	28.0634	27.3782	25.3261	27.5755	28.6704	29.6697	28.6965	27.7867	27.7327	29.7041	26.4734	26.1534	28.4338	27.1862	28.9728	29.2945	29.6415	28.076	27.6746	30.5266	25.1978	29.1939	26.1947	24.2874	29.5177	25.2622	26.7294
Com_3260_pos	carisoprodol	Positive	C12H24N2O4	260.174	283.166	9.57427	[M+Na]+	5.099	0.68	1	C18	Organic acids and derivatives	Carboxylic acids and derivatives	Amino acids, peptides, and analogues	"78-44-4"	HMDB0014539	C07927			2576	CCCC(C)(COC(=O)N)COC(=O)NC(C)C	OFZCIYFFPZCNJE-UHFFFAOYSA-N	25.2939	25.7484	26.4286	25.2	25.9527	25.5818	24.982	26.5632	25.6673	25.6329	25.6578	25.7022	26.4169	25.4763	25.3603	25.2503	26.3194	25.1949	25.5716	25.1764	26.5674	26.0266	26.7066	26.8518	25.8452	26.2263	25.7867
Com_1662_pos	Prilocaine	Positive	C13H20N2O	220.158	221.165	1.55883	[M+H]+	5.252	0.70	1	C18	Organic acids and derivatives	Carboxylic acids and derivatives	Amino acids, peptides, and analogues	"721-50-6"	HMDB0014888	C07531			4906	CCCNC(C)C(=O)NC1=CC=CC=C1C	MVFGUOIZUNYYSO-UHFFFAOYSA-N	24.0475	23.5207	24.0196	22.1094	23.4307	23.1398	22.6547	22.6437	23.2602	24.6416	22.434	23.3685	22.2227	23.1018	24.101	23.6376	23.843	23.4202	22.4428	23.2726	22.77	21.8805	22.9972	22.898	24.5378	23.4191	22.5162
Com_3479_pos	Ethylene brassylate	Positive	C15H26O4	270.183	293.173	1.85105	[M+Na]+	6.157	1.00	1	C18	Phenylpropanoids and polyketides	Macrolides and analogues	-	"105-95-3"	HMDB0040459				61014	C1CCCCCC(=O)OCCOC(=O)CCCCC1	XRHCAGNSDHCHFJ-UHFFFAOYSA-N	28.8884	29.0839	29.6864	29.912	29.0575	29.0287	30.4795	28.8157	28.7443	29.0318	29.5604	29.1499	28.9909	29.6315	29.1357	28.5843	28.2628	29.958	31.6492	31.6592	30.4326	29.6497	28.6021	31.0737	29.6786	29.7268	29.4834
Com_4393_pos	Metipranolol	Positive	C17H27NO4	309.194	332.182	3.62782	[M+Na]+	5.171	0.53	1	C18	Benzenoids	Phenol esters	-	"22664-55-7"	HMDB0015345	C07915			31477	CC1=CC(=C(C(=C1OC(=O)C)C)C)OCC(CNC(C)C)O	BQIPXWYNLPYNHW-UHFFFAOYSA-N	24.7744	25.534	24.9712	24.8668	25.4669	26.5828	25.2304	26.007	24.9966	23.0964	26.718	25.7272	25.5098	25.7543	25.4762	26.1872	26.3145	26.9388	24.7949	25.4267	26.1529	23.5195	24.4759	26.4642	24.6695	24.739	27.562
Com_5402_pos	Marinobufagenin	Positive	C24H32O5	400.225	383.219	8.18192	[M+H-H2O]+	5.799	0.82	1	C18	Lipids and lipid-like molecules	Steroids and steroid derivatives	Steroid lactones	"470-42-8"		C20036		LMST01130078	11969465	CC12CCC(CC1(CCC3C2CCC4(C35C(O5)CC4C6=COC(=O)C=C6)C)O)O	JMNQTHQLNRILMH-OBBGIPBRSA-N	25.5182	25.7629	26.934	26.4888	26.0978	26.339	25.2712	25.7621	26.8031	26.3322	25.5509	25.5751	23.9976	25.4783	24.9082	25.8153	25.6873	25.2792	27.1273	25.7181	24.8948	24.4389	25.2544	25.9293	26.5993	25.5069	23.5082
Com_3847_pos	Betaxolol	Positive	C18H29NO3	307.215	308.222	1.37431	[M+H]+	5.491	0.58	1	C18	Benzenoids	Phenols	Tyrosols and derivatives	"63659-18-7"	HMDB0014341	C06849			2369	CC(C)NCC(COC1=CC=C(C=C1)CCOCC2CC2)O	NWIUTZDMDHAVTP-UHFFFAOYSA-N	27.4325	27.5183	27.7222	27.4811	26.765	26.528	27.2224	27.3835	26.9638	28.249	26.835	27.0021	27.3906	27.0309	26.4792	26.439	27.2155	27.1289	27.5615	26.9438	28.3361	28.3147	28.1234	27.4236	28.0501	28.352	27.5879
Com_4693_pos	10-(Phosphonooxy)decyl methacrylate	Positive	C14H27O6P	322.155	345.144	0.53453	[M+Na]+	5.641	0.75	1	C18	Organic acids and derivatives	Organic phosphoric acids and derivatives	Phosphate esters	"85590-00-7"	HMDB0247525				135071	CC(=C)C(=O)OCCCCCCCCCCOP(=O)(O)O	CFKBCVIYTWDYRP-UHFFFAOYSA-N	27.1883	27.2892	26.6594	27.2192	26.8598	27.0528	26.5405	26.7242	27.1675	27.4075	27.3888	27.0466	26.3093	26.8786	26.6146	27.2206	28.1377	26.7287	27.1008	26.6715	28.5138	26.4014	27.2812	26.9991	27.3585	26.8784	25.9484
Com_4288_pos	N-Acetylsphinganine	Positive	C20H41NO3	343.309	326.306	1.44309	[M+H-H2O]+	9.678	0.86	1	C18	Lipids and lipid-like molecules	Sphingolipids	Ceramides	"13031-64-6"					6610273	CCCCCCCCCCCCCCCC(C(CO)NC(=O)C)O	CRJGESKKUOMBCT-VQTJNVASSA-N	23.0278	23.1548	23.0649	23.3884	23.8545	24.864	22.7615	21.9357	23.5516	24.2166	24.3034	21.5983	24.6274	22.8212	24.569	24.8441	23.7382	22.4721	22.2755	24.8055	20.7559	24.0152	22.3374	21.2719	23.6939	20.7296	22.0196
Com_5967_pos	Car(18:1)	Positive	C25H48NO4+	426.358	426.359	2.71071	[M+H]+	8.485	0.72	1	C18	Lipids and lipid-like molecules	Fatty Acyls	Fatty acid esters	"13962-05-5"					6913361	CCCCCCCCC=CCCCCCCCC(=O)OC(CC(=O)O)C[N+](C)(C)C	IPOLTUVFXFHAHI-SEYXRHQNSA-O	21.0967	17.898	20.6341	20.0018	20.0625	25.0951	18.2359	17.6306	17.8081	18.4891	19.354	18.7792	18.4202	17.4056	21.295	22.0379	25.3818	20.8444	18.4544	20.3663	20.7142	21.8374	23.167	20.7107	20.1103	20.7045	17.657
Com_6669_pos	LPG(18:1(9Z))	Positive	C24H47O9P	510.296	533.286	1.95733	[M+Na]+	9.602	0.98	1	C18	Lipids and lipid-like molecules	Glycerophospholipids	Glycerophosphoglycerols	"326495-24-3"					86583378	CCCCCCCCC=CCCCCCCCC(=O)OCC(COP(=O)(O)OCC(CO)O)O	FQQQKGAFQIIGLQ-VYFUBJQISA-N	29.1594	28.4936	27.5054	28.2998	29.3029	29.2676	28.5921	28.8598	28.2403	29.147	27.5947	27.7346	28.8156	27.6657	29.0113	28.1723	30.3422	29.4494	27.6038	29.1689	26.2256	27.7175	27.9656	26.9627	26.742	26.4864	26.0942
Com_4772_pos	2-O-a-L-Fucopyranosyl-galactose	Positive	C12H22O10	326.121	349.111	0.77193	[M+Na]+	1.468	0.88	1	C18	Organic oxygen compounds	Organooxygen compounds	Carbohydrates and carbohydrate conjugates	"16741-18-7"	HMDB0029523	C08244			5184980	CC1C(C(C(C(O1)OC2C(C(C(OC2O)CO)O)O)O)O)O	VSRVRBXGIRFARR-UHFFFAOYSA-N	25.0047	25.5784	24.6693	24.8897	26.848	24.6293	25.1146	27.6094	26.6864	23.8704	26.8989	26.2796	25.9876	25.6809	24.0673	26.3107	25.4678	26.0911	24.5498	26.1342	26.4239	27.4182	24.5646	26.8245	27.0917	25.7562	28.0757
Com_2190_pos	Eltoprazine	Positive	C12H16N2O2	220.121	243.108	9.32985	[M+Na]+	5.918	0.51	1	C18	Organoheterocyclic compounds	Diazinanes	Piperazines	"98224-03-4"	HMDB0251757				65853	C1CN(CCN1)C2=C3C(=CC=C2)OCCO3	WVLHGCRWEHCIOT-UHFFFAOYSA-N	24.5244	24.4217	24.2405	24.1527	23.8551	24.2747	23.8699	24.1695	23.749	24.3176	23.8434	24.4494	23.9253	24.1858	24.1048	24.0071	24.0214	24.1683	24.0985	23.8374	23.6455	24.1108	22.7967	24.3849	23.9105	24.4097	23.6499
Com_1653_pos	Precocene II	Positive	C13H16O3	220.11	221.118	2.79607	[M+H]+	5.965	0.64	1	C18	Organoheterocyclic compounds	Benzopyrans	1-benzopyrans	"644-06-4"	HMDB0256742	C09018			12565	CC1(C=CC2=CC(=C(C=C2O1)OC)OC)C	PTIDGSWTMLSGAH-UHFFFAOYSA-N	26.0897	26.3936	26.2431	27.2232	25.5083	25.1678	26.0485	26.1093	25.9666	26.4053	25.9253	25.9298	26.4886	26.1006	25.5989	25.5689	25.585	25.8137	26.3101	25.5386	26.1779	26.4123	26.5786	26.0954	25.678	25.9568	25.9732
Com_2906_pos	Histidylleucine	Positive	C12H20N4O3	268.154	269.161	1.20564	[M+H]+	2.907	0.89	1	C18	Organic acids and derivatives	Carboxylic acids and derivatives	Amino acids, peptides, and analogues	"7763-65-7"	HMDB0028889	C05010			189008	CC(C)CC(C(=O)O)NC(=O)C(CC1=CN=CN1)N	MMFKFJORZBJVNF-UWVGGRQHSA-N	25.3146	24.8248	25.2577	25.3961	25.3225	25.7446	25.2621	25.1179	25.52	24.6689	25.6829	25.254	26.3437	26.6471	25.585	22.7725	23.8574	25.5282	24.2564	24.5156	24.9662	25.474	23.937	25.7534	24.3497	25.2932	27.7415
Com_3072_pos	L-Alanyl-L-tryptophan	Positive	C14H17N3O3	275.127	276.135	2.03442	[M+H]+	5.398	0.66	1	C18	Organic acids and derivatives	Carboxylic acids and derivatives	Amino acids, peptides, and analogues	"16305-75-2"	HMDB0013209				85362	CC(C(=O)NC(CC1=CNC2=CC=CC=C21)C(=O)O)N	WUGMRIBZSVSJNP-UFBFGSQYSA-N	26.3733	25.3542	25.1907	25.4086	25.2615	25.6526	25.5421	25.7157	25.5594	25.4944	25.6178	25.5708	26.0178	26.462	25.5767	25.2511	25.355	26.1303	24.4797	25.1656	26.2406	25.2891	25.0139	26.1531	25.4682	26.0795	27.1571
Com_80_pos	2-Diethylaminoethanol	Positive	C6H15NO	117.115	118.123	2.81662	[M+H]+	1.464	0.66	1	C18	Organic nitrogen compounds	Organonitrogen compounds	Amines	"100-37-8"	HMDB0033971				7497	CCN(CC)CCO	BFSVOASYOCHEOV-UHFFFAOYSA-N	25.021	23.9729	24.4654	23.0167	24.3081	25.5124	24.6272	24.9568	23.4288	23.8678	22.7712	22.7258	24.1482	24.6943	25.0173	23.3429	24.5376	24.3082	22.698	23.1142	23.7711	23.0403	24.9866	22.7634	22.3594	24.1333	23.4095
Com_6646_pos	1-Oleoyl-sn-glycero-3-phosphocholine	Positive	C26H52NO7P	521.348	522.356	1.17391	[M+H]+	9.881	0.97	1	C18	Lipids and lipid-like molecules	Glycerophospholipids	Glycerophosphocholines	"19420-56-5"	HMDB0002815			LMGP01050032	16081932	CCCCCCCCC=CCCCCCCCC(=O)OCC(COP(=O)(O)OCC[N+](C)(C)C)O	YAMUFBLWGFFICM-PTGWMXDISA-O	27.0515	27.0178	27.0561	26.711	27.7779	27.6967	27.2576	27.0077	27.3465	27.577	27.6967	27.2081	27.2882	27.1701	27.5685	27.8997	26.9941	27.0058	26.3749	28.0356	27.0332	27.6986	27.2132	27.2089	27.7822	26.9679	26.9201
Com_4645_pos	Diprotin A	Positive	C17H31N3O4	341.231	342.239	1.69074	[M+H]+	5.59	0.77	1	C18	Organic acids and derivatives	Carboxylic acids and derivatives	Amino acids, peptides, and analogues	"90614-48-5"					94701	CCC(C)C(C(=O)N1CCCC1C(=O)NC(C(C)CC)C(=O)O)N	JNTMAZFVYNDPLB-PEDHHIEDSA-N	26.3964	26.3992	26.2687	26.1918	26.5841	27.1023	26.2089	26.616	26.1342	26.281	26.6888	25.8668	26.3287	26.6358	25.9989	26.4629	26.9126	26.3513	25.079	25.7226	26.6006	24.9018	25.8194	26.6474	26.4203	26.1057	27.4293
Com_4338_pos	beta-Cembrenediol	Positive	C20H34O2	306.256	329.246	1.5806	[M+Na]+	8.36	1.00	1	C18	Lipids and lipid-like molecules	Prenol lipids	Diterpenoids	"57605-81-9"					6440192	CC1=CCCC(=CC(CC(C=CC(CC1)C(C)C)(C)O)O)C	RIVKDDXPCFBMOV-PCFHHCMKSA-N	30.0995	28.8611	29.4726	29.7482	29.8249	29.1271	30.7737	29.9693	29.172	30.7288	29.8371	28.8491	30.389	29.6394	29.1986	26.9213	28.7949	30.9534	30.287	29.7775	32.276	31.5126	30.734	32.205	30.5387	32.3431	31.4889
Com_2648_pos	Demethylbellidifolin	Positive	C13H8O6	260.032	261.04	1.57905	[M+H]+	5.313	0.67	1	C18	Organoheterocyclic compounds	Benzopyrans	1-benzopyrans	"2980-32-7"	HMDB0251055	C10056			5281626	C1=CC(=C2C(=C1O)C(=O)C3=C(C=C(C=C3O2)O)O)O	MPXAWSABMVLIBU-UHFFFAOYSA-N	26.319	26.4459	26.5529	27.2965	27.9498	26.4134	27.4032	27.7569	27.6485	26.7255	27.3113	27.2042	26.6125	27.3255	28.1514	27.5487	26.3954	27.6567	27.2245	28.0813	27.1062	25.0365	26.5066	28.7659	27.4321	26.9099	25.6494
Com_4356_pos	Fingolimod	Positive	C19H33NO2	307.251	330.239	3.32985	[M+Na]+	5.591	0.58	1	C18	Organic nitrogen compounds	Organonitrogen compounds	Amines	"162359-55-9"	HMDB0252262	D10001			107970	CCCCCCCCC1=CC=C(C=C1)CCC(CO)(CO)N	KKGQTZUTZRNORY-UHFFFAOYSA-N	26.3194	26.2856	26.2517	25.6899	26.7099	26.8184	26.4676	26.8335	25.4382	25.2989	26.4749	25.7868	26.2681	26.4406	25.7922	26.392	27.3118	26.7786	25.5024	25.8106	26.9205	21.8148	25.5988	26.5164	26.6593	26.0873	26.5264
Com_1542_pos	Lycoperodine	Positive	C12H12N2O2	216.09	217.098	2.28174	[M+H]+	5.499	0.70	1	C18	Organoheterocyclic compounds	Indoles and derivatives	Pyridoindoles	"42438-90-4"					449440	C1C(NCC2=C1C3=CC=CC=C3N2)C(=O)O	FSNCEEGOMTYXKY-JTQLQIEISA-N	25.6456	24.7235	23.9083	24.4034	24.5658	25.5372	25.7573	24.9713	24.1177	24.552	24.6247	23.931	24.8537	24.687	25.1638	22.9694	24.7763	25.3833	24.0256	25.1494	24.4498	25.5123	24.8961	24.8551	24.755	24.2802	25.556
Com_1767_pos	2-Hydroxyglutaric acid diethyl ester	Positive	C9H16O5	204.1	227.089	2.2214	[M+Na]+	5.403	0.68	1	C18	Lipids and lipid-like molecules	Fatty Acyls	Fatty acid esters	"69134-53-8"	HMDB0303910				13270883	CCOC(=O)CCC(C(=O)OCC)O	DYLHSDCNOUDICA-UHFFFAOYSA-N	26.2436	27.4647	25.741	27.494	26.4211	26.5408	27.4541	26.0358	26.0287	26.4525	26.6219	26.2641	25.9995	25.8328	26.6344	26.0713	26.253	27.6954	25.9789	26.4537	26.5028	26.951	26.7119	27.0744	27.1539	26.9512	25.3387
Com_1194_pos	N-(2-Hydroxyethyl)iminodiacetic acid	Positive	C6H11NO5	177.064	200.053	1.50725	[M+Na]+	1.437	0.59	1	C18	Organic acids and derivatives	Carboxylic acids and derivatives	Amino acids, peptides, and analogues	"93-62-9"					7152	C(CO)N(CC(=O)O)CC(=O)O	JYXGIOKAKDAARW-UHFFFAOYSA-N	20.3284	21.7826	19.7173	19.4403	23.5797	19.9042	21.8027	23.3864	23.133	19.6408	23.8888	22.5701	21.3497	20.3784	19.8336	22.9568	21.2694	23.2596	18.0459	22.9038	23.9138	23.6098	21.9093	24.4452	23.2675	21.1966	21.7863
Com_3618_pos	Triethyl citrate	Positive	C12H20O7	276.121	299.111	2.86246	[M+Na]+	5.281	0.66	1	C18	Organic acids and derivatives	Carboxylic acids and derivatives	Tricarboxylic acids and derivatives	"77-93-0"	HMDB0034263	D06228			6506	CCOC(=O)CC(CC(=O)OCC)(C(=O)OCC)O	DOOTYTYQINUNNV-UHFFFAOYSA-N	25.8309	26.7314	26.3785	26.0237	26.3898	26.2743	26.3349	26.1502	26.4477	26.7656	25.9722	27.0317	26.1337	26.4117	27.4941	26.3232	25.182	25.3685	26.1996	25.8703	26.3604	26.2467	26.6698	26.5382	25.804	25.5373	26.0061
Com_1048_pos	1-methyl-4-(2-methyloxiran-2-yl)-7-oxabicyclo[4.1.0]heptane	Positive	C10H16O2	168.115	191.103	7.01428	[M+Na]+	5.024	0.76	1	C18	Organoheterocyclic compounds	Oxepanes	-	"96-08-2"	HMDB0303819				232703	CC12CCC(CC1O2)C3(CO3)C	RBHIUNHSNSQJNG-UHFFFAOYSA-N	24.9318	17.4618	23.8159	17.0683	17.4198	22.4682	24.8649	23.0265	18.7315	25.1453	26.2294	22.7395	20.6456	24.4236	26.1393	17.9339	18.708	23.2879	17.4923	25.8337	17.1475	22.5704	24.5478	21.2008	18.8155	17.0209	24.6665
Com_5429_pos	Istradefylline	Positive	C20H24N4O4	384.18	385.184	7.77476	[M+H]+	5.994	0.54	1	C18	Organoheterocyclic compounds	Imidazopyrimidines	Purines and purine derivatives	"155270-99-8"		D04641			5311037	CCN1C2=C(C(=O)N(C1=O)CC)N(C(=N2)C=CC3=CC(=C(C=C3)OC)OC)C	IQVRBWUUXZMOPW-PKNBQFBNSA-N	28.9376	28.7935	28.5533	29.0848	27.9818	28.3403	29.1358	28.3856	27.8877	28.3565	28.4493	27.6653	28.5352	28.9647	29.0026	28.1892	27.9114	28.4194	28.0439	28.8108	27.477	28.2013	29.1602	27.8	27.2119	28.5505	28.4754
Com_4835_pos	Omeprazole sulfide	Positive	C17H19N3O2S	329.12	352.109	0.36881	[M+Na]+	3.907	0.51	1	C18	Organoheterocyclic compounds	Benzimidazoles	-	"73590-85-9"	HMDB0259389				155794	CC1=CN=C(C(=C1OC)C)CSC2=NC3=C(N2)C=C(C=C3)OC	XURCIPRUUASYLR-UHFFFAOYSA-N	25.4707	24.661	23.9145	24.7014	25.0998	23.559	25.8047	25.1027	24.7006	26.755	24.2284	23.8369	25.1141	25.1697	24.7046	24.5975	24.8064	24.9175	25.805	25.4389	24.8805	26.459	24.8485	25.907	25.4838	25.7205	22.887
Com_5897_pos	Testosterone phenylpropionate	Positive	C28H36O3	420.266	421.27	9.69595	[M+H]+	8.824	0.69	1	C18	Lipids and lipid-like molecules	Steroids and steroid derivatives	Steroid esters	"1255-49-8"		C14667			14743	CC12CCC3C(C1CCC2OC(=O)CCC4=CC=CC=C4)CCC5=CC(=O)CCC35C	HHSXYDOROIURIP-FEZCWRLCSA-N	26.763	25.5153	26.2412	26.1214	26.1523	26.5827	26.476	25.4005	25.6319	26.3679	24.4874	25.5053	25.2534	25.9107	25.9309	24.2851	24.8009	26.4708	26.1502	25.4196	26.7406	26.2849	26.5375	26.3684	25.9436	26.3265	23.1115
Com_4623_pos	Omberacetam	Positive	C17H22N2O4	318.158	341.148	1.84031	[M+Na]+	5.903	0.67	1	C18	Organic acids and derivatives	Carboxylic acids and derivatives	Amino acids, peptides, and analogues	"157115-85-0"					180496	CCOC(=O)CNC(=O)C1CCCN1C(=O)CC2=CC=CC=C2	PJNSMUBMSNAEEN-AWEZNQCLSA-N	26.1706	25.2267	25.1787	25.4231	26.3953	26.2429	25.5601	26.1473	25.8599	26.0298	27.1023	25.7993	25.3331	25.9631	25.7282	23.7903	24.2382	25.3291	26.1049	25.5951	25.9933	26.7043	25.7168	26.5416	26.6326	25.8808	22.5042
Com_6317_pos	Testosterone decanoate	Positive	C29H46O3	442.345	465.335	1.92841	[M+Na]+	9.208	0.93	1	C18	Lipids and lipid-like molecules	Steroids and steroid derivatives	Steroid esters	"5721-91-5"		C14607			155143	CCCCCCCCCC(=O)OC1CCC2C1(CCC3C2CCC4=CC(=O)CCC34C)C	LBERVHLCXUMDOT-MPZZESAYSA-N	27.292	27.5984	26.8901	27.5406	28.2835	27.6051	27.4172	26.469	27.4438	28.0566	27.3661	27.4746	26.8563	26.6045	27.2549	28.1005	28.6322	27.0154	28.8254	28.3061	27.6989	28.3316	28.2577	28.9007	29.3866	28.5302	26.6612
Com_5744_pos	Bimatoprost acid	Positive	C23H32O5	388.225	411.215	2.24463	[M+Na]+	7.761	0.78	1	C18	Lipids and lipid-like molecules	Fatty Acyls	Eicosanoids	"38344-08-0"				LMFA03010081	5283081	C1C(C(C(C1O)C=CC(CCC2=CC=CC=C2)O)CC=CCCCC(=O)O)O	YFHHIZGZVLHBQZ-KDACTHKWSA-N	24.2527	25.305	25.6416	25.4706	25.0578	24.066	25.5737	24.9045	25.6358	26.061	25.6723	25.3193	25.6016	25.9251	25.0993	24.805	24.1098	25.1634	24.3818	25.1516	25.4464	25.5073	24.5526	25.1157	24.415	24.8351	26.2283
Com_1674_pos	AC-PHE-OME	Positive	C12H15NO3	221.105	222.113	1.29118	[M+H]+	4.977	0.50	1	C18	Organic acids and derivatives	Carboxylic acids and derivatives	Amino acids, peptides, and analogues	"3618-96-0"					704002	CC(=O)NC(CC1=CC=CC=C1)C(=O)OC	IKGHIFGXPVLPFD-NSHDSACASA-N	26.3334	26.1732	26.1648	24.5182	25.95	25.4836	23.82	26.1897	25.7622	26.1086	25.4066	25.3974	25.3773	25.9205	25.259	24.7734	26.0829	25.4456	25.8744	25.1109	26.2943	26.6632	25.4748	26.6496	26.9163	26.8443	24.6938
Com_657_pos	(3E)-4-(1H-indol-3-yl)but-3-en-2-one	Positive	C12H11NO	185.084	168.081	2.10121	[M+H-H2O]+	5.544	0.60	1	C18	Organoheterocyclic compounds	Indoles and derivatives	Indoles	"57598-80-8"					736405	CC(=O)/C=C/C1=CNC2=CC=CC=C21	YJRJWAUDTYJBNF-VOTSOKGWSA-N	23.2487	22.6009	23.0615	22.6268	22.9251	22.8169	23.0972	23.0612	22.7794	23.0919	22.7448	22.8484	22.9475	23.3611	22.5052	20.4658	21.3171	22.9647	22.4684	22.697	23.3638	22.6719	23.0138	22.9054	22.6856	22.3858	23.1074
Com_6277_pos	Acetylarenobufagin	Positive	C26H34O7	458.23	459.242	8.26439	[M+H]+	6.985	0.82	1	C18	Lipids and lipid-like molecules	Steroids and steroid derivatives	Steroid lactones	"184673-79-8"					70686672	CC(=O)O[C@H]1CC[C@]2([C@@H](C1)CC[C@@H]3[C@@H]2[C@@H](C(=O)[C@]4([C@@]3(CC[C@@H]4C5=COC(=O)C=C5)O)C)O)C	QXXMSIJXDTVQBY-VDFARBNLSA-N	25.3265	25.1052	23.494	23.8021	25.6513	25.7768	22.2485	25.3123	24.1967	23.4563	25.1036	25.3337	24.5674	24.4978	25.8831	25.3023	25.714	23.8189	24.2504	24.9182	23.0315	23.7313	23.7401	23.1448	23.3852	25.1359	23.054
Com_2771_pos	2-Isopropyl-8-methylphenanthrene-3,4-dione	Positive	C18H16O2	264.115	265.123	1.24199	[M+H]+	5.632	0.61	1	C18	Lipids and lipid-like molecules	Prenol lipids	Diterpenoids	"87112-49-0"					135872	CC1=C2C=CC3=C(C2=CC=C1)C(=O)C(=O)C(=C3)C(C)C	SLTQYODWMZBDPJ-UHFFFAOYSA-N	27.3929	26.0771	24.7636	26.3579	25.7423	26.7721	28.0669	25.7696	25.3688	26.4176	27.0208	24.1796	26.5835	27.5391	27.3129	22.9224	26.1435	27.513	25.0218	27.6491	25.1656	27.1628	23.4303	26.1104	25.8827	23.8568	26.3003
Com_3488_pos	gamma-Linolenic Acid methyl ester	Positive	C19H32O2	292.24	293.248	0.42622	[M+H]+	8.514	0.94	1	C18	Lipids and lipid-like molecules	Fatty Acyls	Lineolic acids and derivatives	"16326-32-2"					6439889	CCCCC/C=C\C/C=C\C/C=C\CCCCC(=O)OC	JFRWATCOFCPIBM-JPFHKJGASA-N	28.2281	28.1824	27.8305	28.0633	28.8335	27.8585	28.7201	28.0084	27.706	28.9724	27.628	27.0913	28.8689	28.2054	27.7874	28.3681	28.7264	28.6563	27.9251	29.0674	26.7624	28.9824	27.7817	27.1141	28.5113	27.7765	27.2955
Com_4601_pos	1-O-Hexadecyl-Rac-Glycerol	Positive	C19H40O3	316.298	339.288	1.99617	[M+Na]+	10.15	1.00	1	C18	Lipids and lipid-like molecules	Glycerolipids	Monoradylglycerols	"6145-69-3"		C13859			72733	CCCCCCCCCCCCCCCCOCC(CO)O	OOWQBDFWEXAXPB-UHFFFAOYSA-N	27.3939	26.7806	26.1721	24.0555	28.4339	27.4524	26.9575	26.4654	28.9679	28.1594	25.7275	28.1497	28.8415	27.7011	28.681	29.9802	26.8503	27.4622	26.6244	28.9751	27.5593	29.0076	28.8204	28.357	30.4353	25.2935	23.39
Com_5304_pos	Tiaramide	Positive	C15H18ClN3O3S	355.076	378.068	7.06723	[M+Na]+	4.621	0.53	1	C18	Organoheterocyclic compounds	Benzothiazoles	-	"32527-55-2"	HMDB0259071				5469	C1CN(CCN1CCO)C(=O)CN2C3=C(C=CC(=C3)Cl)SC2=O	HTJXMOGUGMSZOG-UHFFFAOYSA-N	25.3383	19.2108	20.5108	20.781	19.9848	17.3456	23.877	19.0465	15.6053	21.4316	22.1619	20.9255	23.8354	23.3362	23.2775	21.968	18.5031	23.5093	20.5409	24.3976	19.0887	24.1158	26.747	22.4997	22.9728	21.6785	25.4506
Com_324_pos	2-methylserine	Positive	C4H9NO3	119.058	142.048	1.83851	[M+Na]+	1.388	0.63	1	C18	Organic acids and derivatives	Carboxylic acids and derivatives	Amino acids, peptides, and analogues	"5424-29-3"					94309	CC(CO)(C(=O)O)N	CDUUKBXTEOFITR-UHFFFAOYSA-N	23.9135	25.4914	23.8954	23.9548	26.4912	24.8828	24.1652	26.0662	26.4878	23.7838	27.9386	26.2839	25.2578	25.1947	23.0517	26.481	26.8897	26.2301	23.201	26.3656	25.3511	25.1611	24.9695	25.9161	24.9335	24.6448	21.0655
Com_2475_pos	phenylalanylserine	Positive	C12H16N2O4	252.111	253.119	1.51232	[M+H]+	5.323	0.57	1	C18	Organic acids and derivatives	Carboxylic acids and derivatives	Amino acids, peptides, and analogues	"16053-39-7"	HMDB0029004				193508	C1=CC=C(C=C1)C[C@@H](C(=O)N[C@@H](CO)C(=O)O)N	ROHDXJUFQVRDAV-UWVGGRQHSA-N	27.4708	27.3255	26.6364	27.593	28.0142	27.1819	26.976	27.9927	27.3725	27.3092	27.4823	27.4093	27.6339	27.8118	27.2238	27.6682	27.3142	27.8689	26.42	26.9572	27.6264	26.9021	27.4316	27.9841	27.5779	27.4954	28.2834
Com_5779_pos	3-oxochenodeoxycholic acid	Positive	C24H38O4	390.277	413.267	1.42347	[M+Na]+	7.206	1.00	1	C18	Lipids and lipid-like molecules	Steroids and steroid derivatives	Bile acids, alcohols and derivatives	"4185-00-6"	HMDB0000503			LMST04010161	5283932	C[C@H](CCC(=O)O)[C@H]1CC[C@@H]2[C@@]1(CC[C@H]3[C@H]2[C@@H](C[C@H]4[C@@]3(CCC(=O)C4)C)O)C	KNVADAPHVNKTEP-CIGXQKLNSA-N	35.7597	35.456	35.2017	35.4537	35.6398	35.6434	35.0269	35.5123	35.0936	34.996	35.0078	35.3952	35.0795	35.2491	35.5199	34.8277	35.0415	35.002	35.2482	34.7875	34.9922	34.5938	35.1912	34.8219	34.7254	35.5931	30.9212
Com_5458_pos	6,7-Diketolithocholic acid	Positive	C24H36O5	404.256	387.253	1.22611	[M+H-H2O]+	6.623	0.87	1	C18	Lipids and lipid-like molecules	Steroids and steroid derivatives	Bile acids, alcohols and derivatives	"1643669-23-1"				LMST04010474	137333800	C[C@H](CCC(=O)O)[C@H]1CC[C@@H]2[C@@]1(CC[C@H]3[C@H]2C(=O)C(=O)[C@H]4[C@@]3(CC[C@H](C4)O)C)C	FRIRHJVKXFYECW-ZTERCDMUSA-N	29.9951	30.0957	28.4078	27.8441	30.1978	31.2458	27.3378	29.7264	29.0276	27.5751	30.0184	29.9222	29.9617	28.2041	28.6597	29.2801	33.1108	27.4969	28.3227	28.5938	27.4536	27.1352	28.0582	27.306	27.185	28.4938	27.7221
Com_5757_pos	Roquefortine C	Positive	C22H23N5O2	389.185	412.171	7.00579	[M+Na]+	6.462	0.52	1	C18	Organoheterocyclic compounds	Indoles and derivatives	Pyrroloindoles	"58735-64-1"					21608802	CC(C)(C=C)[C@@]12C[C@H]3C(=O)N/C(=C/C4=CN=CN4)/C(=O)N3[C@@H]1NC5=CC=CC=C25	SPWSUFUPTSJWNG-JJUKSXGLSA-N	25.5311	24.8575	24.7541	24.8499	25.079	25.2762	24.7759	24.7618	24.7873	25.368	24.3583	24.8565	23.8725	24.5757	25.2785	25.1887	24.8384	24.9916	24.4359	24.8772	24.2845	24.6946	24.4017	24.6367	24.7736	24.5672	24.3039
Com_6173_pos	Arachidonoylcarnitine	Positive	C27H45NO4	447.335	448.342	0.19057	[M+H]+	7.905	0.76	1	C18	Lipids and lipid-like molecules	Fatty Acyls	Fatty acid esters	"36816-11-2"					136212424	CCCCC/C=C\C/C=C\C/C=C\C/C=C\CCCC(=O)O[C@H](CC(=O)[O-])C[N+](C)(C)C	RBFQHRALHSUPIA-JTPUQHSZSA-N	23.2781	22.5261	21.5312	21.4928	25.9477	26.3222	21.1678	24.3389	22.7375	20.6712	24.1593	24.5494	22.5161	24.0182	25.3496	23.3442	25.0077	21.693	22.7187	21.5316	21.2452	21.4457	21.1461	19.1164	20.2389	23.7307	21.5658
Com_5595_pos	3-Hydroxyhexadecanoylcarnitine	Positive	C23H45NO5	415.33	398.327	2.58985	[M+H-H2O]+	6.476	0.66	1	C18	Lipids and lipid-like molecules	Fatty Acyls	Fatty acid esters	"195207-76-2"	HMDB0013336				126456228	CCCCCCCCCCCCCC(CC(=O)O[C@H](CC(=O)[O-])C[N+](C)(C)C)O	XKAZIAFZAQAHHG-BPGUCPLFSA-N	21.7801	21.6768	21.8873	20.6563	20.4145	21.2768	19.7407	21.5908	21.3949	21.7907	21.1277	22.0498	20.7189	21.0644	19.9296	20.88	19.5146	20.4422	21.3937	21.0369	23.6524	24.3003	23.8167	23.7477	23.3399	23.6728	23.6667
Com_2349_pos	(3S)-3-[(3R)-3-hydroxybutanoyl]oxy-4-(trimethylazaniumyl)butanoate	Positive	C11H21NO5	247.142	248.15	1.20782	[M+H]+	1.491	0.55	1	C18	Lipids and lipid-like molecules	Fatty Acyls	Fatty acid esters	"1469900-92-2"						-	UEFRDQSMQXDWTO-BDAKNGLRSA-N	24.4875	25.1533	26.3749	25.2804	24.8329	24.8735	25.4527	24.2178	24.039	24.5487	24.9018	23.8678	24.8911	25.0921	24.5695	23.5392	24.2873	24.8266	24.8281	23.8252	24.7744	25.4704	25.8849	24.6585	24.7466	24.9974	25.5264
Com_900_pos	1-Methyluric acid	Positive	C6H6N4O3	182.044	183.052	2.46671	[M+H]+	4.886	0.66	1	C18	Organoheterocyclic compounds	Imidazopyrimidines	Purines and purine derivatives	"708-79-2"	HMDB0003099	C16359	map00232		69726	CN1C(=O)C2=C(NC(=O)N2)NC1=O	QFDRTQONISXGJA-UHFFFAOYSA-N	23.5394	24.1222	24.7234	23.0111	23.9462	23.7916	23.9334	23.4857	21.8686	18.5842	23.7186	23.1803	23.3592	22.5847	24.5251	22.8494	24.9712	24.0137	23.3331	23.4118	24.3711	22.5054	24.9475	23.8517	23.4833	22.875	20.4849
Com_706_pos	7-Methyladenine	Positive	C6H7N5	149.07	172.058	6.39919	[M+Na]+	1.421	0.53	1	C18	Organoheterocyclic compounds	Imidazopyrimidines	Purines and purine derivatives	"935-69-3"	HMDB0011614	C02241			71593	CN1C=NC2=NC=NC(=C21)N	HCGHYQLFMPXSDU-UHFFFAOYSA-N	19.1629	20.516	22.7271	21.6085	23.267	18.3817	19.0449	21.5724	23.6322	16.8435	24.0632	22.3588	20.2363	21.172	20.6216	23.4287	23.3427	22.0755	21.4388	22.7962	22.2813	22.7683	19.7537	23.6643	20.792	19.5444	22.0421
Com_6668_pos	1-Heptadecanoyl-2-hydroxy-sn-glycero-3-phosphocholine Solution in Isopropanol	Positive	C25H52NO7P	509.348	532.339	2.88005	[M+Na]+	10.013	0.78	1	C18	Lipids and lipid-like molecules	Glycerophospholipids	Glycerophosphocholines	"50930-23-9"	HMDB0012108			LMGP01050024	24779463	CCCCCCCCCCCCCCCCC(=O)OC[C@H](COP(=O)([O-])OCC[N+](C)(C)C)O	SRRQPVVYXBTRQK-XMMPIXPASA-N	20.3822	19.9579	20.8297	20.9014	20.0894	23.6613	20.3183	19.3191	20.41	20.8971	21.5266	18.285	22.1331	19.4037	21.692	22.2429	23.2166	17.2657	20.6317	22.3622	20.9484	21.9614	21.6633	20.4692	22.0971	16.6788	19.5118
Com_1935_pos	N,O-Didesmethylvenlafaxine	Positive	C15H23NO2	249.173	232.17	0.78795	[M+H-H2O]+	5.7	0.61	1	C18	Organic oxygen compounds	Organooxygen compounds	Alcohols and polyols	"135308-74-6"	HMDB0060852				3451347	CNCC(C1=CC=C(C=C1)O)C2(CCCCC2)O	MMSWXJSQCAEDLK-UHFFFAOYSA-N	24.7716	24.2252	24.9946	24.7269	23.7923	23.8419	24.6456	24.4074	24.2885	25.2302	24.3442	24.192	24.4382	24.471	24.463	23.9595	23.7669	24.2964	24.5539	24.2955	24.3447	24.2934	25.0595	24.5186	24.5069	24.8808	24.3371
Com_2050_pos	Procaine	Positive	C13H20N2O2	236.152	237.16	0.28211	[M+H]+	5.12	0.59	1	C18	Benzenoids	Benzene and substituted derivatives	Benzoic acids and derivatives	"59-46-1"	HMDB0014859	C07375			4914	CCN(CC)CCOC(=O)C1=CC=C(C=C1)N	MFDFERRIHVXMIY-UHFFFAOYSA-N	24.5534	23.4118	22.9144	22.6434	24.287	23.7481	23.0836	23.7121	22.722	23.3701	23.6032	22.7282	23.2247	23.2697	23.3867	21.8765	23.0506	23.5334	23.2033	23.0973	25.0236	24.1039	25.443	24.4582	24.3837	23.7622	29.2726
Com_1177_pos	Metaldehyde	Positive	C8H16O4	176.105	199.094	2.09671	[M+Na]+	5.351	0.70	1	C18	Organic oxygen compounds	Organooxygen compounds	Ethers	"108-62-3"	HMDB0254499	C18744			61021	CC1OC(OC(OC(O1)C)C)C	GKKDCARASOJPNG-UHFFFAOYSA-N	26.2605	26.9125	20.0129	25.6313	27.3604	26.8279	26.5713	26.3412	23.5938	26.9952	25.3547	25.8691	24.3199	25.0224	26.3064	24.4965	25.2501	25.6308	24.8435	25.3665	26.5789	25.9741	26.4092	24.9776	26.5315	26.8916	21.5942
Com_3562_pos	Flunixine	Positive	C14H11F3N2O2	296.077	297.087	7.63218	[M+H]+	4.947	0.50	1	C18	Benzenoids	Benzene and substituted derivatives	Trifluoromethylbenzenes	"38677-85-9"	HMDB0252340				38081	CC1=C(C=CC=C1NC2=C(C=CC=N2)C(=O)O)C(F)(F)F	NOOCSNJCXJYGPE-UHFFFAOYSA-N	24.7736	24.0289	24.0249	25.0769	23.4369	24.8872	24.5439	24.673	23.6813	24.1133	23.0159	23.9372	24.6273	23.7022	23.9129	23.4248	24.7866	24.2536	24.3043	24.9486	23.3804	23.7705	23.3233	23.7392	24.5033	24.0705	21.3047
Com_5881_pos	Oleoyl-L-alpha-lysophosphatidic acid	Positive	C21H41O7P	436.259	419.254	4.63626	[M+H-H2O]+	8.803	0.53	1	C18	Lipids and lipid-like molecules	Glycerophospholipids	Glycerophosphates	"65528-98-5"				LMGP10050008	5311263	CCCCCCCCC=CCCCCCCCC(=O)OCC(COP(=O)(O)O)O	WRGQSWVCFNIUNZ-GDCKJWNLSA-N	26.3754	24.7032	24.4936	24.6418	26.59	27.2137	24.2091	25.6029	25.199	24.3975	26.0922	26.7299	25.2872	25.595	26.1825	25.7514	26.2918	24.5952	25.623	25.5846	25.2455	26.394	26.0266	25.3021	24.8614	26.7692	23.4038
Com_5665_pos	1a,1b-Dihomo prostaglandin F2alpha	Positive	C22H38O5	382.272	405.262	1.7294	[M+Na]+	8.12	0.91	1	C18	Lipids and lipid-like molecules	Fatty Acyls	Eicosanoids	"57944-39-5"				LMFA03010157	6443812	CCCCCC(C=CC1C(CC(C1CC=CCCCCCC(=O)O)O)O)O	ZCTAOAWRUXSOQF-GWSKAPOCSA-N	27.7879	27.1667	26.2777	27.1938	26.6153	26.4905	26.9884	27.4131	26.2008	27.133	26.0686	26.5339	25.9705	26.7316	27.1075	27.1396	27.3276	26.8927	26.8835	27.0705	26.2933	26.8043	26.9453	26.3213	26.7604	26.5569	25.9671
Com_5494_pos	6-Keto-prostaglandin E1	Positive	C20H32O6	368.22	391.21	1.49867	[M+Na]+	6.036	0.95	1	C18	Lipids and lipid-like molecules	Fatty Acyls	Eicosanoids	"67786-53-2"	HMDB0004241	C05962	map00590;map01100	LMFA03010012	5280889	CCCCCC(C=CC1C(CC(=O)C1CC(=O)CCCCC(=O)O)O)O	ROUDCKODIMKLNO-CTBSXBMHSA-N	29.307	28.886	29.3474	29.443	29.3488	29.1454	28.7502	28.7357	28.99	28.9278	29.0931	29.051	28.8097	29.0702	28.6201	29.5549	28.75	28.6136	29.8359	29.2109	29.6855	29.1671	29.0825	29.2607	29.0476	29.9276	28.249
Com_4681_pos	alpha-Linolenoyl ethanolamide	Positive	C20H35NO2	321.267	344.256	0.77711	[M+Na]+	8.611	0.70	1	C18	Organic nitrogen compounds	Organonitrogen compounds	Amines	"57086-93-8"	HMDB0013624			LMFA08040007	5283449	CCC=CCC=CCC=CCCCCCCCC(=O)NCCO	HBJXRRXWHSHZPU-PDBXOOCHSA-N	23.827	24.195	23.1498	23.3113	24.713	24.2525	24.4949	24.3047	22.8556	25.5705	22.7921	22.39	25.1274	23.7503	24.9976	23.3439	23.3423	24.5298	22.9221	24.5927	21.9036	24.4326	22.0075	21.6093	22.582	22.459	23.5069
Com_3632_pos	15-Deoxy-delta12,14 -Prostaglandin J2	Positive	C20H28O3	316.204	299.199	4.66024	[M+H-H2O]+	7.009	0.90	1	C18	Lipids and lipid-like molecules	Fatty Acyls	Eicosanoids	"87893-55-8"	HMDB0005079	C14717	map00590	LMFA03010021	5311211	CCCCCC=CC=C1C(C=CC1=O)CC=CCCCC(=O)O	VHRUMKCAEVRUBK-GODQJPCRSA-N	27.4346	27.7814	27.3839	27.473	27.616	26.3449	27.6969	27.481	28.1079	27.8535	27.3786	28.1723	27.4819	27.3806	26.9569	27.5643	27.7535	28.0485	27.6016	28.1986	28.3351	27.9211	27.384	27.6548	27.6652	27.1824	26.3725
Com_3775_pos	8-Cyclopentyl-1,3-dipropylxanthine	Positive	C16H24N4O2	304.19	305.195	8.29818	[M+H]+	5.322	0.61	1	C18	Organoheterocyclic compounds	Imidazopyrimidines	Purines and purine derivatives	"102146-07-6"	HMDB0247432	C13709			1329	CCCN1C2=C(C(=O)N(C1=O)CCC)NC(=N2)C3CCCC3	FFBDFADSZUINTG-UHFFFAOYSA-N	22.8804	21.2399	22.8395	22.9569	23.5949	22.3381	23.1669	23.0084	21.7564	23.6563	21.5708	21.5872	23.5639	22.0534	24.2193	20.6965	20.1479	23.0945	21.8026	21.1162	24.7089	25.2583	23.8784	25.4017	25.7575	24.6622	25.5462
Com_1807_pos	Diphenylcyclopropenone	Positive	C15H10O	206.073	229.061	7.34188	[M+Na]+	5.922	0.57	1	C18	Benzenoids	Benzene and substituted derivatives	-	"886-38-4"	HMDB0251457				65057	C1=CC=C(C=C1)C2=C(C2=O)C3=CC=CC=C3	HCIBTBXNLVOFER-UHFFFAOYSA-N	26.3027	27.1038	27.3066	27.86	27.1915	26.8923	26.6438	25.9469	25.3496	26.745	25.3203	26.3576	25.9148	25.894	26.7431	26.4269	27.3068	26.9649	26.1439	27.1455	26.0333	26.8537	26.5861	26.2797	27.0535	26.85	27.4147
Com_32_pos	N-Vinyl-2-pyrrolidone	Positive	C6H9NO	111.068	112.076	3.61343	[M+H]+	4.927	0.69	1	C18	Organoheterocyclic compounds	Pyrrolidines	Pyrrolidones	"88-12-0"	HMDB0255245	C19548			6917	C=CN1CCCC1=O	WHNWPMSKXPGLAX-UHFFFAOYSA-N	27.5275	27.6506	27.393	27.172	27.5733	25.8959	27.4424	27.8967	27.7045	27.7403	27.2753	27.6595	27.7614	27.7026	27.6496	26.7759	26.6161	27.5384	27.54	27.0086	27.6156	27.3367	25.66	27.7542	27.34	27.613	27.1463
Com_616_pos	Methyl geranate	Positive	C11H18O2	182.131	165.128	1.86585	[M+H-H2O]+	9.271	0.96	1	C18	Lipids and lipid-like molecules	Prenol lipids	Monoterpenoids	"1189-09-9"	HMDB0059816				5365910	CC(=CCCC(=CC(=O)OC)C)C	ACOBBFVLNKYODD-CSKARUKUSA-N	24.9346	24.8449	24.8249	25.0598	25.3687	25.471	25.062	24.9434	25.1054	25.4025	24.9159	24.8272	24.7151	24.8534	25.3204	26.151	25.3386	24.9824	24.9029	25.9376	25.0622	25.5777	25.1777	25.206	26.1784	25.1576	24.5438
Com_2392_pos	1-Deoxy-1-morpholino-D-fructose	Positive	C10H19NO6	249.121	250.129	1.31918	[M+H]+	1.469	0.64	1	C18	Organoheterocyclic compounds	Oxazinanes	Morpholines	"6291-16-3"					2728940	C1COCCN1CC(=O)C(C(C(CO)O)O)O	JPANQHVKLYKLEB-OPRDCNLKSA-N	25.654	25.7772	25.566	25.596	25.2428	24.8509	26.4648	25.5754	25.0431	25.772	25.2376	24.792	25.961	25.7017	25.2493	24.3205	25.2196	26.1468	25.904	25.1146	26.1412	26.3366	27.9275	26.0514	25.7277	26.0326	26.9647
Com_4694_pos	Tyr-tyr	Positive	C18H20N2O5	344.137	345.145	0.46248	[M+H]+	5.183	0.92	1	C18	Organic acids and derivatives	Carboxylic acids and derivatives	Amino acids, peptides, and analogues	"1050-28-8"					70590	C1=CC(=CC=C1CC(C(=O)NC(CC2=CC=C(C=C2)O)C(=O)O)N)O	JAQGKXUEKGKTKX-HOTGVXAUSA-N	26.0763	24.7677	25.1854	25.4641	24.4188	25.0947	25.6565	25.5519	26.0941	26.1512	25.6581	25.3331	25.9425	26.0606	25.7663	25.2834	24.6622	26.4391	23.4061	25.6294	26.2204	25.9557	25.6745	26.5171	26.3532	26.8994	27.1931
Com_347_pos	2-Methylcinnamic acid	Positive	C10H10O2	162.068	145.065	2.13176	[M+H-H2O]+	5.367	0.74	1	C18	Phenylpropanoids and polyketides	Cinnamic acids and derivatives	Cinnamic acids	"2373-76-4"					819020	CC1=CC=CC=C1C=CC(=O)O	RSWBWHPZXKLUEX-VOTSOKGWSA-N	26.1013	26.6392	26.2723	26.2163	26.7742	26.3597	26.0556	26.841	27.053	27.5454	26.8394	27.2895	27.3393	26.6212	27.1682	27.0852	27.4067	26.4462	27.9521	26.6743	27.2159	25.273	26.1995	28.014	26.8555	27.3314	25.5542
Com_2354_pos	2,2'-Cyclouridine	Positive	C9H10N2O5	226.059	249.046	8.67369	[M+Na]+	1.379	0.70	1	C18	Organoheterocyclic compounds	Diazines	Pyrimidines and pyrimidine derivatives	"3736-77-4"					806138	C1=CN2C3C(C(C(O3)CO)O)OC2=NC1=O	UUGITDASWNOAGG-CCXZUQQUSA-N	30.9702	30.9668	30.8792	31.0607	30.6088	28.8668	31.3371	29.5005	29.8736	30.6983	29.3613	29.8308	30.3273	31.4487	30.4569	27.9761	27.7859	29.8967	31.1999	29.8092	29.3348	30.3363	29.6901	27.167	28.4817	30.2549	28.8902
Com_445_pos	5-Fluorocytosine	Positive	C4H4FN3O	129.034	152.022	4.24985	[M+Na]+	1.426	0.74	1	C18	Organoheterocyclic compounds	Diazines	Pyrimidines and pyrimidine derivatives	"2022-85-7"	HMDB0015231	D00323			3366	C1=NC(=O)NC(=C1F)N	XRECTZIEBJDKEO-UHFFFAOYSA-N	23.8027	21.1286	19.8952	23.1221	19.8926	21.0537	20.2671	27.7275	17.5021	25.6522	17.4902	21.4092	22.6018	18.1716	20.1579	21.7743	20.2091	19.0848	19.6262	18.6764	21.8694	21.4109	22.1938	19.0588	19.1715	17.6863	26.3939
Com_2479_pos	Propyphenazone	Positive	C14H18N2O	230.142	253.129	7.89177	[M+Na]+	6.521	1.00	1	C18	Organoheterocyclic compounds	Azoles	Pyrazoles	"479-92-5"	HMDB0256846	D01380			3778	CC1=C(C(=O)N(N1C)C2=CC=CC=C2)C(C)C	PXWLVJLKJGVOKE-UHFFFAOYSA-N	25.4045	25.5031	25.34	25.2332	24.7186	24.5912	24.6409	25.4358	23.5135	24.758	24.1807	25.6309	24.0354	24.7874	25.3632	25.3429	24.5905	24.5463	24.4002	25.0523	24.9304	25.1853	23.3275	25.267	25.4219	24.7436	23.1367
Com_5781_pos	Diisooctyl phthalate	Positive	C24H38O4	390.277	413.267	1.60203	[M+Na]+	10.521	1.00	1	C18	Benzenoids	Benzene and substituted derivatives	Benzoic acids and derivatives	"27554-26-3"	HMDB0251353	C14577			33934	CC(C)CCCCCOC(=O)C1=CC=CC=C1C(=O)OCCCCCC(C)C	IJFPVINAQGWBRJ-UHFFFAOYSA-N	31.4365	30.6353	30.4678	30.5949	30.2588	30.8659	30.4946	31.1901	30.5179	30.9746	30.8814	29.7708	29.8896	30.5248	31.3128	30.2426	29.9367	30.5789	30.7762	29.8322	30.4542	29.9235	30.6615	30.5311	29.8916	29.982	29.3539
Com_614_pos	p-tert-Amylphenol	Positive	C11H16O	164.12	165.128	2.03705	[M+H]+	5.831	0.92	1	C18	Benzenoids	Benzene and substituted derivatives	Phenylpropanes	"80-46-6"	HMDB0246582	C14226			6643	CCC(C)(C)C1=CC=C(C=C1)O	NRZWYNLTFLDQQX-UHFFFAOYSA-N	28.1857	27.9648	27.4982	27.4692	28.1489	29.1243	28.665	27.5603	27.5186	28.2027	27.6267	27.7751	28.2122	28.3256	28.036	27.1002	27.0456	27.646	27.6399	27.9747	27.782	27.9561	28.5054	28.285	27.9549	27.2391	27.7251
Com_1040_pos	Coumarin-3-carboxylic acid	Positive	C10H6O4	190.027	191.034	1.78721	[M+H]+	5.645	0.68	1	C18	Phenylpropanoids and polyketides	Coumarins and derivatives	-	"531-81-7"					10752	C1=CC=C2C(=C1)C=C(C(=O)O2)C(=O)O	ACMLKANOGIVEPB-UHFFFAOYSA-N	27.7533	27.7831	27.7233	27.8609	27.1924	26.5594	27.8446	27.6309	27.4743	28.415	27.0131	27.3706	27.1761	27.6586	27.4031	26.9895	28.0579	27.6491	27.6908	27.3161	27.0725	27.4581	26.5084	26.1436	25.7809	25.542	23.5046
Com_5624_pos	Arachidonoyl serinol	Positive	C23H39NO3	377.293	400.282	1.01141	[M+Na]+	8.294	0.63	1	C18	Lipids and lipid-like molecules	Fatty Acyls	Fatty amides	"183718-70-9"	HMDB0013650			LMFA08020072	10595770	CCCCCC=CCC=CCC=CCC=CCCCC(=O)NC(CO)CO	QHELXIATGZYOIB-DOFZRALJSA-N	26.698	23.5735	18.296	23.131	22.8368	23.7789	19.2397	21.2498	21.2179	21.6106	20.9794	25.2573	28.247	18.2602	28.4397	22.8695	17.8764	19.4234	21.5362	19.4553	23.0006	21.4475	20.9529	21.4623	24.5707	19.7065	21.3436
Com_1304_pos	Glutamic acid diethyl ester	Positive	C9H17NO4	203.116	204.125	8.15322	[M+H]+	5.778	0.53	1	C18	Organic acids and derivatives	Carboxylic acids and derivatives	Amino acids, peptides, and analogues	"16450-41-2"					73961	CCOC(=O)CC[C@@H](C(=O)OCC)N	HERPVHLYIHBEFW-ZETCQYMHSA-N	25.7188	25.6114	26.4282	25.5346	26.1056	25.9513	26.3003	26.7261	25.4885	24.2456	25.5116	25.4866	25.8743	25.1365	25.8878	25.1635	25.2505	25.9654	25.1596	25.5033	26.671	25.64	25.3201	26.3777	25.2826	25.1651	24.0893
Com_4137_pos	N-Ethyl-N-(2-hydroxy-3-sulfopropyl)-3,5-dimethoxyaniline	Positive	C13H21NO6S	319.109	320.113	8.75084	[M+H]+	5.48	0.53	1	C18	Benzenoids	Benzene and substituted derivatives	Methoxybenzenes	"83777-30-4"	HMDB0250855				134346	CCN(CC(CS(=O)(=O)O)O)C1=CC(=CC(=C1)OC)OC	BTIDJAQNJLWPTI-UHFFFAOYSA-N	26.2785	25.9788	25.6559	25.6985	25.595	25.0364	26.0884	25.8599	25.5483	26.2478	25.7107	26.1071	25.7196	25.5688	25.848	25.5237	26.6717	25.7621	25.3287	25.4477	26.105	25.5224	26.1876	26.0869	25.7961	25.5367	25.3673
Com_3933_pos	N-(3-Indolylacetyl)-L-leucine	Positive	C16H20N2O3	288.147	311.137	2.67501	[M+Na]+	6.233	0.86	1	C18	Organic acids and derivatives	Carboxylic acids and derivatives	Amino acids, peptides, and analogues	"36838-63-8"					688142	CC(C)CC(C(=O)O)NC(=O)CC1=CNC2=CC=CC=C21	HCZNPUHZYPPINM-AWEZNQCLSA-N	23.8021	22.8854	22.6416	23.0183	19.8135	23.4102	23.1979	23.4635	23.7302	22.7081	23.2835	23.0884	22.8204	23.1443	24.0831	25.0659	24.1776	23.7415	21.8192	23.6274	23.2846	23.0082	22.9979	23.3497	24.19	23.5205	22.6935
Com_1986_pos	Glycyl-L-histidine	Positive	C8H12N4O3	212.091	235.079	3.17515	[M+Na]+	1.383	0.63	1	C18	Organic acids and derivatives	Carboxylic acids and derivatives	Amino acids, peptides, and analogues	"2489-13-6"					7023107	C1=C(NC=N1)CC(C(=O)O)NC(=O)CN	YIWFXZNIBQBFHR-LURJTMIESA-N	23.3923	22.6429	21.6312	21.2705	22.6897	18.904	20.7798	21.6333	21.0178	18.2957	22.985	22.3852	19.6665	21.7184	17.5732	21.6681	20.3765	21.5609	17.6972	22.2202	22.8257	22.6512	20.9586	22.598	21.2971	21.6084	24.0381
Com_5103_pos	1-Caffeoyl-beta-D-glucose	Positive	C15H18O9	342.095	365.085	2.70564	[M+Na]+	5.418	0.58	1	C18	Phenylpropanoids and polyketides	Cinnamic acids and derivatives	Hydroxycinnamic acids and derivatives	"14364-08-0"	HMDB0302440	C10433			5281761	C1=CC(=C(C=C1C=CC(=O)OC2C(C(C(C(O2)CO)O)O)O)O)O	WQSDYZZEIBAPIN-VBQORRLJSA-N	21.1404	20.0196	20.0809	21.2978	20.6549	20.9975	22.0531	22.4023	19.2233	22.2651	21.5529	19.0087	21.4279	21.8096	21.115	19.633	19.4443	22.4813	20.3544	20.3229	19.5161	22.0671	20.102	22.6372	21.8802	21.5542	22.7064
Com_5772_pos	Flibanserin	Positive	C20H21F3N4O	390.167	413.158	5.15176	[M+Na]+	7.656	0.82	1	C18	Organoheterocyclic compounds	Diazinanes	Piperazines	"167933-07-5"	HMDB0252304	D02577			6918248	C1CN(CCN1CCN2C3=CC=CC=C3NC2=O)C4=CC=CC(=C4)C(F)(F)F	PPRRDFIXUUSXRA-UHFFFAOYSA-N	23.4996	28.4203	27.7263	26.5395	27.7041	26.5384	26.2445	26.4258	28.0479	25.9157	27.5798	26.9451	24.9095	27.5669	28.0008	27.3575	25.1078	24.8237	27.1211	27.2245	27.4368	23.0955	24.5786	25.1867	27.2417	22.4255	27.4047
Com_2928_pos	Linamarin	Positive	C10H17NO6	247.106	270.095	2.46512	[M+Na]+	4.807	0.58	1	C18	Organic oxygen compounds	Organooxygen compounds	Carbohydrates and carbohydrate conjugates	"554-35-8"	HMDB0033699	C01594	map00460;map01100;map01110		11128	CC(C)(C#N)OC1C(C(C(C(O1)CO)O)O)O	QLTCHMYAEJEXBT-ZEBDFXRSSA-N	25.1396	26.0553	25.8319	26.8864	24.3901	23.6601	26.6019	25.5173	27.1861	27.2264	25.6117	25.9258	25.2623	25.6167	24.9982	25.9034	25.2722	27.4741	25.736	24.5105	25.8169	25.2242	24.2445	26.0727	25.1492	25.5066	20.8289
Com_1891_pos	(1xi,3xi)-1,2,3,4-Tetrahydro-1-methyl-beta-carboline-3-carboxylic acid	Positive	C13H14N2O2	230.106	231.113	1.68635	[M+H]+	5.538	0.79	1	C18	Alkaloids and derivatives	Harmala alkaloids	-	"5470-37-1"	HMDB0037942				73530	CC1C2=C(CC(N1)C(=O)O)C3=CC=CC=C3N2	ZUPHXNBLQCSEIA-UHFFFAOYSA-N	27.263	26.763	26.8607	26.8035	26.9208	26.8161	27.1834	26.7815	26.6189	27.3945	26.7002	26.2642	27.0828	27.2963	26.7689	25.6059	25.8016	26.6903	26.4586	26.5608	26.734	27.5127	26.7884	26.8072	26.1918	26.4474	27.0501
Com_3135_pos	N-(1-Deoxy-1-fructosyl)proline	Positive	C11H19NO7	277.116	278.124	1.4406	[M+H]+	1.479	0.66	1	C18	Organic acids and derivatives	Carboxylic acids and derivatives	Amino acids, peptides, and analogues	"29118-61-4"					119856	C1CC(N(C1)CC(=O)C(C(C(CO)O)O)O)C(=O)O	QQBMYMKLRZUCDK-JZKKDOLYSA-N	26.4187	25.3647	25.1185	25.2057	25.2599	24.8523	25.523	25.5974	25.2951	25.4049	24.9774	24.5872	25.5348	26.551	25.0329	24.0981	25.4328	27.0048	26.0297	26.6385	25.7893	25.8135	25.6804	25.3575	25.0277	25.793	25.6243
Com_3689_pos	Methyl arachidonate	Positive	C21H34O2	318.256	301.253	0.49647	[M+H-H2O]+	9.808	0.72	1	C18	Lipids and lipid-like molecules	Fatty Acyls	Fatty acid esters	"2566-89-4"					6421258	CCCCCC=CCC=CCC=CCC=CCCCC(=O)OC	OFIDNKMQBYGNIW-ZKWNWVNESA-N	25.2654	25.0495	24.305	25.6823	26.4671	26.9881	25.5215	24.5754	26.5656	26.2109	25.1403	24.8187	25.5342	24.7548	25.847	27.4495	26.5598	25.1056	25.62	27.0777	24.4245	26.9089	25.1443	23.7419	27.4885	24.0727	25.0023
Com_1635_pos	Tenuazonic acid	Positive	C10H15NO3	197.105	220.095	2.15694	[M+Na]+	5.535	0.53	1	C18	Organoheterocyclic compounds	Pyrrolines	-	"610-88-8"	HMDB0036074				54678599	CCC(C)C1C(=C(C(=O)N1)C(=O)C)O	CEIZFXOZIQNICU-UHFFFAOYSA-N	26.529	25.8835	26.0944	26.5167	25.987	25.82	26.1137	26.0089	26.1069	26.3742	25.0725	25.4366	25.661	25.6632	26.2535	25.3951	25.6483	26.216	25.9299	26.0501	26.146	25.6388	26.262	26.1036	26.283	26.1582	24.7351
Com_82_pos	Tetrahydrothiophene-3-ol 1,1-dioxide	Positive	C4H8O3S	136.019	119.017	3.37772	[M+H-H2O]+	1.931	0.87	1	C18	Organoheterocyclic compounds	Thiolanes	-	"13031-76-0"	HMDB0244530				98932	C1CS(=O)(=O)CC1O	AMXKVIWWXBYXRS-UHFFFAOYSA-N	26.7629	25.9572	25.4783	24.6846	25.2052	25.8044	24.5463	25.0823	25.196	24.6417	24.7689	25.4665	25.2018	25.3375	25.6463	24.2185	26.8389	24.5454	25.3058	24.6002	25.8066	26.8884	26.0861	26.5265	25.8133	25.7492	26.6269
Com_1021_pos	2-Butyl-3-phenyl-2-propen-1-al	Positive	C13H16O	188.12	189.128	2.11504	[M+H]+	5.98	0.66	1	C18	Phenylpropanoids and polyketides	Cinnamaldehydes	-	"7492-44-6"					5385520	CCCCC(=CC1=CC=CC=C1)C=O	GFBCBQNBXRPRQD-JLHYYAGUSA-N	27.0546	26.6516	27.0866	26.9693	26.8932	26.5246	27.0278	26.7431	27.0606	27.1428	26.8305	26.8789	27.0528	27.0411	26.7863	26.7771	26.9252	26.9252	27.007	26.8396	27.1187	27.0309	27.5038	27.1446	27.1018	27.2074	26.6994
Com_5_pos	Methyl 2-hydroxyisobutyrate	Positive	C5H10O3	118.063	101.06	5.96899	[M+H-H2O]+	5.306	0.88	1	C18	Organic oxygen compounds	Organooxygen compounds	Alcohols and polyols	"2110-78-3"					75024	CC(C)(C(=O)OC)O	XYVQFUJDGOBPQI-UHFFFAOYSA-N	27.0734	27.2114	27.3123	27.1754	27.2612	26.8732	26.9018	26.3758	27.005	27.1168	27.5343	26.5965	27.3404	27.2178	27.3658	27.0136	27.1489	26.9438	27.363	26.1316	27.1147	26.5725	27.7922	27.1652	26.5159	26.4663	25.9775
Com_2975_pos	Cinchophen	Positive	C16H11NO2	249.079	272.067	4.74925	[M+Na]+	4.914	0.58	1	C18	Organoheterocyclic compounds	Quinolines and derivatives	Phenylquinolines	"132-60-5"	HMDB0250261	D07280			8593	C1=CC=C(C=C1)C2=NC3=CC=CC=C3C(=C2)C(=O)O	YTRMTPPVNRALON-UHFFFAOYSA-N	22.7482	24.149	23.7265	22.5685	24.9156	24.4661	22.7445	23.1259	23.7878	21.1102	23.9656	23.2869	21.4218	20.9992	24.316	23.5875	24.503	20.5778	23.9442	21.7769	24.6726	24.2744	24.0475	22.9464	24.0757	22.2587	23.52
Com_537_pos	Betonicine	Positive	C7H13NO3	159.09	160.097	1.69511	[M+H]+	1.479	0.60	1	C18	Organic acids and derivatives	Carboxylic acids and derivatives	Amino acids, peptides, and analogues	"515-25-3"	HMDB0029412	C08269			164642	C[N+]1(CC(CC1C(=O)O)O)C	MUNWAHDYFVYIKH-RITPCOANSA-O	31.3158	27.867	27.953	29.4451	27.6968	29.4785	30.3124	28.8864	28.5722	29.6565	29.0193	28.2719	30.9499	29.4686	28.0631	26.5474	27.9732	29.6891	28.7172	28.805	28.2961	29.9928	28.2582	28.1932	28.9887	27.5315	30.5358
Com_879_pos	Dulcin	Positive	C9H12N2O2	180.09	181.097	1.76497	[M+H]+	5.517	0.55	1	C18	Benzenoids	Benzene and substituted derivatives	N-phenylureas	"150-69-6"	HMDB0032565	C19415			9013	CCOC1=CC=C(C=C1)NC(=O)N	GGLIEWRLXDLBBF-UHFFFAOYSA-N	25.1354	24.8735	26.1487	25.3226	26.6953	26.2239	25.202	25.4757	25.8821	24.6513	26.1937	26.2368	25.0345	25.4711	25.6214	26.0372	25.0017	24.7981	25.2777	24.8077	25.3078	25.7206	25.4008	25.5934	25.8742	24.6854	23.8893
Com_2659_pos	10,11-Dihydrocarbamazepine	Positive	C15H14N2O	238.111	261.098	5.0812	[M+Na]+	5.125	0.88	1	C18	Organoheterocyclic compounds	Benzazepines	Dibenzazepines	"3564-73-6"	HMDB0244276				19099	C1CC2=CC=CC=C2N(C3=CC=CC=C31)C(=O)N	PHNLCHMJDSSPDQ-UHFFFAOYSA-N	23.1887	23.9759	24.7596	23.2943	24.1757	22.5711	23.5557	23.4993	23.7295	23.9338	23.8987	23.853	23.3994	23.7566	23.295	23.5448	23.173	23.5403	24.2312	23.2846	23.0491	23.83	23.0941	24.9541	23.3964	22.4187	23.196
Com_2926_pos	Methyl 16-hydroxyhexadecanoate	Positive	C17H34O3	286.251	269.248	1.1914	[M+H-H2O]+	8.574	0.84	1	C18	Lipids and lipid-like molecules	Fatty Acyls	Fatty alcohols	"36575-67-4"	HMDB0254562				3496888	COC(=O)CCCCCCCCCCCCCCCO	AOTMRIXFFOGWDT-UHFFFAOYSA-N	25.6628	26.5658	26.8303	26.5246	24.5444	25.3217	26.1987	24.5467	25.7636	26.8534	25.7858	26.3127	26.4472	26.7265	25.389	25.9493	25.2604	25.767	26.5473	26.4924	25.9759	27.3933	25.3584	26.3133	26.198	26.4305	24.3788
Com_2611_pos	Alternariol	Positive	C14H10O5	258.053	259.058	7.19609	[M+H]+	5.647	0.65	1	C18	Phenylpropanoids and polyketides	Coumarins and derivatives	-	"641-38-3"	HMDB0030831	C16838			5359485	CC1=CC(=CC2=C1C3=C(C(=CC(=C3)O)O)C(=O)O2)O	CEBXXEKPIIDJHL-UHFFFAOYSA-N	30.4037	30.0459	29.8298	30.3256	29.4456	28.9373	30.3434	29.9543	29.6707	31.3411	28.8107	29.697	28.8702	29.789	29.9202	29.0359	29.8788	29.6547	29.6589	29.8444	29.3934	29.6161	28.6201	27.5139	27.9864	28.158	25.7017
Com_1640_pos	Miglustat	Positive	C10H21NO4	219.147	220.155	1.66413	[M+H]+	2.568	0.70	1	C18	Organoheterocyclic compounds	Piperidines	-	"72599-27-0"	HMDB0014563	D05032			51634	CCCCN1CC(C(C(C1CO)O)O)O	UQRORFVVSGFNRO-UTINFBMNSA-N	28.3139	28.4338	28.9514	28.306	27.8343	27.17	28.2413	28.371	28.9797	28.3334	28.9198	28.8016	28.7499	28.6915	28.4756	28.5029	28.3175	28.1687	28.6921	28.2871	28.3073	28.1976	29.1404	28.3888	28.1252	28.5902	26.4936
Com_192_pos	N-(3-Methylbutyl)acetamide	Positive	C7H15NO	129.115	130.123	2.2698	[M+H]+	6.095	0.61	1	C18	Organic acids and derivatives	Carboxylic acids and derivatives	Carboxylic acid derivatives	"13434-12-3"					98643	CC(C)CCNC(=O)C	XWDCLPNMPBQWCW-UHFFFAOYSA-N	24.0802	24.0317	23.9456	23.023	24.6404	24.472	23.2128	23.0171	23.8384	24.2259	23.454	23.0294	22.5868	23.2116	24.0034	23.6653	24.8767	23.2087	22.6709	23.4104	23.2805	22.8695	23.6604	22.1309	24.156	23.5386	23.3267
Com_525_pos	1,2-Naphthoquinone	Positive	C10H6O2	158.037	159.044	1.95663	[M+H]+	5.535	0.82	1	C18	Benzenoids	Naphthalenes	Naphthoquinones	"524-42-5"	HMDB0244101	C14783	map00980;map05204		10667	C1=CC=C2C(=C1)C=CC(=O)C2=O	KETQAJRQOHHATG-UHFFFAOYSA-N	26.5976	26.4461	26.0259	26.1373	25.9255	26.7588	25.9211	26.2749	26.2163	26.2241	26.5483	26.15	26.1565	26.4154	26.8003	25.8228	26.6339	26.2884	26.3862	26.2273	26.3635	25.6693	26.5144	26.9256	26.2853	25.8722	27.1063
Com_884_pos	gamma-Dodecalactone	Positive	C12H22O2	198.162	181.159	1.24635	[M+H-H2O]+	7.267	0.94	1	C18	Organoheterocyclic compounds	Lactones	Gamma butyrolactones	"2305-05-7"	HMDB0031683			LMFA07040042	16821	CCCCCCCCC1CCC(=O)O1	WGPCZPLRVAWXPW-UHFFFAOYSA-N	25.7504	26.0532	25.9078	26.096	25.1109	25.0992	26.2035	25.7031	24.9378	26.101	25.5806	25.9158	25.6235	26.139	25.6472	25.5587	25.6831	26.1717	25.7231	26.3002	26.1295	26.7044	25.9331	26.525	26.4431	26.2356	25.2811
Com_973_pos	2-Deoxy-D-galactose	Positive	C6H12O5	164.068	187.058	2.1182	[M+Na]+	1.508	0.62	1	C18	Lipids and lipid-like molecules	Fatty Acyls	Fatty alcohols	"1949-89-9"					102191	C(C=O)C(C(C(CO)O)O)O	VRYALKFFQXWPIH-HSUXUTPPSA-N	27.4357	27.7652	27.4501	27.5606	29.6879	28.3615	27.4573	28.965	29.604	27.0085	30.3409	29.2831	28.0721	28.6685	27.6724	29.3897	27.9889	28.2095	26.6163	29.0411	29.0509	28.9924	28.0572	30.1707	29.1398	28.336	26.7837
Com_2134_pos	Ethyl Coumarin-3-carboxylate	Positive	C12H10O4	218.058	241.048	1.80538	[M+Na]+	5.543	0.71	1	C18	Phenylpropanoids and polyketides	Coumarins and derivatives	-	"1846-76-0"					15800	CCOC(=O)C1=CC2=CC=CC=C2OC1=O	XKHPEMKBJGUYCM-UHFFFAOYSA-N	24.6519	24.5588	23.9129	23.1799	21.5774	22.3277	23.8868	23.2058	24.0478	23.6027	21.4574	24.6421	23.1876	20.0061	22.8072	24.9448	22.3804	20.5557	24.3159	23.4335	25.0366	21.3433	25.6555	25.0895	25.9061	26.3847	24.6313
Com_3662_pos	N-(2-Hydroxyethyl)ethylenediaminetriacetic acid	Positive	C10H18N2O7	278.111	301.103	8.80412	[M+Na]+	1.483	0.55	1	C18	Organic acids and derivatives	Carboxylic acids and derivatives	Amino acids, peptides, and analogues	"150-39-0"	HMDB0244676				8773	C(CN(CC(=O)O)CC(=O)O)N(CCO)CC(=O)O	URDCARMUOSMFFI-UHFFFAOYSA-N	20.9697	22.2457	21.0494	21.6861	21.1078	20.1603	20.9838	22.0038	21.6154	20.8313	20.8066	21.4948	21.8366	21.6793	20.3063	18.7874	21.4632	20.6545	21.5085	21.0022	22.4596	22.4726	21.4602	21.8616	21.788	23.0172	20.0606
Com_621_pos	3-Methylguanine	Positive	C6H7N5O	165.065	166.073	1.72237	[M+H]+	2.116	0.96	1	C18	Organoheterocyclic compounds	Imidazopyrimidines	Purines and purine derivatives	"2958-98-7"	HMDB0001566	C02230			76292	CN1C2=C(C(=O)N=C1N)NC=N2	XHBSBNYEHDQRCP-UHFFFAOYSA-N	27.706	28.0342	28.9264	27.5874	28.2356	28.3032	28.14	27.9176	27.3369	25.9077	27.7314	27.7154	27.9542	27.2614	28.0176	27.1054	27.9467	28.1945	27.8308	27.4074	28.8687	27.9454	28.2685	28.4142	27.7863	27.325	30.9801
Com_3044_pos	Histidylhistidine	Positive	C12H16N6O3	292.128	275.124	3.75765	[M+H-H2O]+	1.488	0.51	1	C18	Organic acids and derivatives	Carboxylic acids and derivatives	Amino acids, peptides, and analogues	"306-14-9"	HMDB0028887				6993105	C1=C(NC=N1)CC(C(=O)NC(CC2=CN=CN2)C(=O)O)N	SGCGMORCWLEJNZ-UWVGGRQHSA-N	24.1756	24.7003	24.5694	24.1984	24.5334	23.9575	24.3513	24.1202	24.1603	24.1171	24.367	24.23	24.2858	24.5955	24.0249	23.8508	24.2909	24.5026	24.6085	23.6878	24.8968	24.6954	24.6399	24.3706	24.3098	24.466	26.5129
Com_1880_pos	Ethyl beta-D-fructofuranoside	Positive	C8H16O6	208.095	231.084	1.77763	[M+Na]+	1.525	0.69	1	C18	Organic oxygen compounds	Organooxygen compounds	Carbohydrates and carbohydrate conjugates	"1820-84-4"	HMDB0303035				11769694	CCOC1(C(C(C(O1)CO)O)O)CO	KQQFKZUGBOQKLW-OOJXKGFFSA-N	25.2753	25.5502	25.051	24.2913	25.7553	24.6821	25.328	26.1458	26.2734	28.1331	26.3567	25.9845	24.6758	25.4056	25.6909	26.1362	25.6651	25.1278	24.1283	26.572	26.2813	27.2484	25.7007	26.3823	28.6495	25.4519	20.9071
Com_2638_pos	Fructosyl-glycine	Positive	C8H15NO7	237.085	260.074	1.32291	[M+Na]+	1.445	0.66	1	C18	Organic acids and derivatives	Carboxylic acids and derivatives	Amino acids, peptides, and analogues	"60644-20-4"					101924014	C1C(C(C(C(O1)(CNCC(=O)O)O)O)O)O	BVWXBDYZZFSXIL-CCXZUQQUSA-N	24.1301	24.267	22.9996	22.5341	26.0108	25.4036	23.0436	25.2387	24.8825	23.6875	26.312	25.5242	24.9186	24.2111	23.9973	26.4433	26.3547	25.8804	23.6639	24.4696	25.8517	25.0164	26.3656	28.0509	26.7078	25.1174	22.9856
Com_1871_pos	4-O-Methylglucuronic acid	Positive	C7H12O7	208.058	231.048	1.52614	[M+Na]+	1.509	0.73	1	C18	Organic oxygen compounds	Organooxygen compounds	Carbohydrates and carbohydrate conjugates	"2463-49-2"	HMDB0302222				151010	COC(C(C(C=O)O)O)C(C(=O)O)O	QGGOCWIJGWDKHC-FSIIMWSLSA-N	22.5631	24.5903	22.1217	23.3272	24.6886	23.0246	22.3345	24.7867	24.4677	24.3245	25.6641	25.0787	24.1562	23.5592	23.3898	24.2564	24.0486	24.168	21.1594	24.6776	25.0194	24.7721	22.1627	25.2542	24.0465	24.1073	21.1761
Com_3272_pos	3-Dodecyloxypropane-1,2-diol	Positive	C15H32O3	260.235	283.225	1.41217	[M+Na]+	7.817	1.00	1	C18	Lipids and lipid-like molecules	Glycerolipids	Monoradylglycerols	"1561-07-5"	HMDB0244707				97774	CCCCCCCCCCCCOCC(CO)O	GBXRUYNQDDTQQS-UHFFFAOYSA-N	24.1344	28.486	27.3111	28.2133	25.7658	28.2717	29.8065	25.5778	24.0852	25.437	27.3074	28.3691	26.0652	27.6552	28.1644	23.826	24.4507	31.4371	28.8801	28.7498	28.8937	30.4453	25.0358	29.0734	28.5125	28.9146	31.1016
Com_350_pos	5-Methylquinoxaline	Positive	C9H8N2	144.069	145.076	1.70407	[M+H]+	5.804	0.89	1	C18	Organoheterocyclic compounds	Diazanaphthalenes	Benzodiazines	"13708-12-8"	HMDB0033178				61670	CC1=C2C(=CC=C1)N=CC=N2	CQLOYHZZZCWHSG-UHFFFAOYSA-N	27.3568	27.1269	26.1651	25.8046	24.6729	26.3131	25.6858	25.3588	25.9215	25.5741	24.0557	27.4558	25.5712	24.8873	22.8652	25.7206	28.6411	23.5367	25.5808	22.767	24.6742	22.3126	25.4306	21.5211	20.8356	22.9287	21.8853
Com_712_pos	2,5-Dihydro-4,5-dimethyl-2-(2-methylpropyl)thiazole	Positive	C9H17NS	171.108	172.116	5.74623	[M+H]+	5.33	0.52	1	C18	Organoheterocyclic compounds	Azolines	Thiazolines	"65894-83-9"	HMDB0037159				4120025	CC1C(=NC(S1)CC(C)C)C	FDOISHJOXPONIV-UHFFFAOYSA-N	22.1606	23.4832	19.1745	21.5467	22.4664	23.4725	19.6169	22.7957	20.4917	18.2879	21.0609	20.0993	20.4338	22.0302	19.5405	24.2659	20.7298	21.3568	17.4829	21.3303	18.9937	19.4623	19.6277	21.8125	22.0923	21.289	21.2838
Com_3769_pos	Hexaethylene glycol	Positive	C12H26O7	282.168	305.157	1.12378	[M+Na]+	5.34	1.00	1	C18	Organic oxygen compounds	Organooxygen compounds	Ethers	"2615-15-8"	HMDB0061822				17472	C(COCCOCCOCCOCCOCCO)O	IIRDTKBZINWQAW-UHFFFAOYSA-N	25.2215	25.8434	25.0371	25.3935	25.5184	25.8087	25.3031	25.9182	25.4662	25.628	25.8525	25.4881	26.0874	24.919	25.6901	25.3045	26.2429	25.5064	26.7486	25.6608	25.1709	25.3423	27.2861	25.3084	25.1418	25.6049	25.4714
Com_3464_pos	Przewaquinone A	Positive	C19H18O4	310.121	293.115	8.72524	[M+H-H2O]+	5.724	0.66	1	C18	Lipids and lipid-like molecules	Prenol lipids	Diterpenoids	"76843-23-7"					619402	CC1(CCCC2=C1C=CC3=C2C(=O)C(=O)C4=C3OC=C4CO)C	CEHVTERMWMYLCP-UHFFFAOYSA-N	21.0908	22.4526	23.4839	22.6834	22.8736	22.6644	21.7214	22.7173	23.9568	23.2307	23.5206	22.8413	22.6526	22.4697	22.6154	22.6984	22.9653	21.9573	22.185	22.5019	21.5958	20.5224	21.3914	21.5363	22.7208	21.6333	20.087
Com_1892_pos	5S,6S-epoxy-15R-hydroxy-ETE	Positive	C9H20O5	208.131	231.121	2.09873	[M+Na]+	5.057	0.65	1	C18	Organic oxygen compounds	Organooxygen compounds	Ethers	"23783-42-8"	HMDB0062236				90263	COCCOCCOCCOCCO	ZNYRFEPBTVGZDN-UHFFFAOYSA-N	24.3314	22.8235	22.6769	24.4476	23.2316	24.1873	26.6436	23.9473	23.343	24.562	23.7525	23.3954	23.6244	23.682	24.1121	23.2252	22.7003	24.5213	22.4539	24.0995	22.7666	23.4815	26.5146	23.5411	23.565	23.77	20.6812
Com_841_pos	ETHYL BENZOYLFORMATE	Positive	C10H10O3	178.063	179.071	2.07573	[M+H]+	5.454	0.58	1	C18	Benzenoids	Benzene and substituted derivatives	Benzoyl derivatives	"1603-79-8"	HMDB0062729				15349	CCOC(=O)C(=O)C1=CC=CC=C1	QKLCQKPAECHXCQ-UHFFFAOYSA-N	28.1327	28.8633	28.4595	28.1725	28.6391	27.5165	28.3491	28.5091	28.4047	28.3961	28.539	28.6063	28.3089	28.6421	27.9752	28.2398	28.1664	27.5907	28.5775	28.6821	28.0602	27.342	28.0931	28.6296	28.0202	28.1985	26.8674
Com_58_pos	5-hydroxyhexanoic acid	Positive	C6H12O3	132.079	115.076	4.35064	[M+H-H2O]+	5.335	0.95	1	C18	Lipids and lipid-like molecules	Fatty Acyls	Fatty acids and conjugates	"185956-02-9"	HMDB0000525			LMFA01050014	170748	CC(CCCC(=O)O)O	YDCRNMJQROAWFT-UHFFFAOYSA-N	27.9751	28.0071	27.8071	28.0283	28.2393	28.2426	28.1657	28.1345	27.6338	28.0926	27.9267	27.774	28.1626	28.0312	28.0823	27.6893	27.8291	28.8527	27.6307	28.1596	27.9337	28.3209	28.5098	28.3555	28.0304	27.8747	26.5969
Com_401_pos	Methyl 3-Hydroxyphenylacetate	Positive	C9H10O3	166.063	149.06	2.31449	[M+H-H2O]+	5.45	0.96	1	C18	Benzenoids	Phenols	1-hydroxy-4-unsubstituted benzenoids	"42058-59-3"					39129	COC(=O)CC1=CC(=CC=C1)O	AMDDOQIUPAINLH-UHFFFAOYSA-N	27.8865	28.4584	28.1501	27.8246	28.111	28.4594	27.54	28.0714	28.2038	28.1382	27.9516	28.2638	28.1052	27.9818	27.6258	27.7407	27.9614	27.6002	28.1447	28.063	27.605	27.3671	27.8034	28.1142	27.5923	27.6384	27.2289
Com_474_pos	3-Acetyl-2,5-dimethylthiophene	Positive	C8H10OS	154.045	155.054	6.35855	[M+H]+	5.088	0.85	1	C18	Organic oxygen compounds	Organooxygen compounds	Carbonyl compounds	"2530-10-1"	HMDB0040589				520191	CC1=CC(=C(S1)C)C(=O)C	PUSJAEJRDNPYKM-UHFFFAOYSA-N	22.4619	20.9185	19.6148	21.2123	21.028	18.8639	24.6114	21.0614	20.8693	22.1461	24.1323	20.3867	20.7287	21.4036	22.577	19.5288	20.1693	24.4935	20.6056	20.7002	21.02	21.6804	26.0693	20.8825	20.399	20.7287	26.2084
Com_1610_pos	Cinnamyl isovalerate	Positive	C14H18O2	218.131	219.138	1.95852	[M+H]+	6.738	0.74	1	C18	Benzenoids	Benzene and substituted derivatives	Styrenes	"140-27-2"					5355855	CC(C)CC(=O)OC/C=C/C1=CC=CC=C1	FOCMOGKCPPTERB-RMKNXTFCSA-N	28.1854	27.4762	27.7413	27.6862	27.011	27.0133	28.122	28.1591	27.3589	27.8921	27.4924	28.1359	28.0153	27.9121	27.29	27.403	27.6172	28.1001	28.1673	28.2634	28.2493	27.6682	27.8671	28.1749	28.2844	27.8895	27.6731
Com_281_pos	2-Isopropylphenol	Positive	C9H12O	136.089	137.096	1.47783	[M+H]+	6.014	0.82	1	C18	Benzenoids	Benzene and substituted derivatives	Cumenes	"88-69-7"	HMDB0032029				6943	CC(C)C1=CC=CC=C1O	CRBJBYGJVIBWIY-UHFFFAOYSA-N	28.0422	27.8208	27.5437	27.998	27.7904	27.8091	28.2317	27.8485	27.7655	27.9073	27.7155	27.8039	27.887	28.0788	27.6478	27.6027	27.8388	28.3831	27.6778	28.2366	27.9556	27.9777	28.4473	28.2869	28.1088	28.1025	29.1232
Com_851_pos	Dihydrocarveyl acetate	Positive	C12H20O2	196.146	179.143	1.45716	[M+H-H2O]+	6.485	0.78	1	C18	Lipids and lipid-like molecules	Prenol lipids	Monoterpenoids	"20777-49-5"	HMDB0041469				30248	CC1CCC(CC1OC(=O)C)C(=C)C	TUSIZTVSUSBSQI-UHFFFAOYSA-N	26.9554	26.7077	26.7637	26.9847	26.5536	26.1989	27.1963	26.8359	26.8292	27.1532	26.7764	26.6301	27.2939	27.3311	26.8425	26.1948	26.3479	27.0675	26.3543	27.1004	26.8792	26.9931	27.1269	27.175	26.8533	26.8007	27.122
Com_843_pos	Indole-5-carboxylic acid	Positive	C9H7NO2	161.048	179.082	2.14762	[M+NH4]+	5.233	0.69	1	C18	Organoheterocyclic compounds	Indoles and derivatives	Indolecarboxylic acids and derivatives	"1670-81-1"	HMDB0253469				74280	C1=CC2=C(C=CN2)C=C1C(=O)O	IENZCGNHSIMFJE-UHFFFAOYSA-N	23.863	24.5282	24.6489	24.7009	24.9311	23.2717	25.0722	23.87	24.8256	24.4013	24.7474	24.7057	24.2191	24.777	24.1559	23.6078	23.8655	23.4714	24.5512	24.0367	24.8513	23.9621	24.3509	25.056	24.4148	24.4794	23.5691
Com_1233_pos	Adrenochrome	Positive	C9H9NO3	179.058	202.048	2.12471	[M+Na]+	5.542	0.52	1	C18	Organoheterocyclic compounds	Indoles and derivatives	-	"54-06-8"					5898	CN1CC(C2=CC(=O)C(=O)C=C21)O	RPHLQSHHTJORHI-UHFFFAOYSA-N	28.5616	22.8464	22.5528	23.2103	18.9317	22.1546	21.9936	22.2914	22.9056	23.422	21.4958	23.4926	22.209	22.947	22.6379	23.8732	23.2971	22.6783	21.7477	22.8706	23.2493	21.6123	24.2415	22.2021	23.4232	21.6866	27.2843
Com_4470_pos	PROSTAGLANDIN K1	Positive	C20H32O5	352.225	335.22	5.97519	[M+H-H2O]+	8.114	0.74	1	C18	Lipids and lipid-like molecules	Fatty Acyls	Eicosanoids	"69413-73-6"				LMFA03010170	16061102	CCCCC[C@@H](/C=C/[C@@H]1[C@H](C(=O)CC1=O)CCCCCCC(=O)O)O	KJWZYMMLVHIVSU-IYCNHOCDSA-N	28.5306	29.2301	28.2521	28.5196	27.7748	28.7984	27.9181	29.1392	28.3226	28.4034	29.9431	29.896	28.5937	28.689	28.2748	28.3549	29.781	27.8041	28.7502	29.1859	27.8492	28.1921	28.7268	28.0534	28.321	27.8049	26.909
Com_2946_pos	8-Cyclopentyl-1,3-dimethylxanthine	Positive	C12H16N4O2	248.127	271.116	2.6788	[M+Na]+	5.305	0.83	1	C18	Organoheterocyclic compounds	Imidazopyrimidines	Purines and purine derivatives	"35873-49-5"	HMDB0247431				1917	CN1C2=C(C(=O)N(C1=O)C)NC(=N2)C3CCCC3	SCVHFRLUNIOSGI-UHFFFAOYSA-N	26.9089	27.352	27.515	26.8806	27.1349	27.2883	27.821	27.5592	27.4803	28.1731	26.9766	27.2727	27.2733	27.3926	27.6194	27.2848	27.0168	27.4071	26.9369	27.4005	27.0307	27.2158	27.4639	26.9178	27.2385	27.3187	26.6533
Com_964_pos	5-Hepteneoylglycine	Positive	C9H15NO3	185.105	186.113	2.08253	[M+H]+	5.718	0.79	1	C18	Organic acids and derivatives	Carboxylic acids and derivatives	Amino acids, peptides, and analogues	"2991126-46-4"					131802911	C/C=C/CCCC(=O)NCC(=O)O	VCONKYWQTOIFAO-NSCUHMNNSA-N	26.8533	26.3778	26.5257	26.6239	26.9604	26.9229	26.1971	26.535	27.2981	26.5226	26.6118	26.0714	26.1042	26.3933	26.372	26.6104	26.6722	26.4365	26.5856	26.4765	26.742	25.8775	27.293	27.2179	27.0478	26.2695	26.9407
Com_2754_pos	Elenaic acid	Positive	C11H14O6	242.079	265.07	6.73285	[M+Na]+	5.92	0.58	1	C18	Organic acids and derivatives	Carboxylic acids and derivatives	Dicarboxylic acids and derivatives	"34422-12-3"					169607	C[C@H]1[C@H]([C@@H](C(=CO1)C(=O)OC)CC(=O)O)C=O	MQFAJBBHEYTHKF-BIIVOSGPSA-N	25.0498	24.029	22.7912	24.4273	21.7903	24.6335	26.1638	23.1285	23.4691	22.1126	24.5905	22.2438	21.9641	24.5396	25.0199	22.8837	24.2288	24.3238	22.63	24.7178	24.4828	23.0928	25.0147	24.57	24.2045	23.319	23.274
Com_4369_pos	Phenylbutazone	Positive	C19H20N2O2	308.152	331.139	7.07817	[M+Na]+	4.794	0.55	1	C18	Benzenoids	Benzene and substituted derivatives	-	"50-33-9"	HMDB0014950	C07440			4781	CCCCC1C(=O)N(N(C1=O)C2=CC=CC=C2)C3=CC=CC=C3	VYMDGNCVAMGZFE-UHFFFAOYSA-N	27.0014	26.9525	26.1602	26.9315	26.9478	26.0058	25.8838	27.1388	26.4499	27.6454	26.3282	26.6779	27.1141	27.1786	26.949	26.3084	26.4662	26.6498	26.9157	26.9436	25.0944	26.8019	26.2032	27.5627	26.4928	26.7109	25.7776
Com_2158_pos	Tributylphosphine oxide	Positive	C12H27OP	218.18	241.17	1.66175	[M+Na]+	6.827	0.68	1	C18	Organophosphorus compounds	Organic phosphines and derivatives	Organophosphine oxides	"814-29-9"	HMDB0259167				13138	CCCCP(=O)(CCCC)CCCC	MNZAKDODWSQONA-UHFFFAOYSA-N	19.2654	18.7752	19.1121	19.7417	19.0664	18.6822	18.1413	19.2475	18.822	18.8817	18.0161	19.3762	18.6621	18.4812	19.237	19.1447	18.7855	17.8422	18.6761	20.2726	20.3087	19.5312	19.0186	19.7036	18.7571	19.8041	18.7203
Com_2473_pos	Histidylaspartic acid	Positive	C10H14N4O5	270.096	253.093	0.2353	[M+H-H2O]+	1.487	0.64	1	C18	Organic acids and derivatives	Carboxylic acids and derivatives	Amino acids, peptides, and analogues	"41658-60-0"	HMDB0028881				7020094	C1=C(NC=N1)C[C@@H](C(=O)N[C@@H](CC(=O)O)C(=O)O)N	MDCTVRUPVLZSPG-BQBZGAKWSA-N	20.874	21.3464	22.891	21.7233	17.1674	19.2426	22.4081	19.589	23.6776	21.1205	21.4553	21.2085	21.3818	22.6554	20.9196	20.6033	19.8893	21.3584	22.3183	22.1666	23.7894	19.4863	17.6645	20.5523	21.4951	20.9475	26.6051
Com_380_pos	5-Methoxyresorcinol	Positive	C10H12O2	164.084	147.081	0.70514	[M+H-H2O]+	8.024	0.87	1	C18	Organic oxygen compounds	Organooxygen compounds	Carbonyl compounds	"20628-07-3"					4991867	CC1=CC(=C(C=C1)OC)C(=O)C	FHIOYMGCAXTUGF-UHFFFAOYSA-N	25.7171	25.4671	25.89	25.6843	25.1705	24.968	25.5944	25.5926	25.4689	25.7085	25.2289	25.1882	25.296	25.203	25.2901	25.2872	25.0424	25.2911	25.4659	25.425	25.6779	25.5759	26.1228	25.4563	25.5671	25.6171	24.7956
Com_5126_pos	N-Feruloyl-3-methoxytyramine	Positive	C19H21NO5	343.142	366.134	8.86698	[M+Na]+	5.52	0.60	1	C18	Phenylpropanoids and polyketides	Cinnamic acids and derivatives	Hydroxycinnamic acids and derivatives	"78510-19-7"					5352115	COC1=C(C=CC(=C1)CCNC(=O)/C=C/C2=CC(=C(C=C2)O)OC)O	GRXBVKANHNUZNL-VMPITWQZSA-N	18.6848	19.791	19.4295	21.7274	20.4389	20.8535	21.6212	19.7596	22.5576	19.6644	18.8686	20.6	20.5245	18.3413	21.1142	19.1987	19.5709	20.9711	23.9072	18.0893	19.7562	22.4091	21.597	18.7507	18.9127	19.9741	18.5407
Com_1027_pos	alpha-Irone	Positive	C14H22O	206.167	189.164	1.65647	[M+H-H2O]+	9.336	0.97	1	C18	Lipids and lipid-like molecules	Prenol lipids	Sesquiterpenoids	"79-69-6"	HMDB0035631				5371002	CC1CC=C(C(C1(C)C)/C=C/C(=O)C)C	JZQOJFLIJNRDHK-CMDGGOBGSA-N	29.5339	28.2647	29.026	29.9283	28.6137	28.4401	28.3956	29.3651	29.7375	29.9167	28.8692	29.4417	29.4583	29.6517	28.1761	29.2559	29.3652	28.1011	29.7385	29.882	28.4051	28.3419	29.2225	28.9948	29.7112	29.948	28.6094
Com_6760_pos	1-Eicosanoyl-sn-glycero-3-phosphocholine	Positive	C28H58NO7P	551.395	574.385	1.94019	[M+Na]+	10.792	0.95	1	C18	Lipids and lipid-like molecules	Glycerophospholipids	Glycerophosphocholines	108341-80-6""""	HMDB0010390			LMGP01050045	24779473	CCCCCCCCCCCCCCCCCCCC(=O)OC[C@H](COP(=O)([O-])OCC[N+](C)(C)C)O	UATOAILWGVYRQS-HHHXNRCGSA-N	20.5041	21.7441	21.4071	22.5324	21.1249	22.3075	21.9436	21.9539	22.6446	21.305	22.6747	16.0227	23.0443	21.1648	25.0018	25.2953	26.6026	22.5633	19.2844	23.9828	20.5292	23.4195	23.2765	17.6599	22.5001	21.3072	20.1465
Com_1906_pos	Ile-Val	Positive	C11H22N2O3	230.163	231.171	2.14555	[M+H]+	5.325	1.00	1	C18	Organic acids and derivatives	Carboxylic acids and derivatives	Amino acids, peptides, and analogues	41017-96-3""""					449407	CC[C@H](C)[C@@H](C(=O)N[C@@H](C(C)C)C(=O)O)N	BCXBIONYYJCSDF-CIUDSAMLSA-N	31.6347	31.023	30.9286	30.9996	30.7826	31.4902	31.6783	31.3251	30.9898	30.9243	31.0607	31.7172	31.9912	32.2003	31.3444	31.6204	31.6725	32.4402	30.6867	31.1281	31.2604	30.0285	29.5586	31.3523	30.6745	31.3905	32.4676
Com_489_pos	2-Amino-2-norbornanecarboxylic acid	Positive	C8H13NO2	155.095	156.102	2.07681	[M+H]+	5.658	0.56	1	C18	Lipids and lipid-like molecules	Prenol lipids	Monoterpenoids	"20448-79-7"	HMDB0245588				115288	C1CC2CC1CC2(C(=O)O)N	MPUVBVXDFRDIPT-UHFFFAOYSA-N	29.0934	29.2785	29.8787	29.1022	30.0832	29.2223	29.0295	29.3997	29.8054	29.1361	29.3247	29.5805	28.7699	29.1135	28.8757	29.5849	28.8453	28.8319	29.9633	29.0246	29.6705	28.9444	29.9284	29.717	30.1551	29.2638	26.9057
Com_5377_pos	13,14-Dihydro PGF-1alpha	Positive	C20H38O5	358.272	381.262	1.52666	[M+Na]+	7.091	0.76	1	C18	Lipids and lipid-like molecules	Fatty Acyls	Eicosanoids	"20592-20-5"	HMDB0005076				5311239	CCCCC[C@@H](CC[C@H]1[C@@H](C[C@@H]([C@@H]1CCCCCCC(=O)O)O)O)O	WMHAOJIJVNDMKA-BRIYLRKRSA-N	28.6692	28.2824	28.1841	28.5355	28.5468	26.7099	28.5916	28.4187	28.3811	29.4995	28.8303	28.0921	28.5679	28.5462	28.076	28.7003	28.1587	28.7298	28.5819	28.6304	28.7141	28.2418	28.1653	28.7318	28.5019	28.4589	26.6482
Com_3148_pos	Prolyl-tyrosine	Positive	C14H18N2O4	278.127	279.134	1.64023	[M+H]+	5.107	0.86	1	C18	Organic acids and derivatives	Carboxylic acids and derivatives	Amino acids, peptides, and analogues	"19786-36-8"					152264	C1C[C@H](NC1)C(=O)N[C@@H](CC2=CC=C(C=C2)O)C(=O)O	OIDKVWTWGDWMHY-RYUDHWBXSA-N	28.5729	28.8978	28.1297	28.8565	28.8181	29.6141	28.9072	28.8564	28.5611	28.5398	28.5125	28.9101	29.5018	29.7532	28.4731	28.9449	29.0649	29.0244	28.2751	28.7935	28.8121	28.4154	27.5645	28.9759	28.0668	28.3845	29.7878
Com_6695_pos	lysophosphatidylcholine 18:2	Positive	C26H50NO7P	519.332	542.322	1.35758	[M+Na]+	9.251	0.95	1	C18	Lipids and lipid-like molecules	Glycerophospholipids	Glycerophosphocholines	"22252-07-9"	HMDB0010386	C04100		LMGP01050035	11005824	CCCCC/C=C\C/C=C\CCCCCCCC(=O)OC[C@H](COP(=O)(O)OCC[N+](C)(C)C)O	SPJFYYJXNPEZDW-FTJOPAKQSA-O	25.5922	25.8244	25.4562	25.9631	27.6235	24.5833	25.7414	25.8915	25.4621	26.0441	25.8786	26.0564	26.573	26.1135	26.3403	25.3896	25.9376	25.7475	25.4411	25.6396	25.3404	26.049	25.4028	25.6731	25.7499	25.2354	26.8357
Com_1835_pos	L-isoleucyl-L-proline	Positive	C11H20N2O3	228.147	229.155	2.50944	[M+H]+	5.27	1.00	1	C18	Organic acids and derivatives	Carboxylic acids and derivatives	Amino acids, peptides, and analogues	"37462-92-3"	HMDB0011174				444876	CC[C@H](C)[C@@H](C(=O)N1CCC[C@H]1C(=O)O)N	BBIXOODYWPFNDT-CIUDSAMLSA-N	31.9585	32.0681	31.5241	32.0277	31.9945	32.6223	32.0014	32.1218	31.7383	31.5782	32.0335	32.2882	32.5389	32.8336	31.9747	32.3147	32.2312	32.0118	31.3072	31.9158	31.8127	31.011	30.795	31.7265	30.8356	31.449	32.9384
Com_1885_pos	Glutamylthreonine	Positive	C9H16N2O6	248.101	231.098	1.13904	[M+H-H2O]+	1.511	0.72	1	C18	Organic acids and derivatives	Carboxylic acids and derivatives	Amino acids, peptides, and analogues	"6875-80-5"	HMDB0028829				6998031	C[C@H]([C@@H](C(=O)O)NC(=O)[C@H](CCC(=O)O)N)O	JSIQVRIXMINMTA-ZDLURKLDSA-N	25.0154	26.1205	25.6827	24.8618	25.9785	26.2803	25.6847	25.5811	25.6151	24.3965	26.5817	25.8958	26.2768	25.9382	25.8679	25.1438	26.0481	26.1591	25.4985	25.1848	24.6393	25.0226	25.0807	25.3387	24.6281	24.7695	26.6258
Com_3330_pos	3',4',5,7-Tetrahydroxyisoflavone	Positive	C15H10O6	286.048	287.055	1.25512	[M+H]+	5.999	0.67	1	C18	Phenylpropanoids and polyketides	Isoflavonoids	Isoflav-2-enes	"480-23-9"	HMDB0041658	C10510		LMPK12050251	5281801	C1=CC(=C(C=C1C2=COC3=CC(=CC(=C3C2=O)O)O)O)O	IOYHCQBYQJQBSK-UHFFFAOYSA-N	27.0901	27.6958	25.6756	26.2933	25.5196	26.618	27.0098	26.3979	25.2637	27.6131	24.7005	25.9397	26.6385	25.801	25.2896	25.5555	27.2566	26.488	26.87	26.5664	25.8189	27.6065	26.3349	26.2205	26.7393	27.1276	26.6454
Com_3087_pos	Nicotinamide riboside chloride	Positive	C11H14N2O5	254.09	277.077	8.33646	[M+Na]+	1.483	0.55	1	C18	Organic oxygen compounds	Organooxygen compounds	Carbohydrates and carbohydrate conjugates	"1341-23-7"	HMDB0000855	C03150	map00760;map01100;map04212		439924	C1=CC(=C[N+](=C1)[C@H]2[C@@H]([C@@H]([C@H](O2)CO)O)O)C(=O)N	JLEBZPBDRKPWTD-TURQNECASA-O	24.1009	24.0264	24.7767	24.2313	23.1892	22.8779	24.6936	23.6715	23.0769	24.9211	22.6614	22.6096	23.7311	24.4089	25.31	20.8175	22.049	23.4926	24.3421	23.1354	22.2871	23.84	26.1648	21.4913	24.691	23.7505	25.9664
Com_1080_pos	2-Octen-1-ylsuccinic anhydride	Positive	C12H18O3	210.126	193.123	3.92977	[M+H-H2O]+	6.359	0.92	1	C18	Organic acids and derivatives	Carboxylic acids and derivatives	Dicarboxylic acids and derivatives	"42482-06-4"	HMDB0033102				5362689	CCCCC/C=C/CC1CC(=O)OC1=O	WSGFXVFLWVXTCJ-VOTSOKGWSA-N	26.8698	26.9074	26.9545	27.8718	26.8663	27.5278	27.0091	27.0988	27.1673	27.9205	27.0906	27.0619	28.7071	27.0965	26.6647	26.722	26.3653	27.0313	26.9326	26.9008	27.1378	27.4309	27.4275	27.184	27.0659	26.827	27.318
Com_1178_pos	1,2,4,5-Tetramethoxybenzene	Positive	C10H14O4	198.089	199.097	2.9379	[M+H]+	5.625	0.74	1	C18	Benzenoids	Phenol ethers	Anisoles	"2441-46-5"	HMDB0244146				97686	COC1=CC(=C(C=C1OC)OC)OC	JUVJUCAKSWHQEE-UHFFFAOYSA-N	27.2961	26.6328	26.9786	26.5495	26.4387	27.0419	26.6953	26.7668	28.5969	27.133	26.9581	27.1055	28.2191	27.075	27.5098	26.2851	26.3691	27.2495	27.0083	26.4951	25.6875	25.9147	26.5027	26.8821	26.4412	26.3454	26.0721
Com_531_pos	beta-Nicotyrine	Positive	C10H10N2	158.084	159.092	1.97009	[M+H]+	5.337	0.77	1	C18	Organoheterocyclic compounds	Pyridines and derivatives	-	"487-19-4"	HMDB0255591	C10161			10249	CN1C=CC=C1C2=CN=CC=C2	RYFOJXFXERAMLS-UHFFFAOYSA-N	26.7448	26.9202	26.72	26.732	26.4682	27.3379	26.9126	26.7469	27.03	26.3583	27.4585	26.995	27.3908	27.1826	27.185	26.1396	26.8057	27.2954	26.3548	26.9115	26.4659	26.3127	25.631	26.4486	25.604	26.0516	26.9835
Com_741_pos	N-Acetyl-D-alloisoleucine	Positive	C8H15NO3	173.105	174.113	2.01971	[M+H]+	5.708	0.83	1	C18	Organic acids and derivatives	Carboxylic acids and derivatives	Amino acids, peptides, and analogues	"54831-20-8"					7036279	CC[C@H](C)[C@H](C(=O)O)NC(=O)C	JDTWZSUNGHMMJM-CAHLUQPWSA-N	26.3728	25.9918	27.1454	26.0148	25.7102	26.1555	25.6924	25.9618	26.3968	26.0701	26.29	26.5292	26.1562	25.4917	26.2488	26.7423	26.5658	26.5457	26.3172	25.5451	26.1223	26.3169	26.0436	26.0335	26.5048	26.3884	27.9411
Com_500_pos	Gabaculine	Positive	C7H9NO2	139.063	157.097	2.13504	[M+NH4]+	1.492	0.64	1	C18	Organic acids and derivatives	Carboxylic acids and derivatives	Amino acids, peptides, and analogues	"59556-18-2"	HMDB0251519				3445	C1C(C=CC=C1C(=O)O)N	KFNRJXCQEJIBER-UHFFFAOYSA-N	24.4176	24.4605	24.2667	24.9582	24.8477	24.8016	24.9954	25.0182	24.0946	24.6355	25.4244	24.2845	25.2226	25.0722	25.0509	23.3031	24.5442	25.4545	24.7551	24.6879	25.0869	24.7195	27.0864	24.3707	24.4284	24.3485	25.2592
Com_4190_pos	Arginylphenylalanine	Positive	C15H23N5O3	321.18	322.188	0.40801	[M+H]+	5.04	0.93	1	C18	Organic acids and derivatives	Carboxylic acids and derivatives	Amino acids, peptides, and analogues	"2047-13-4"	HMDB0028716				150964	C1=CC=C(C=C1)C[C@@H](C(=O)O)NC(=O)[C@H](CCCN=C(N)N)N	PQBHGSGQZSOLIR-RYUDHWBXSA-N	25.9153	25.4154	25.6659	25.7593	25.3741	26.3539	25.7804	25.9068	25.3606	25.0154	25.6902	25.7698	25.9857	25.709	26.0182	25.9165	25.2712	26.0674	24.7921	25.3698	25.3811	23.9233	24.415	25.676	24.8572	24.8728	26.2529
Com_2984_pos	Prolyl-Arginine	Positive	C11H21N5O3	271.164	272.172	1.14774	[M+H]+	1.485	0.83	1	C18	Organic acids and derivatives	Carboxylic acids and derivatives	Amino acids, peptides, and analogues	"2418-74-8"					151004	C1C[C@H](NC1)C(=O)N[C@@H](CCCN=C(N)N)C(=O)O	HMNSRTLZAJHSIK-YUMQZZPRSA-N	23.4268	24.2393	25.009	24.0772	24.1933	26.3658	24.2453	23.8046	23.8779	21.4948	25.51	25.3436	25.566	24.5493	24.8596	24.0106	24.2899	24.7502	23.6376	24.1364	24.405	22.7972	22.8682	23.6468	22.6397	22.9697	26.1902
Com_3907_pos	Lysyltyrosine	Positive	C15H23N3O4	309.169	310.176	0.77172	[M+H]+	2.426	0.92	1	C18	Organic acids and derivatives	Carboxylic acids and derivatives	Amino acids, peptides, and analogues	"35978-98-4"	HMDB0028963				7021820	C1=CC(=CC=C1C[C@@H](C(=O)O)NC(=O)[C@H](CCCCN)N)O	MYTOTTSMVMWVJN-STQMWFEESA-N	22.8574	22.614	23.2113	23.603	22.9418	24.1274	24.5963	24.2667	23.6302	22.9211	24.7989	23.0806	25.2417	24.539	24.2658	22.6347	23.2097	25.6274	22.7507	23.1008	24.6929	21.9843	23.2439	23.7215	23.4471	23.0654	26.9417
Com_1289_pos	Farnesal	Positive	C15H24O	220.183	203.18	1.67454	[M+H-H2O]+	8.046	0.99	1	C18	Lipids and lipid-like molecules	Prenol lipids	Sesquiterpenoids	"19317-11-4"	HMDB0060356	C03461	map00900;map00909;map00981;map01110	LMPR0103010012	5280598	CC(=CCC/C(=C/CC/C(=C/C=O)/C)/C)C	YHRUHBBTQZKMEX-YFVJMOTDSA-N	29.7812	29.676	30.1019	30.3088	29.4454	28.7941	30.3319	29.9983	29.2769	30.2094	29.4099	30.0702	29.7339	30.2872	29.8505	29.0082	29.1244	30.1357	30.3581	30.1078	30.2849	30.3014	29.5576	30.7206	30.2855	30.3841	29.4996
Com_2598_pos	5alpha-Androst-16-en-3alpha-ol	Positive	C19H30O	274.23	257.227	1.25499	[M+H-H2O]+	7.872	0.90	1	C18	Lipids and lipid-like molecules	Steroids and steroid derivatives	Androstane steroids	"1153-51-1"	HMDB0005935			LMST02020008	101989	C[C@]12CC[C@H]3[C@H]([C@@H]1CC=C2)CC[C@@H]4[C@@]3(CC[C@H](C4)O)C	KRVXMNNRSSQZJP-PHFHYRSDSA-N	28.1253	27.1795	28.642	28.3618	27.2933	28.4587	28.5888	27.197	26.7349	27.7294	28.4604	27.004	27.1062	28.3022	27.62	26.7363	26.4886	28.221	28.4859	27.8213	29.1419	29.686	27.4081	29.1807	28.9477	28.6906	28.5056
Com_3730_pos	7-Keto-dehydroepiandrosterone	Positive	C19H26O3	302.188	303.194	6.55201	[M+H]+	7.342	0.87	1	C18	Lipids and lipid-like molecules	Steroids and steroid derivatives	Androstane steroids	"566-19-8"					193313	C[C@]12CC[C@H]3[C@H]([C@@H]1CCC2=O)C(=O)C=C4[C@@]3(CC[C@@H](C4)O)C	KPRGOTLNGIBVFL-GINZOMEDSA-N	24.6763	28.0703	26.9503	26.5974	26.8489	25.0841	26.9528	26.3035	27.0673	25.589	27.2455	27.0878	25.877	27.0715	26.4212	26.4123	25.0763	26.9003	28.0576	27.0873	26.6431	27.4941	26.6933	27.2529	28.1851	26.1031	25.6926
Com_1081_pos	(2S)-2-Amino-3-methyl-1-pyrrolidin-1-ylbutan-1-one hydrochloride	Positive	C9H18N2O	170.142	193.132	3.42909	[M+Na]+	5.053	0.53	1	C18	Organic acids and derivatives	Carboxylic acids and derivatives	Amino acids, peptides, and analogues	"54164-07-7"					447256	CC(C)[C@@H](C(=O)N1CCCC1)N	IHBAVXVTGLANPI-QMMMGPOBSA-N	20.8171	20.6999	21.5685	19.3301	22.2162	23.1147	19.0598	22.1469	19.6004	20.0783	22.1255	18.9984	19.0957	20.9051	19.6787	22.2314	21.2516	21.9071	20.6745	18.3068	20.502	18.2041	19.9314	19.949	21.4922	20.1902	22.877
Com_1215_pos	(3R)-3-Hydroxydecanedioic acid	Positive	C10H18O5	218.115	201.113	2.44122	[M+H-H2O]+	5.553	0.89	1	C18	Organic acids and derivatives	Hydroxy acids and derivatives	Medium-chain hydroxy acids and derivatives	"73141-46-5"				LMFA01170092	3017884	C(CCCC(=O)O)CCC(CC(=O)O)O	OQYZCCKCJQWHIE-UHFFFAOYSA-N	26.8635	26.0298	27.279	26.9215	26.7683	26.8859	26.6871	26.3549	26.892	26.3226	27.1345	25.9502	26.9183	26.9077	27.1701	25.8803	26.5395	26.4929	26.0118	26.3554	26.2704	26.5184	26.894	26.9229	26.4575	26.484	26.321
Com_133_pos	1-Ethyl-1H-pyrrole-2-carboxaldehyde	Positive	C7H9NO	123.068	124.076	2.5765	[M+H]+	5.096	0.59	1	C18	Organic oxygen compounds	Organooxygen compounds	Carbonyl compounds	"2167-14-8"	HMDB0036058				579338	CCN1C=CC=C1C=O	DVLGEHCERRWDIX-UHFFFAOYSA-N	26.029	26.1574	26.0792	25.9911	26.2252	25.7914	26.4401	26.2363	26.1873	26.1624	26.1389	26.233	26.1304	26.1024	25.8873	25.7195	26.0201	26.2444	26.1097	25.8282	26.2785	26.042	26.4594	26.2745	26.0335	25.9444	26.1155
Com_2312_pos	H-Val-Glu-OH TFA	Positive	C10H18N2O5	246.122	247.129	1.24871	[M+H]+	2.077	0.90	1	C18	Organic acids and derivatives	Carboxylic acids and derivatives	Amino acids, peptides, and analogues	"3062-07-5"	HMDB0029126				7009623	CC(C)[C@@H](C(=O)N[C@@H](CCC(=O)O)C(=O)O)N	UPJONISHZRADBH-XPUUQOCRSA-N	27.4409	26.2001	26.5302	25.1503	26.2838	26.9644	25.6525	26.3892	25.7047	25.7256	26.9656	25.7103	26.2262	26.3673	25.9948	26.362	26.8356	27.0248	24.9411	25.3239	26.6546	24.8721	25.6246	25.8781	24.8362	25.2055	27.1781
Com_1482_pos	3-hydroxytridecanoic acid	Positive	C13H26O3	230.188	213.185	1.60221	[M+H-H2O]+	6.548	0.76	1	C18	Lipids and lipid-like molecules	Fatty Acyls	Fatty acids and conjugates	"32602-69-0"	HMDB0061655			LMFA01050172	5312749	CCCCCCCCCCC(CC(=O)O)O	CWSNHZHHWHLJIM-UHFFFAOYSA-N	23.3904	23.7565	26.7932	26.5634	22.838	25.9121	25.6993	23.7842	24.2658	23.8196	26.6713	24.2424	23.3626	26.1898	24.9198	23.7548	24.2369	26.5482	27.7507	26.9461	27.7066	26.437	22.7415	27.582	26.4059	28.3509	21.8862
Com_5105_pos	Allolactose	Positive	C12H22O11	342.116	365.106	1.63778	[M+Na]+	1.414	0.95	1	C18	Organic oxygen compounds	Organooxygen compounds	Carbohydrates and carbohydrate conjugates	"28447-39-4"					6454902	C([C@@H]1[C@@H]([C@@H]([C@H]([C@@H](O1)OC[C@@H]2[C@H]([C@@H]([C@H](C(O2)O)O)O)O)O)O)O)O	DLRVVLDZNNYCBX-VDGMBKLFSA-N	29.5938	30.7074	28.7177	28.8493	31.7988	30.6131	29.3393	31.9994	30.3938	28.2188	30.0564	30.087	30.6651	29.8244	28.1177	29.506	29.9382	32.8621	27.8546	31.3345	30.2734	30.5818	27.1462	30.1117	29.4011	29.8633	28.3464
Com_566_pos	Acetylisoniazid	Positive	C8H9N3O2	179.069	162.066	1.26281	[M+H-H2O]+	1.223	0.57	1	C18	Organoheterocyclic compounds	Pyridines and derivatives	Pyridinecarboxylic acids and derivatives	"1078-38-2"	HMDB0041821	C07585	map00983		71602	CC(=O)NNC(=O)C1=CC=NC=C1	CVBGNAKQQUWBQV-UHFFFAOYSA-N	26.1685	26.1236	26.2418	26.1302	25.8477	25.3623	26.1039	25.923	25.6537	26.0979	25.7417	25.598	25.7817	26.0787	26.0027	24.902	25.1958	25.9488	25.99	25.5172	25.5371	25.7096	26.3852	25.3854	25.8035	25.9743	25.9739
Com_2231_pos	Lysylproline	Positive	C11H21N3O3	243.158	244.166	1.21211	[M+H]+	1.471	0.75	1	C18	Organic acids and derivatives	Carboxylic acids and derivatives	Amino acids, peptides, and analogues	"52766-27-5"	HMDB0028959				171204	C1C[C@H](N(C1)C(=O)[C@H](CCCCN)N)C(=O)O	AIXUQKMMBQJZCU-IUCAKERBSA-N	24.2308	24.9701	25.0177	24.8758	24.3463	25.6756	24.7206	24.3235	24.0494	23.7131	24.5539	24.5338	24.8707	25.2333	24.656	23.9057	24.5086	24.9618	24.5774	24.0765	23.9558	23.8673	23.2683	23.0946	22.5242	23.4432	25.57
Com_2530_pos	Valylhistidine	Positive	C11H18N4O3	254.138	255.145	1.06739	[M+H]+	1.489	0.79	1	C18	Organic acids and derivatives	Carboxylic acids and derivatives	Amino acids, peptides, and analogues	"13589-07-6"	HMDB0029129				7408625	CC(C)[C@@H](C(=O)N[C@@H](CC1=CN=CN1)C(=O)O)N	BNQVUHQWZGTIBX-IUCAKERBSA-N	23.5763	18.095	22.602	22.8493	19.8772	24.1409	24.0607	18.9111	23.0762	22.6556	23.0451	23.3274	23.8641	24.3046	22.8108	20.338	23.4053	22.9477	22.697	21.8816	22.9995	22.9889	21.8269	22.7902	21.7024	22.861	25.4092
Com_2990_pos	5-Methoxycanthin-6-one	Positive	C15H10N2O2	250.074	273.063	3.31161	[M+Na]+	5.559	0.61	1	C18	Alkaloids and derivatives	Indolonaphthyridine alkaloids	-	"15071-56-4"	HMDB0030227				259218	COC1=CC2=NC=CC3=C2N(C1=O)C4=CC=CC=C34	TXEFUSAHPIYZHD-UHFFFAOYSA-N	24.0934	23.0921	22.3053	23.1115	23.7753	23.9752	24.5899	24.6118	24.6779	23.6049	24.694	23.9216	23.4219	23.8132	24.0558	20.5486	23.1745	23.7739	22.7026	24.2628	24.7438	20.0482	25.6654	23.3831	24.6576	22.885	19.3905
Com_1322_pos	Serylvaline	Positive	C8H16N2O4	204.111	205.119	1.58767	[M+H]+	2.678	0.96	1	C18	Organic acids and derivatives	Carboxylic acids and derivatives	Amino acids, peptides, and analogues	"51782-06-0"	HMDB0029052				7020159	CC(C)[C@@H](C(=O)O)NC(=O)[C@H](CO)N	ILVGMCVCQBJPSH-WDSKDSINSA-N	26.3757	26.8891	26.0489	26.4253	26.7117	28.109	26.7997	27.7074	26.8337	25.4154	27.6523	26.7381	27.5175	28.076	26.8188	27.5361	27.5998	27.9205	26.1816	26.8067	27.2148	25.6421	25.6595	27.9734	26.7559	27.4859	28.6569
Com_2675_pos	6-Hydroxy-2-(2-carboxylethyl)-2,5,7,8-tetramethylchroman	Positive	C16H22O4	278.152	261.147	5.68428	[M+H-H2O]+	6.573	0.61	1	C18	Organoheterocyclic compounds	Benzopyrans	1-benzopyrans	"4072-32-6"	HMDB0246646				3082015	CC1=C(C2=C(CCC(O2)CCC(=O)OC)C(=C1O)C)C	RWIFOLRMGIHBTH-UHFFFAOYSA-N	26.6781	26.0736	26.2827	26.6297	25.9843	25.8695	26.4092	26.3959	25.6992	26.457	25.7335	26.2391	26.6698	26.6095	26.3069	26.6224	26.2911	26.69	25.4021	26.6709	27.0777	26.8489	26.9723	27.1309	27.1171	26.9975	25.6712
Com_157_pos	7-Oxoheptanoic acid	Positive	C7H12O3	144.079	127.076	3.12746	[M+H-H2O]+	5.386	0.83	1	C18	Lipids and lipid-like molecules	Fatty Acyls	Fatty acids and conjugates	"35923-65-0"		C16590	map00680;map01100;map01120		169732	C(CCC=O)CCC(=O)O	OOFMTFUTWFAVGC-UHFFFAOYSA-N	26.8756	26.2957	26.4964	27.3946	27.063	26.9926	27.034	27.3648	27.806	26.7484	26.3995	26.9276	27.2515	27.9704	27.2603	26.1647	26.3684	27.6834	26.7587	26.6694	27.1011	28.63	29.3179	27.026	26.8969	26.3949	25.9688
Com_363_pos	1,3-Dimethylindole	Positive	C10H11N	145.089	146.097	1.74431	[M+H]+	6.019	0.57	1	C18	Organoheterocyclic compounds	Indoles and derivatives	Indoles	"875-30-9"	HMDB0244168				70130	CC1=CN(C2=CC=CC=C12)C	NAPPMSNSLWACIV-UHFFFAOYSA-N	19.3784	21.7801	21.8933	21.5626	20.3642	20.4726	20.4103	20.9501	21.4528	21.6986	21.2987	22.3412	21.5309	21.724	21.6815	22.1036	21.4513	19.7491	21.4701	20.8093	21.1071	21.8624	20.9161	22.1221	22.1046	22.4891	20.2492
Com_763_pos	Dimethyl adipate	Positive	C8H14O4	174.089	175.097	2.26355	[M+H]+	5.306	0.93	1	C18	Lipids and lipid-like molecules	Fatty Acyls	Fatty acid esters	"627-93-0"	HMDB0041606	C14570			12329	COC(=O)CCCCC(=O)OC	UDSFAEKRVUSQDD-UHFFFAOYSA-N	26.2222	26.791	26.3484	26.2933	27.1538	26.3553	25.7707	26.7526	26.3743	26.7713	26.6389	26.9457	26.3459	26.3624	26.8204	26.231	26.1461	26.225	26.398	26.2971	26.946	26.6598	26.9839	27.1922	26.5226	26.6815	24.6785
Com_438_pos	Phenyl glycidyl ether	Positive	C9H10O2	150.068	151.076	2.31834	[M+H]+	5.845	0.88	1	C18	Benzenoids	Phenol ethers	-	"122-60-1"		C19291			31217	C1C(O1)COC2=CC=CC=C2	FQYUMYWMJTYZTK-UHFFFAOYSA-N	26.8802	27.0065	26.9217	27.0569	26.9034	26.5377	27.019	26.9617	26.8847	27.2761	26.7817	26.9349	27.0145	27.0061	26.8178	26.7686	27.9103	27.0277	26.8731	26.7437	26.8884	26.9918	27.1048	26.9729	27.0165	26.8502	26.8513
Com_301_pos	2,4-Nonanedione	Positive	C9H16O2	156.115	139.112	1.78098	[M+H-H2O]+	6.101	0.97	1	C18	Organic oxygen compounds	Organooxygen compounds	Carbonyl compounds	"6175-23-1"	HMDB0031263				80314	CCCCCC(=O)CC(=O)C	KFBXUKHERGLHLG-UHFFFAOYSA-N	29.4928	29.7873	29.8995	29.734	29.32	29.0596	29.0071	29.7859	29.795	29.9154	29.4044	30.7212	30.0562	29.7212	29.5409	29.5106	29.1891	29.3238	29.4331	29.4887	29.8542	30.2324	28.678	30.1184	29.527	29.8026	27.991
Com_1759_pos	4-Chloroindole-3-acetic acid	Positive	C10H8ClNO2	209.024	227.06	6.71004	[M+NH4]+	5.917	0.73	1	C18	Organoheterocyclic compounds	Indoles and derivatives	Indolyl carboxylic acids and derivatives	"2519-61-1"	HMDB0032936				100413	C1=CC2=C(C(=C1)Cl)C(=CN2)CC(=O)O	WNCFBCKZRJDRKZ-UHFFFAOYSA-N	24.3803	24.3071	24.0631	24.0917	23.7323	24.3054	23.5575	24.0254	23.9452	23.6203	23.5666	24.3772	23.7673	23.9722	24.1003	24.3146	24.1168	23.4899	23.9321	24.1536	24.1959	24.3195	22.2652	24.3262	24.282	24.2357	24.0408
Com_3061_pos	Flumazenil acid	Positive	C13H10FN3O3	275.071	276.076	7.08592	[M+H]+	5.141	0.55	1	C18	Organoheterocyclic compounds	Benzodiazepines	1,4-benzodiazepines	"84378-44-9"	HMDB0247514				134757	CN1CC2=C(N=CN2C3=C(C1=O)C=C(C=C3)F)C(=O)O	SFVXVWJBSJCRJO-UHFFFAOYSA-N	20.8754	20.6664	21.1796	20.9766	20.0373	21.6996	20.565	21.0829	20.8596	19.7109	20.7883	19.798	20.6776	19.5429	21.5196	20.6913	21.2468	20.9058	20.8409	21.3884	22.1553	21.4324	21.2557	22.1586	21.8903	21.7576	22.2058
Com_3544_pos	Menisdaurin	Positive	C14H19NO7	313.116	296.113	0.76328	[M+H-H2O]+	5.406	0.51	1	C18	Organic oxygen compounds	Organooxygen compounds	Carbohydrates and carbohydrate conjugates	"67765-58-6"					6440400	C1[C@@H](C=C/C(=C/C#N)/[C@@H]1O[C@H]2[C@@H]([C@H]([C@@H]([C@H](O2)CO)O)O)O)O	UTHVFIKQCUKKQW-YIVVZXMPSA-N	26.6905	25.8387	27.0389	25.6384	26.9232	26.4403	26.768	26.9372	25.6603	27.1932	26.7403	25.4076	26.8478	27.0683	26.804	26.4806	26.6305	26.5828	26.8287	26.7038	27.6265	27.2561	27.3558	27.7667	26.9632	26.9993	26.7147
Com_4443_pos	N-Tetradecanoyl-DL-homoserine lactone	Positive	C18H33NO3	311.246	334.236	1.27995	[M+Na]+	7.329	0.63	1	C18	Organic acids and derivatives	Carboxylic acids and derivatives	Amino acids, peptides, and analogues	"98206-80-5"					4534674	CCCCCCCCCCCCCC(=O)NC1CCOC1=O	ZQAYHOXXVBVXPZ-UHFFFAOYSA-N	31.8803	32.0932	31.8167	32.1473	30.4513	30.8173	31.3847	30.1352	30.7862	32.2538	31.8149	31.9233	30.636	31.1041	31.5097	32.3725	32.9172	32.095	30.6745	31.8135	30.5884	30.8886	32.6206	32.095	33.3285	32.5683	30.8348
Com_2898_pos	Xanthatin	Positive	C15H18O3	246.126	269.115	2.47172	[M+Na]+	6.519	0.65	1	C18	Lipids and lipid-like molecules	Prenol lipids	Terpene lactones	"26791-73-1"		C09601			5281511	C[C@H]1C[C@H]2[C@H](CC=C1/C=C/C(=O)C)C(=C)C(=O)O2	RBRPTFMVULVGIC-ZTIIIDENSA-N	24.6732	24.7557	24.7422	24.7301	24.5465	24.5897	24.4115	24.769	24.6718	25.2285	24.018	24.9423	24.2672	24.4883	24.8481	24.5374	24.1313	24.4226	24.1596	24.6641	24.9039	25.0413	24.4139	25.2375	24.8895	24.8173	23.0501
Com_3123_pos	9-OxoODE	Positive	C18H30O3	294.219	277.217	1.63587	[M+H-H2O]+	7.855	0.96	1	C18	Lipids and lipid-like molecules	Fatty Acyls	Lineolic acids and derivatives	"54232-59-6"	HMDB0004669	C14766	map00591	LMFA02000274	9839084	CCCCC/C=C\C=C\C(=O)CCCCCCCC(=O)O	LUZSWWYKKLTDHU-ZJHFMPGASA-N	29.8612	29.4489	29.2071	29.6267	29.3379	28.7539	29.3668	29.7001	28.0262	30.0688	29.6884	29.1974	30.0637	29.3107	28.9237	29.2656	29.392	29.9259	28.8962	29.5312	30.2517	29.8206	30.8349	29.9278	30.3637	30.151	30.0862
Com_5302_pos	1-Linoleoyl-rac-glycerol	Positive	C21H38O4	354.277	377.267	1.46724	[M+Na]+	9.419	1.00	1	C18	Lipids and lipid-like molecules	Fatty Acyls	Lineolic acids and derivatives	"2277-28-3"	HMDB0242115			LMGL01010006	5283469	CCCCC/C=C\C/C=C\CCCCCCCC(=O)OCC(CO)O	WECGLUPZRHILCT-HZJYTTRNSA-N	30.77	29.7953	27.932	29.8053	31.2793	31.5001	31.4153	30.9945	28.807	29.6321	28.1031	28.3997	30.3892	30.1215	30.9171	30.9207	31.2691	30.6966	30.3437	32.2426	28.7077	31.6126	27.3073	26.4818	31.0675	27.8204	29.3695
Com_2723_pos	Phe-Pro	Positive	C14H18N2O3	262.132	263.14	1.88931	[M+H]+	5.492	0.99	1	C18	Organic acids and derivatives	Carboxylic acids and derivatives	Amino acids, peptides, and analogues	"7669-65-0"	HMDB0011177				7020642	C1C[C@H](N(C1)C(=O)[C@H](CC2=CC=CC=C2)N)C(=O)O	WEQJQNWXCSUVMA-RYUDHWBXSA-N	30.0147	30.0958	29.6782	30.1408	30.0664	31.1038	30.2396	30.2933	29.788	29.7648	29.9723	30.3014	30.7644	30.951	30.0851	30.61	30.3732	30.2076	29.4028	30.1345	30.0877	29.5382	29.4044	30.0899	29.2211	29.7719	31.383
Com_3076_pos	Gamma-Glu-Epsilon-Lys	Positive	C11H21N3O5	275.148	276.156	0.87256	[M+H]+	1.489	0.60	1	C18	Organic acids and derivatives	Carboxylic acids and derivatives	Amino acids, peptides, and analogues	"17105-15-6"	HMDB0003869	C21730			7015685	C(CCNC(=O)CC[C@@H](C(=O)O)N)C[C@@H](C(=O)O)N	JPKNLFVGUZRHOB-YUMQZZPRSA-N	22.5906	24.834	22.3846	22.8112	24.7173	22.9222	23.2763	24.8326	22.1926	23.3956	22.6132	22.2919	22.9542	22.6194	22.5474	22.6092	25.1842	23.671	23.1284	22.2622	23.2969	23.5038	23.0255	22.386	22.9576	22.6921	24.7992
Com_3745_pos	11-Maleimidoundecanoic acid	Positive	C15H23NO4	281.163	304.15	5.14406	[M+Na]+	4.862	0.54	1	C18	Lipids and lipid-like molecules	Fatty Acyls	Fatty acids and conjugates	"57079-01-3"	HMDB0244365				4618600	C1=CC(=O)N(C1=O)CCCCCCCCCCC(=O)O	UVZTZBRGZXIBLZ-UHFFFAOYSA-N	24.1359	25.015	24.5021	23.7367	25.1525	25.7137	24.7845	25.3191	23.922	22.837	25.6737	25.0234	25.1828	25.1675	24.6336	24.5907	25.2076	25.6401	22.6897	24.3472	24.8858	22.7451	23.4799	25.4313	23.9822	24.2957	26.2916
Com_4147_pos	Palmitoleoyl Ethanolamide	Positive	C18H35NO2	297.267	320.256	1.32741	[M+Na]+	7.756	1.00	1	C18	Organic nitrogen compounds	Organonitrogen compounds	Amines	"94421-67-7"	HMDB0013648			LMFA08040043	9835868	CCCCCC/C=C\CCCCCCCC(=O)NCCO	WFRLANWAASSSFV-FPLPWBNLSA-N	31.536	31.4707	31.4118	31.4414	31.3063	30.6743	31.2186	29.9823	31.0407	31.1179	32.1639	31.4121	30.9467	31.2315	31.6482	32.2173	31.8752	32.1225	31.0504	31.2707	30.4625	30.1776	31.5424	32.0925	32.3434	31.4802	30.9585
Com_4916_pos	8-Isoprostaglandin F2a	Positive	C20H34O5	354.241	355.246	5.09936	[M+H]+	6.883	0.80	1	C18	Lipids and lipid-like molecules	Fatty Acyls	Eicosanoids	"27415-26-5"	HMDB0005083	C13809	map00590	LMFA03110001	5282263	CCCCC[C@@H](/C=C/[C@H]1[C@@H](C[C@@H]([C@H]1C/C=C\CCCC(=O)O)O)O)O	PXGPLTODNUVGFL-NAPLMKITSA-N	24.5819	24.0468	24.7654	24.9801	25.2562	22.9962	26.4834	25.5434	24.176	26.2114	26.1889	25.2177	24.9873	25.8205	25.1279	25.4533	24.1437	25.9289	24.4427	26.2974	25.0811	26.0296	24.1295	26.009	25.1106	23.8507	24.1684
Com_2089_pos	1-(beta-D-Ribofuranosyl)-1,4-dihydronicotinamide	Positive	C11H16N2O5	256.106	239.103	1.36215	[M+H-H2O]+	5.185	0.61	1	C18	Organic oxygen compounds	Organooxygen compounds	Carbohydrates and carbohydrate conjugates	"19132-12-8"	HMDB0011648	C15497			11507134	C1C=CN(C=C1C(=O)N)[C@H]2[C@@H]([C@@H]([C@H](O2)CO)O)O	MAKBMGXNXXXBFE-TURQNECASA-N	25.1896	25.5192	25.6887	25.0648	27.1449	25.5802	25.0554	25.6741	25.5241	25.3526	25.4362	25.5031	25.339	25.5407	24.9101	24.8867	25.4014	25.0714	25.2662	24.9082	26.0601	25.8999	25.2808	26.1575	25.4675	25.5444	25.1172
Com_423_pos	9-Methyl Adenine	Positive	C6H7N5	149.07	150.078	1.63143	[M+H]+	2.363	0.83	1	C18	Organoheterocyclic compounds	Imidazopyrimidines	Purines and purine derivatives	"700-00-5"	HMDB0240713				69689	CN1C=NC2=C(N=CN=C21)N	WRXCXOUDSPTXNX-UHFFFAOYSA-N	26.9583	27.3309	27.5566	26.6305	27.8377	27.5355	27.5487	27.1389	26.766	26.8816	26.5123	25.5917	27.6202	26.7321	27.3615	26.2939	27.0351	26.9861	26.0516	25.8312	27.9179	26.256	25.7637	28.1985	27.5505	26.3805	27.9973
Com_1161_pos	Dihydrokainic acid	Positive	C10H17NO4	215.116	198.113	2.37496	[M+H-H2O]+	5.167	0.72	1	C18	Organic acids and derivatives	Carboxylic acids and derivatives	Amino acids, peptides, and analogues	"52497-36-6"					107883	CC(C)C1CNC(C1CC(=O)O)C(=O)O	JQPDCKOQOOQUSC-OOZYFLPDSA-N	26.0757	26.5679	26.2635	26.0786	26.7322	25.9718	28.3482	26.4135	25.7303	25.9123	25.589	26.1132	26.1569	26.0677	26.0682	25.9529	26.1032	26.0155	26.1117	25.3021	26.6186	27.2825	27.4375	26.5003	26.2647	26.0934	27.1239
Com_1568_pos	2,6-Di-tert-butyl-4-ethylphenol	Positive	C16H26O	234.198	217.195	1.81477	[M+H-H2O]+	8.809	0.74	1	C18	Benzenoids	Benzene and substituted derivatives	Phenylpropanes	"4130-42-1"	HMDB0040179				20087	CCC1=CC(=C(C(=C1)C(C)(C)C)O)C(C)(C)C	BVUXDWXKPROUDO-UHFFFAOYSA-N	27.036	26.4078	26.5398	26.7884	26.6844	26.8654	26.5938	26.4058	27.2232	26.885	26.9119	27.9425	26.6228	26.5356	26.8553	28.331	26.5551	26.2767	26.6913	27.2006	26.6477	26.9989	26.5743	26.8142	27.4318	26.4785	25.7321
Com_218_pos	3,5-Dimethylbenzoic acid	Positive	C9H10O2	150.068	133.065	2.30734	[M+H-H2O]+	6.023	0.95	1	C18	Benzenoids	Benzene and substituted derivatives	Benzoic acids and derivatives	"499-06-9"	HMDB0246063				10356	CC1=CC(=CC(=C1)C(=O)O)C	UMVOQQDNEYOJOK-UHFFFAOYSA-N	30.2255	29.2137	29.0232	29.0022	28.7693	27.3731	28.7798	30.0681	29.0115	29.2359	30.1619	28.3564	30.0348	29.5185	29.9349	27.9834	28.3315	28.5826	28.6223	28.7887	29.7971	28.5481	28.3336	28.0687	28.6038	28.6312	27.5764
Com_3031_pos	Mono (3-carboxypropyl) phthalate	Positive	C12H12O6	252.063	275.054	4.78875	[M+Na]+	5.559	0.53	1	C18	Benzenoids	Benzene and substituted derivatives	Benzoic acids and derivatives	"66851-46-5"	HMDB0061748				53435015	C1=CC=C(C(=C1)C(=O)O)C(=O)OCCCC(=O)O	IYTPMLIWBZMBSL-UHFFFAOYSA-N	28.164	27.7188	27.4579	27.191	27.8569	25.8315	27.0959	27.2531	27.4487	27.6056	27.2224	28.0531	27.0896	27.4489	28.084	28.5205	27.4215	27.229	27.7547	27.9179	28.4548	25.553	28.1304	27.8355	28.2884	28.1688	25.3555
Com_2036_pos	Dyphylline	Positive	C10H14N4O4	254.102	237.098	2.2122	[M+H-H2O]+	6.141	0.82	1	C18	Organoheterocyclic compounds	Imidazopyrimidines	Purines and purine derivatives		HMDB0014789	C07819			3182	CN1C2=C(C(=O)N(C1=O)C)N(C=N2)CC(CO)O	KSCFJBIXMNOVSH-UHFFFAOYSA-N	24.7617	24.6169	24.2709	24.2748	24.2701	24.0375	24.6945	24.2099	23.005	25.2904	24.0088	24.4844	23.4884	24.1811	23.7372	23.6231	23.9683	23.7058	23.4118	23.7696	24.692	23.3249	24.4393	23.4421	23.0795	24.2235	23.5227
Com_137_pos	5-Ethyl-3-hydroxy-4-methyl-2(5H)-furanone	Positive	C7H10O3	142.063	125.06	3.00746	[M+H-H2O]+	5.552	0.84	1	C18	Organoheterocyclic compounds	Dihydrofurans	Furanones		HMDB0033551				61199	CCC1C(=C(C(=O)O1)O)C	IUFQZPBIRYFPFD-UHFFFAOYSA-N	28.923	27.2892	26.9734	27.5584	27.4687	27.7791	27.59	27.5484	27.2932	27.3519	27.1572	28.18	27.555	27.2541	28.0481	27.2902	27.8854	27.6058	28.0532	27.1993	27.1932	26.9502	28.531	27.6691	27.3407	27.1397	26.7098
Com_578_pos	2-Amino-4-methoxy-6-methyl-1,3,5-triazine	Positive	C5H8N4O	140.07	163.058	3.85619	[M+Na]+	4.68	0.86	1	C18	Organoheterocyclic compounds	Triazines	1,3,5-triazines						15466	CC1=NC(=NC(=N1)OC)N	NXFQWRWXEYTOTK-UHFFFAOYSA-N	26.9157	21.8905	25.4146	25.0764	23.8923	25.1173	25.6912	24.9969	24.6728	25.3182	25.9648	24.3782	25.8278	24.2366	24.7115	23.9225	21.712	26.1654	19.2989	25.8816	24.8597	27.0741	27.2606	25.5333	25.8661	25.9762	27.2916
Com_3205_pos	Diisobutyl adipate	Positive	C14H26O4	258.183	281.173	1.40749	[M+Na]+	6.929	0.86	1	C18	Lipids and lipid-like molecules	Fatty Acyls	Fatty acid esters		HMDB0041618	C14260			8831	CC(C)COC(=O)CCCCC(=O)OCC(C)C	RDOFJDLLWVCMRU-UHFFFAOYSA-N	29.1655	29.7113	29.8075	30.1876	28.9549	28.528	30.6116	29.7239	30.0841	30.5225	29.5409	29.764	29.1617	29.9151	29.3818	30.3177	28.4213	29.8392	29.243	30.1016	31.1417	30.4685	30.5202	31.2326	30.9115	29.2099	28.3251
Com_365_pos	L-beta-Homoleucine	Positive	C7H15NO2	145.11	146.118	1.65722	[M+H]+	5.327	0.60	1	C18	Organic acids and derivatives	Carboxylic acids and derivatives	Amino acids, peptides, and analogues	22818-43-5					2761525	CC(C)C[C@@H](CC(=O)O)N	MLYMSIKVLAPCAK-LURJTMIESA-N	25.6134	25.3569	25.6491	26.2887	25.9011	25.7506	27.6818	25.6303	25.9544	26.6353	25.5776	25.4004	26.3072	25.9311	25.9541	25.0799	25.4781	27.0645	25.4859	25.7542	25.6193	25.4322	24.8073	25.819	25.2277	25.041	27.1887
Com_6791_pos	carbenoxolone	Positive	C34H50O7	570.356	593.346	1.40986	[M+Na]+	7.51	0.52	1	C18	Lipids and lipid-like molecules	Prenol lipids	Triterpenoids			D07615			636403	CC1(C2CCC3(C(C2(CCC1OC(=O)CCC(=O)O)C)C(=O)C=C4C3(CCC5(C4CC(CC5)(C)C(=O)O)C)C)C)C	OBZHEBDUNPOCJG-WBXJDKIVSA-N	27.4327	27.213	27.4566	27.5399	26.7664	25.658	27.5145	26.8742	27.4108	27.3447	26.9823	27.2909	26.9386	27.5776	26.9111	26.9991	26.8801	27.0354	26.9982	27.3971	27.9567	27.049	26.9698	26.8382	26.7738	26.743	22.1661
Com_543_pos	NINHYDRIN	Positive	C9H6O4	178.027	161.024	2.34241	[M+H-H2O]+	4.656	0.62	1	C18	Benzenoids	Indanes	Indanones		HMDB0255614				10236	C1=CC=C2C(=C1)C(=O)C(C2=O)(O)O	FEMOMIGRRWSMCU-UHFFFAOYSA-N	23.2931	21.7545	19.0135	19.9369	22.1224	22.6594	22.995	22.4402	20.108	20.3503	23.6568	19.0582	22.9211	21.5765	22.0381	18.7789	21.8549	23.3476	20.2893	22.5966	22.7597	24.1709	17.9911	23.0497	23.5237	18.6154	23.0799
Com_1431_pos	5-Methyl-2-phenyl-2-hexenal	Positive	C13H16O	188.12	211.108	6.3405	[M+Na]+	5.414	0.54	1	C18	Benzenoids	Benzene and substituted derivatives	Phenylacetaldehydes		HMDB0031855				5370602	CC(C)CC=C(C=O)C1=CC=CC=C1	YURDCJXYOLERLO-LCYFTJDESA-N	25.2316	25.7774	25.6668	25.5168	25.5771	25.015	25.0046	25.8784	25.2096	24.9759	25.2437	24.7176	24.8974	25.0482	24.9844	24.9525	26.3749	25.4627	24.9844	25.0166	25.475	25.4149	25.6233	26.8025	25.6387	25.0874	26.1433
Com_1845_pos	6-Isopropyl-9-methyl-1,4-dioxaspiro[4.5]decane-2-methanol	Positive	C13H24O3	228.173	229.18	1.65137	[M+H]+	7.529	0.56	1	C18	Lipids and lipid-like molecules	Prenol lipids	Monoterpenoids		HMDB0036139				162184	CC1CCC(C2(C1)OCC(O2)CO)C(C)C	ZBJCYZPANVLBRK-UHFFFAOYSA-N	25.061	25.7709	25.1551	26.2043	24.0113	24.7669	25.3177	24.0484	25.1106	26.0079	25.9465	25.5289	24.9749	24.6044	24.6545	26.5536	26.8821	25.5389	24.7633	25.7373	24.2617	25.1998	26.8028	25.809	27.1534	26.3904	25.1884
Com_2482_pos	Dipropyl Adipate	Positive	C12H22O4	230.152	253.141	1.73075	[M+Na]+	6.521	1.00	1	C18	Lipids and lipid-like molecules	Fatty Acyls	Fatty acid esters		HMDB0041614				7790	CCCOC(=O)CCCCC(=O)OCCC	NKOUWLLFHNBUDW-UHFFFAOYSA-N	32.8694	33.0901	32.9091	33.0066	32.8293	32.3278	32.5652	33.0335	32.8419	33.3572	32.3672	33.2322	32.4891	32.7653	32.9852	32.8058	32.3952	32.5712	32.3109	32.5856	33.0276	33.009	31.7996	33.3898	32.9926	32.9838	28.5146
Com_1809_pos	(+)-Diethyl L-tartrate	Positive	C8H14O6	206.079	229.067	3.96355	[M+Na]+	5.926	0.62	1	C18	Organic acids and derivatives	Hydroxy acids and derivatives	Beta hydroxy acids and derivatives						6993580	CCOC(=O)C(C(C(=O)OCC)O)O	YSAVZVORKRDODB-PHDIDXHHSA-N	25.6113	25.9479	25.5837	26.6941	26.1278	25.2266	26.1501	25.4089	24.4243	25.6608	25.4427	26.3157	25.3135	25.4265	26.1663	25.4531	26.3984	25.7657	25.5092	26.3647	24.9048	25.8688	25.5741	25.9385	26.946	25.7407	26.7721
Com_267_pos	3''-Aminoacetophenone	Positive	C8H9NO	135.068	136.076	2.17057	[M+H]+	4.776	0.85	1	C18	Organic oxygen compounds	Organooxygen compounds	Carbonyl compounds						7417	CC(=O)C1=CC(=CC=C1)N	CKQHAYFOPRIUOM-UHFFFAOYSA-N	26.7249	26.5749	26.4221	26.5316	26.3217	26.7633	26.5853	26.6575	25.8017	26.3824	26.8084	26.6872	26.8911	26.9146	26.5394	26.6309	26.6823	27.1487	26.2763	26.5003	26.6745	25.6796	25.5532	26.3735	26.0625	25.9161	27.6564
Com_373_pos	5-Phenyltetrazole	Positive	C7H6N4	146.059	147.065	7.75812	[M+H]+	6.459	0.60	1	C18	Organoheterocyclic compounds	Azoles	Tetrazoles						87425	C1=CC=C(C=C1)C2=NNN=N2	MARUHZGHZWCEQU-UHFFFAOYSA-N	23.5119	22.1716	22.5463	22.4813	22.8352	23.0363	22.3994	22.7594	22.7125	23.419	21.9658	22.2995	21.7578	22.767	22.9824	23.1858	22.9884	22.9583	22.1227	23.0069	22.2902	22.4158	22.4447	22.3859	22.6385	22.3312	22.6472
Com_462_pos	5-Chlorobenzotriazole	Positive	C6H4ClN3	153.009	154.018	6.94928	[M+H]+	4.45	0.52	1	C18	Organoheterocyclic compounds	Benzotriazoles	-						66760	C1=CC2=NNN=C2C=C1Cl	PZBQVZFITSVHAW-UHFFFAOYSA-N	20.5594	20.7448	21.2758	20.0615	22.067	20.6178	20.6348	21.4565	20.6235	20.7458	22.3769	21.6387	21.1601	20.5316	21.312	19.0214	19.9768	21.4744	19.2739	20.7144	20.4204	20.9977	20.1557	20.9456	20.3555	19.5229	20.5621
Com_944_pos	Dibutyl oxalate	Positive	C10H18O4	202.121	185.118	2.46478	[M+H-H2O]+	5.909	0.63	1	C18	Organic acids and derivatives	Carboxylic acids and derivatives	Dicarboxylic acids and derivatives		HMDB0040196				16306	CCCCOC(=O)C(=O)OCCCC	JKRZOJADNVOXPM-UHFFFAOYSA-N	28.2649	28.6263	28.577	28.355	28.0095	28.6546	27.8956	28.4961	28.5731	28.4227	28.2862	28.9028	28.5528	28.3324	27.9006	28.2979	28.2751	28.2954	28.4237	28.2529	28.7906	28.5187	27.5752	28.909	28.3562	28.4898	26.2253
Com_410_pos	(-)-Nopol	Positive	C11H18O	166.136	149.133	1.45742	[M+H-H2O]+	7.255	0.95	1	C18	Lipids and lipid-like molecules	Prenol lipids	Monoterpenoids						1272250	CC1(C2CC=C(C1C2)CCO)C	ROKSAUSPJGWCSM-UWVGGRQHSA-N	29.5379	29.4126	30.2948	29.9477	29.1713	28.617	29.9912	29.6867	28.957	30.2608	29.1716	29.653	29.9086	30.051	29.4331	29.1295	28.9967	28.7527	31.8826	29.6706	29.3677	30.134	29.5272	29.1304	29.9928	29.8883	28.2386
Com_92_pos	Indan	Positive	C9H10	118.078	119.086	2.49594	[M+H]+	7.22	0.92	1	C18	Benzenoids	Indanes	-		HMDB0059837				10326	C1CC2=CC=CC=C2C1	PQNFLJBBNBOBRQ-UHFFFAOYSA-N	30.2129	30.0908	30.138	30.3102	29.5438	29.86	30.0184	30.2106	30.5163	30.1895	29.2386	29.7425	29.5098	29.6439	29.3954	29.7277	29.6973	29.9325	30.0363	29.8677	30.4743	29.9189	30.159	30.2843	30.1786	30.5591	30.1514
Com_786_pos	(3E,5E)-6,10-dimethylundeca-3,5,9-trien-2-one	Positive	C13H20O	192.151	175.148	1.86901	[M+H-H2O]+	6.556	0.97	1	C18	Lipids and lipid-like molecules	Prenol lipids	Monoterpenoids		HMDB0032498				1757003	CC(=CCCC(=CC=CC(=O)C)C)C	JXJIQCXXJGRKRJ-KOOBJXAQSA-N	28.677	28.2866	29.3869	29.7517	29.2849	28.9113	29.5719	29.3902	29.7471	28.5333	28.0295	29.3817	27.7417	29.2729	28.4467	29.1799	29.4984	28.6296	29.8437	29.4465	29.9117	28.8605	29.7046	29.4644	30.1974	29.658	27.2868
Com_4143_pos	Scopolamine N-Oxide Hydrobromide Monohydrate	Positive	C17H21NO5	319.142	320.151	6.86164	[M+H]+	5.655	0.52	1	C18	Organic acids and derivatives	Hydroxy acids and derivatives	Beta hydroxy acids and derivatives	97-75-6					3000667	C[N+]1([C@@H]2CC(C[C@H]1[C@H]3[C@@H]2O3)OC(=O)[C@H](CO)C4=CC=CC=C4)[O-]	GSYQNAMOFFWAPF-IILNCVEESA-N	22.6966	25.2312	24.3681	24.2721	23.9458	24.1231	24.2548	24.3186	25.0361	24.8121	25.0065	25.0342	24.8298	25.1906	24.3397	24.1476	24.607	23.9885	24.4149	23.9747	21.5475	22.7992	22.9218	23.7011	21.823	21.4218	24.8426
Com_493_pos	1-Aminobenzotriazole	Positive	C6H6N4	134.059	157.05	9.0632	[M+Na]+	5.009	0.72	1	C18	Organoheterocyclic compounds	Benzotriazoles	-		HMDB0243821				1367	C1=CC=C2C(=C1)N=NN2N	JCXKHYLLVKZPKE-UHFFFAOYSA-N	25.5111	25.5622	25.362	25.3031	25.7271	24.9276	25.3864	25.4402	25.3107	25.6545	25.3699	24.8738	25.6427	25.4503	25.2752	24.979	25.0766	25.1963	24.7229	24.9171	25.6862	25.3816	27.51	25.7986	25.0612	25.1783	25.5229
Com_3516_pos	Indirubin-3'-oxime	Positive	C16H11N3O2	277.085	295.118	3.22183	[M+NH4]+	6.773	0.53	1	C18	Organoheterocyclic compounds	Indoles and derivatives	Hydroxyindoles		HMDB0253461				3707	C1=CC=C2C(=C1)C(=C(N2)O)C3=C(C4=CC=CC=C4N3)N=O	FQCPPVRJPILDIK-UHFFFAOYSA-N	24.4195	23.906	23.3251	23.6896	24.1405	24.0119	24.0954	23.8062	23.4668	24.8797	23.817	24.0417	23.6962	24.0258	24.462	24.2585	24.0258	25.5244	23.6927	24.1413	23.1527	23.4316	24.0386	23.1074	24.2525	23.2733	23.1709
Com_3028_pos	N-Lauryldiethanolamine	Positive	C16H35NO2	273.267	274.274	1.17458	[M+H]+	6.78	1.00	1	C18	Organic nitrogen compounds	Organonitrogen compounds	Amines						352309	CCCCCCCCCCCCN(CCO)CCO	NKFNBVMJTSYZDV-UHFFFAOYSA-N	29.8346	29.2453	29.0754	29.9731	30.1048	30.5421	29.5459	28.7841	29.7447	30.1495	29.4839	28.7672	29.2941	29.0774	30.0553	31.0207	30.3771	29.5957	29.5759	30.8699	28.2812	29.6504	30.097	27.8503	30.6945	28.7065	29.6779
Com_5557_pos	Ketanserin	Positive	C22H22FN3O3	395.165	396.176	9.68026	[M+H]+	6.18	0.74	1	C18	Organic oxygen compounds	Organooxygen compounds	Carbonyl compounds		HMDB0253783	C07464			3822	C1CN(CCC1C(=O)C2=CC=C(C=C2)F)CCN3C(=O)C4=CC=CC=C4NC3=O	FPCCSQOGAWCVBH-UHFFFAOYSA-N	26.9734	25.7702	27.8397	27.3622	25.56	25.6311	27.2806	27.1711	25.67	27.7529	25.9497	26.1516	26.8393	26.4151	26.508	24.193	24.4486	26.4176	26.8528	26.5475	28.2303	27.87	27.0868	28.411	27.6742	28.1125	17.9797
Com_668_pos	alpha-carboline	Positive	C11H8N2	168.069	169.076	2.08013	[M+H]+	5.483	0.57	1	C18	Organoheterocyclic compounds	Indoles and derivatives	Pyridoindoles						67486	C1=CC=C2C(=C1)C3=C(N2)N=CC=C3	BPMFPOGUJAAYHL-UHFFFAOYSA-N	22.659	21.4763	22.4336	22.7778	22.9782	22.3074	22.8543	22.7636	21.7946	21.556	23.7878	21.532	22.212	22.9159	23.1348	22.2147	22.2167	22.6077	20.5214	22.625	22.9643	22.9805	23.4774	23.6367	22.6749	21.673	24.0697
Com_300_pos	2-methoxy-3,5-dimethylpyrazine	Positive	C7H10N2O	138.079	139.087	1.03001	[M+H]+	5.079	0.68	1	C18	Organoheterocyclic compounds	Diazines	Pyrazines		HMDB0040911				6429218	CC1=CN=C(C(=N1)C)OC	BXKLSVWRSUPMBO-UHFFFAOYSA-N	24.6885	24.7464	25.2075	25.0366	24.7922	24.723	24.6761	25.0911	24.7981	24.2814	25.1317	25.4885	24.8145	24.696	24.8092	25.0081	24.677	24.7289	24.8899	24.4329	25.2661	24.2679	25.178	25.2999	24.9411	24.6005	23.9176
Com_198_pos	5,6,7,8-Tetrahydro-2-naphthol	Positive	C10H12O	148.089	131.086	2.43529	[M+H-H2O]+	6.097	0.85	1	C18	Benzenoids	Tetralins	-			C14309			14305	C1CCC2=C(C1)C=CC(=C2)O	UMKXSOXZAXIOPJ-UHFFFAOYSA-N	27.8287	27.9344	28.1498	28.0344	27.653	27.6232	28.2927	27.8034	27.8186	28.2679	27.8633	28.0677	28.2278	28.0375	27.7553	27.5484	28.966	28.1147	28.2433	28.2156	28.1791	28.0558	28.4182	28.4647	28.2447	29.3019	27.7422
Com_2950_pos	Pindolol	Positive	C14H20N2O2	248.152	271.14	4.34856	[M+Na]+	5.129	0.67	1	C18	Organoheterocyclic compounds	Indoles and derivatives	Indoles		HMDB0015095	C07445			4828	CC(C)NCC(COC1=CC=CC2=C1C=CN2)O	JZQKKSLKJUAGIC-UHFFFAOYSA-N	25.8492	26.4312	25.5181	26.2321	26.5886	26.7351	26.2116	26.2579	26.4551	22.6128	26.1422	26.3248	26.737	25.6841	27.0105	26.5435	26.2855	26.431	25.3494	26.5628	27.6298	26.8891	27.3091	27.9797	27.1249	27.1111	27.4626
Com_6241_pos	Hydrocortisone 17-butyrate	Positive	C25H36O6	432.251	455.241	1.61874	[M+Na]+	7.103	0.75	1	C18	Lipids and lipid-like molecules	Steroids and steroid derivatives	Hydroxysteroids			D01619			26133	CCCC(=O)OC1(CCC2C1(CC(C3C2CCC4=CC(=O)CCC34C)O)C)C(=O)CO	BMCQMVFGOVHVNG-TUFAYURCSA-N	27.2331	28.2659	29.0207	28.6852	27.9772	27.1938	28.9372	27.9846	28.7651	28.5478	28.8418	28.3845	28.46	28.9698	28.3018	27.4367	27.0017	27.9	27.4009	27.9754	27.5336	27.4903	26.6753	27.4937	26.4513	27.0188	26.719
Com_1538_pos	(4-Methylphenoxy) acetic acid ethyl ester	Positive	C11H14O3	194.094	217.082	6.34357	[M+Na]+	5.052	0.72	1	C18	Benzenoids	Benzene and substituted derivatives	Phenoxyacetic acid derivatives		HMDB0034206				4047281	CCOC(=O)COC1=CC=C(C=C1)C	UMNOIMVMNARUSB-UHFFFAOYSA-N	23.8046	24.5525	23.9396	24.3467	22.8142	23.9934	23.9433	24.1789	23.8441	23.3096	24.3435	23.9583	24.2715	23.8388	24.226	24.5121	24.4541	24.6677	24.1476	24.6298	23.6064	22.8685	24.4718	23.798	23.3535	23.3664	23.6103
Com_2144_pos	Ethyl beta-carboline-3-carboxylate	Positive	C14H12N2O2	240.09	241.098	1.9962	[M+H]+	5.527	0.58	1	C18	Organoheterocyclic compounds	Indoles and derivatives	Pyridoindoles		HMDB0252036				105078	CCOC(=O)C1=NC=C2C(=C1)C3=CC=CC=C3N2	KOVRZNUMIKACTB-UHFFFAOYSA-N	26.8481	26.5028	26.2987	26.3371	26.7754	25.9028	27.0012	27.1709	26.4146	26.6193	26.1665	26.5153	26.6678	26.628	26.3565	26.4537	26.4264	26.2838	26.088	26.9772	27.381	26.236	26.8597	27.4187	26.9906	27.2213	26.546
Com_5409_pos	24(S),25-Epoxycholesterol	Positive	C27H44O2	400.334	383.331	1.33832	[M+H-H2O]+	8.327	0.95	1	C18	Lipids and lipid-like molecules	Steroids and steroid derivatives	Cholestane steroids			C15632		LMST01010012	3247059	CC(CCC1C(O1)(C)C)C2CCC3C2(CCC4C3CC=C5C4(CCC(C5)O)C)C	OSENKJZWYQXHBN-XVYZBDJZSA-N	30.4828	30.2115	30.6212	30.0975	29.4241	29.8903	30.3645	30.6659	30.2544	30.8661	29.762	29.9532	28.4674	30.4029	30.1719	29.0767	29.3278	29.354	30.3348	29.9481	30.1673	30.4802	29.6675	30.2332	29.6179	30.0766	30.7006
Com_3869_pos	Thonzylamine	Positive	C16H22N4O	286.179	309.168	2.99751	[M+Na]+	6.602	0.74	1	C18	Benzenoids	Phenol ethers	Anisoles	"91-85-0"	HMDB0240222	D08587			5457	CN(C)CCN(CC1=CC=C(C=C1)OC)C2=NC=CC=N2	GULNIHOSWFYMRN-UHFFFAOYSA-N	25.9225	26.1216	27.3168	27.2303	25.9228	27.1239	26.5405	25.9242	25.7943	26.377	27.0887	26.1666	25.6971	26.5182	26.4033	25.7238	25.9073	26.4649	27.0823	27.3861	27.1825	27.0887	26.5554	27.9624	26.8582	26.792	25.5411
Com_815_pos	Theaspirane	Positive	C13H22O	194.167	177.164	2.14677	[M+H-H2O]+	6.295	0.97	1	C18	Organoheterocyclic compounds	Tetrahydrofurans	-	"36431-72-8"	HMDB0036823				61953	CC1CCC2(O1)C(=CCCC2(C)C)C	GYUZHTWCNKINPY-UHFFFAOYSA-N	27.8363	27.99	27.7701	28.3574	27.4094	26.449	26.9384	27.008	29.0544	26.6031	26.7766	27.6091	27.7578	28.1057	27.4948	27.2357	27.0335	28.0969	27.4232	27.6056	27.1113	28.8049	27.272	28.4075	27.9804	27.3769	27.6537
Com_793_pos	7-Amino-4-methylcoumarin	Positive	C10H9NO2	175.063	176.071	2.11069	[M+H]+	5.459	0.65	1	C18	Phenylpropanoids and polyketides	Coumarins and derivatives	-	"26093-31-2"	HMDB0247230	C01386			92249	CC1=CC(=O)OC2=C1C=CC(=C2)N	GLNDAGDHSLMOKX-UHFFFAOYSA-N	26.5594	25.945	26.2891	26.8245	26.95	26.5194	27.5052	26.5644	26.8449	26.3919	26.79	26.0613	26.5017	27.1853	26.8087	24.9654	26.4922	26.954	26.3898	27.0735	26.745	26.953	27.9504	27.0426	26.827	26.6139	27.3697
Com_209_pos	2-Methylindole	Positive	C9H9N	131.073	132.081	2.23705	[M+H]+	5.337	0.75	1	C18	Organoheterocyclic compounds	Indoles and derivatives	Indoles	"95-20-5"	HMDB0245234				7224	CC1=CC2=CC=CC=C2N1	BHNHHSOHWZKFOX-UHFFFAOYSA-N	26.4963	26.6381	26.5398	26.5333	26.4223	26.9904	26.7515	26.5686	26.8424	26.2598	27.2983	26.7307	27.1775	26.978	27.0217	25.7881	26.4218	27.0142	26.1099	26.6863	26.2643	26.3276	26.0706	26.3529	25.4953	26.2167	27.5402
Com_3274_pos	6-Hydroxyoctadecanoic acid	Positive	C18H36O3	300.266	283.264	1.54262	[M+H-H2O]+	8.48	0.97	1	C18	Lipids and lipid-like molecules	Fatty Acyls	Fatty acids and conjugates	"3158-47-2"	HMDB0112193			LMFA02000124	102607	CCCCCCCCCCCCC(CCCCC(=O)O)O	LXKCZUOSRQSRHW-UHFFFAOYSA-N	29.0763	28.2715	28.3454	27.8836	27.887	27.0813	28.6886	28.5357	28.1677	29.1167	27.3068	28.0419	28.0056	28.0971	28.0051	27.4329	27.5523	28.1267	28.0075	27.8521	28.0082	29.3929	28.0018	29.5424	29.2324	29.8031	28.4095
Com_3048_pos	N2-(3-Carboxy-1-oxopropyl)-L-arginine	Positive	C10H18N4O5	274.128	275.135	1.04669	[M+H]+	1.447	0.67	1	C18	Organic acids and derivatives	Carboxylic acids and derivatives	Amino acids, peptides, and analogues	"2478-02-6"		C03296	map00330;map01100		439968	C(CC(C(=O)O)NC(=O)CCC(=O)O)CN=C(N)N	UMOXFSXIFQOWTD-LURJTMIESA-N	21.7927	22.1761	21.5191	20.5896	21.3157	22.5886	22.5538	21.9476	21.3196	20.4531	21.9242	21.5779	22.1641	22.9312	21.7618	21.5057	23.254	22.4505	19.1067	21.7023	22.6653	21.0264	21.6091	21.9722	21.8853	22.1281	22.6893
Com_713_pos	Glycerophosphoric acid	Positive	C3H9O6P	172.014	173.021	2.65555	[M+H]+	1.492	0.53	1	C18	Lipids and lipid-like molecules	Glycerophospholipids	Glycerophosphates	"57-03-4"	HMDB0252849	C03189			754	C(C(COP(=O)(O)O)O)O	AWUCVROLDVIAJX-UHFFFAOYSA-N	21.9188	23.3354	22.416	20.9088	21.8932	23.7338	21.6844	21.9497	20.1807	22.7766	21.0863	21.443	22.0392	21.1155	23.4413	20.9397	24.3336	21.336	23.3402	21.5664	21.6046	19.8485	22.0111	17.7867	20.6343	21.2459	19.5412
Com_3007_pos	3-Hydroxylidocaine	Positive	C14H22N2O2	250.168	273.156	4.5963	[M+Na]+	5.349	0.64	1	C18	Organic acids and derivatives	Carboxylic acids and derivatives	Amino acids, peptides, and analogues	"34604-55-2"	HMDB0060655	C16560	map00982		161824	CCN(CC)CC(=O)NC1=C(C=CC(=C1C)O)C	PMGUCIDDSCRAMY-UHFFFAOYSA-N	24.1946	24.8937	23.8608	24.6911	24.7463	25.3826	25.0625	25.3491	24.8673	22.9303	24.5644	24.816	25.1815	24.5889	24.4244	24.8013	25.2895	25.2088	24.1024	24.5791	24.7805	24.3048	22.1387	23.4241	23.608	24.3904	26.4907
Com_6796_pos	Stercobilin	Positive	C33H46N4O6	594.342	595.35	1.79668	[M+H]+	5.79	0.99	1	C18	Organoheterocyclic compounds	Tetrapyrroles and derivatives	Bilirubins	"34217-90-8"					644069	CCC1C(C(=O)NC1CC2=NC(=CC3=C(C(=C(N3)CC4C(C(C(=O)N4)CC)C)C)CCC(=O)O)C(=C2C)CCC(=O)O)C	TYOWQSLRVAUSMI-OLFWPHQKSA-N	31.0002	30.3577	30.0288	29.3707	30.5346	31.2074	28.1808	28.5208	29.6958	30.2275	28.8471	29.8862	28.2979	27.5789	27.9902	28.124	31.415	27.5137	30.4178	28.1789	29.9168	31.8891	31.2374	28.4947	31.5172	29.8192	26.0152
Com_2942_pos	Pinostrobin	Positive	C16H14O4	270.089	271.097	0.83027	[M+H]+	7.128	0.86	1	C18	Phenylpropanoids and polyketides	Flavonoids	O-methylated flavonoids	"480-37-5"	HMDB0242619	C16419	map00941	LMPK12140216	4101463	COC1=CC(=C2C(=O)CC(OC2=C1)C3=CC=CC=C3)O	ORJDDOBAOGKRJV-UHFFFAOYSA-N	27.0217	26.6579	26.6704	26.9352	27.5475	27.1385	27.0739	27.6539	25.2699	28.3255	25.1782	24.7799	27.2656	26.3717	26.6862	27.4737	28.332	29.0814	26.2773	27.629	24.7108	27.3776	21.3274	25.5459	26.4223	27.0915	27.5001
Com_3508_pos	Myristoyl Ethanolamide	Positive	C16H33NO2	271.251	294.243	9.42129	[M+Na]+	7.322	0.57	1	C18	Organic nitrogen compounds	Organonitrogen compounds	Amines	"142-58-5"				LMFA08040042	8890	CCCCCCCCCCCCCC(=O)NCCO	JHIXEZNTXMFXEK-UHFFFAOYSA-N	29.6999	29.9583	29.7752	29.8842	28.4596	28.6535	29.2264	28.1958	28.8083	30.16	29.7366	29.7988	28.7883	29.049	29.2325	30.2006	30.8486	29.8892	28.7706	29.6374	28.4271	28.6768	30.5104	30.0029	31.1958	30.5201	28.8571
Com_6652_pos	2-[hydroxy-[(2R)-2-methoxy-3-octadecoxypropoxy]phosphoryl]oxyethyl-trimethylazanium	Positive	C27H59NO6P+	524.408	524.408	1.90154	[M+H]+	10.007	0.71	1	C18	Lipids and lipid-like molecules	Glycerophospholipids	Glycerophosphocholines						6610230	CCCCCCCCCCCCCCCCCCOCC(COP(=O)(O)OCC[N+](C)(C)C)OC	MHFRGQHAERHWKZ-HHHXNRCGSA-O	24.6084	24.9923	24.829	25.5284	24.8955	24.9618	24.4108	23.0268	25.8875	25.8115	26.8082	24.8574	24.2849	25.0802	24.8911	26.381	26.3752	24.0842	25.8302	26.0397	25.1212	26.0264	25.2125	24.3166	28.0691	24.7327	24.5421
Com_4642_pos	Latrepirdine	Positive	C21H25N3	319.205	342.191	8.56293	[M+Na]+	5.68	0.50	1	C18	Organoheterocyclic compounds	Indoles and derivatives	N-alkylindoles	"3613-73-8"	HMDB0240240	D09917				CC1=CC2=C(C=C1)N(C3=C2CN(CC3)C)CCC4=CN=C(C=C4)C	JNODQFNWMXFMEV-UHFFFAOYSA-N	26.2961	26.9955	27.795	27.0112	26.7755	26.6692	26.5041	27.0233	27.5679	27.12	27.1462	27.7947	26.8198	27.0525	26.9731	27.2078	26.8928	25.958	27.2311	27.2588	27.6768	27.24	27.4251	28.0098	27.9457	27.2487	26.8357
Com_4978_pos	Docosatetraenoyl Ethanolamide	Positive	C24H41NO2	375.314	358.308	5.67144	[M+H-H2O]+	10.899	0.78	1	C18	Organic nitrogen compounds	Organonitrogen compounds	Amines	"150314-35-5"	HMDB0013626	C13829		LMFA08040047	5282273	CCCCCC=CCC=CCC=CCC=CCCCCCC(=O)NCCO	FMVHVRYFQIXOAF-DOFZRALJSA-N	22.0358	20.6689	19.8499	22.368	24.2249	26.6355	22.4937	20.6978	26.2135	21.99	22.9851	21.1493	23.0849	21.1915	21.4009	27.2707	23.9919	21.0754	23.2286	25.8702	22.6574	25.9004	20.5773	16.8616	24.4615	18.7138	21.9548
Com_5102_pos	20-HETE ethanolamide	Positive	C22H37NO3	363.277	364.282	6.46812	[M+H]+	7.59	0.62	1	C18	Organic nitrogen compounds	Organonitrogen compounds	Amines	"942069-11-6"	HMDB0013630			LMFA08040039	35027640	C(CCC=CCC=CCC=CCC=CCCCC(=O)NCCO)CCO	QRMZDMUHHZLRMH-DTLRTWKJSA-N	22.4397	23.8683	23.8623	23.5528	23.7273	22.3752	23.3273	23.0204	24.2399	24.3707	25.4673	22.9814	23.45	23.7779	24.4429	23.9584	23.3746	23.8455	20.9464	23.4243	22.5986	24.7659	22.7884	23.4256	23.7536	21.8247	27.3517
Com_5090_pos	16,16-dimethyl-PGA2	Positive	C22H34O4	362.246	363.251	5.12856	[M+H]+	6.914	0.71	1	C18	Lipids and lipid-like molecules	Fatty Acyls	Eicosanoids	"41691-92-3"				LMFA03010086	5283083	CCCCC(C)(C)C(C=CC1C=CC(=O)C1CC=CCCCC(=O)O)O	MOTPSJUHMGPRFZ-QEJIITRLSA-N	30.9812	29.6651	29.3945	29.5053	29.4738	29.3819	29.3074	30.0206	29.3126	30.7545	30.4764	30.0713	29.8387	29.2882	29.5796	29.5716	30.5052	30.3862	29.1755	29.2998	30.3251	29.9007	30.4835	30.2123	30.1758	31.3967	30.1574
Com_5636_pos	Glyceryl arachidonate	Positive	C23H38O4	378.277	401.265	3.14062	[M+Na]+	11.013	0.60	1	C18	Lipids and lipid-like molecules	Glycerolipids	Monoradylglycerols	"35474-99-8"		C13857			5282281	CCCCCC=CCC=CCC=CCC=CCCCC(=O)OCC(CO)O	DCPCOKIYJYGMDN-DOFZRALJSA-N	20.945	21.0366	21.2716	22.3945	20.5128	23.3731	21.2129	20.0356	21.8103	21.4437	21.7984	21.5012	20.8998	20.8442	21.708	20.5271	23.05	21.2177	21.8745	22.8018	21.0342	22.8591	22.7469	22.2524	22.44	21.1503	20.367
Com_398_pos	hydroxyasparagine	Positive	C4H8N2O4	148.048	149.055	7.03775	[M+H]+	1.222	0.81	1	C18	Organic acids and derivatives	Carboxylic acids and derivatives	Amino acids, peptides, and analogues	"1955-68-6"	HMDB0032332	C03124			97663	C(C(C(=O)O)N)C(=O)NO	ZBYVTTSIVDYQSO-REOHCLBHSA-N	24.1188	24.264	23.951	24.4744	23.8491	23.4952	23.9269	24.0269	23.7083	24.3313	23.748	23.7873	23.847	24.1731	24.1731	22.908	23.2615	23.9263	24.1503	23.626	23.4585	23.867	24.5658	23.4898	23.961	24.0755	24.1474
Com_861_pos	(S)-2-(Methylamino)-3-phenylpropanoic acid	Positive	C10H13NO2	179.095	180.102	0.99449	[M+H]+	5.088	0.98	1	C18	Organic acids and derivatives	Carboxylic acids and derivatives	Amino acids, peptides, and analogues	"2566-30-5"					6951135	CNC(CC1=CC=CC=C1)C(=O)O	SCIFESDRCALIIM-VIFPVBQESA-N	25.2689	25.4226	25.481	24.8159	25.4609	24.9018	24.9407	25.061	25.1797	24.9791	26.0294	25.424	25.6313	25.206	25.9967	25.3325	25.0337	24.9044	25.4573	24.2053	25.7558	25.4218	25.6022	25.4389	25.27	25.416	28.6683
Com_1799_pos	2,3-Phenazinediamine	Positive	C12H10N4	210.091	228.124	3.32731	[M+NH4]+	5.58	0.53	1	C18	Organoheterocyclic compounds	Diazanaphthalenes	Benzodiazines	"655-86-7"	HMDB0256396				410099	C1=CC=C2C(=C1)N=C3C=C(C(=CC3=N2)N)N	VZPGINJWPPHRLS-UHFFFAOYSA-N	26.3012	26.6532	27.0949	26.3813	26.7047	26.2528	26.7495	27.0669	27.0498	26.5953	26.4384	26.8933	26.6117	27.0136	26.9594	26.6364	26.4724	26.7853	26.5869	26.1777	27.0703	26.4185	27.1556	26.6456	26.1039	26.0916	26.7567
Com_1414_pos	10-Methyl-9(10H)-acridone	Positive	C14H11NO	209.084	210.092	2.48226	[M+H]+	6.144	0.54	1	C18	Organoheterocyclic compounds	Quinolines and derivatives	Benzoquinolines	"719-54-0"	HMDB0033000				69751	CN1C2=CC=CC=C2C(=O)C3=CC=CC=C31	XUVKSPPGPPFPQN-UHFFFAOYSA-N	24.8887	24.0016	24.5635	24.2498	22.4126	23.6133	23.9275	24.2723	23.6369	25.0991	22.4674	23.3472	24.0164	22.6154	23.6588	23.4976	24.3416	23.5933	24.134	24.0627	25.8348	25.7739	24.9137	26.4188	26.718	26.7391	23.1298
Com_3026_pos	Valylarginine	Positive	C11H23N5O3	273.18	274.188	1.00061	[M+H]+	1.492	0.91	1	C18	Organic acids and derivatives	Carboxylic acids and derivatives	Amino acids, peptides, and analogues	"37682-75-0"	HMDB0029121				444523	CC(C)[C@@H](C(=O)N[C@@H](CCCN=C(N)N)C(=O)O)N	IBIDRSSEHFLGSD-YUMQZZPRSA-N	24.2112	24.1661	24.2906	24.2375	24.0579	25.3542	24.209	24.274	24.1526	23.3022	24.4783	24.606	24.8862	25.2537	24.1007	24.4678	24.8451	25.2536	23.7314	23.9588	24.4666	23.2755	22.4595	23.6213	23.2572	24.1357	26.3757
Com_2219_pos	Aspartyllysine	Positive	C10H19N3O5	261.132	244.129	0.82107	[M+H-H2O]+	1.497	0.62	1	C18	Organic acids and derivatives	Carboxylic acids and derivatives	Amino acids, peptides, and analogues	"5891-51-0"	HMDB0004987				6427003	C(CCN)C[C@@H](C(=O)O)NC(=O)[C@H](CC(=O)O)N	OAMLVOVXNKILLQ-BQBZGAKWSA-N	23.7008	23.9658	24.3522	23.8871	24.0079	24.3015	24.2276	23.988	23.4762	23.614	24.3722	24.432	24.4855	24.4767	23.8308	23.8985	24.0237	24.556	24.302	23.779	24.2252	24.1065	23.8047	23.7898	24.1779	24.1016	26.0147
Com_3524_pos	Tyrosylleucine	Positive	C15H22N2O4	294.158	295.166	1.82416	[M+H]+	5.269	0.97	1	C18	Organic acids and derivatives	Carboxylic acids and derivatives	Amino acids, peptides, and analogues	"17355-10-1"					87071	CC(C)C[C@@H](C(=O)O)NC(=O)[C@H](CC1=CC=C(C=C1)O)N	AUEJLPRZGVVDNU-STQMWFEESA-N	28.8176	29.0862	28.2586	28.2667	27.8434	28.0652	29.4081	28.4871	28.6493	28.3847	28.5193	29.4843	29.141	29.2119	28.4182	29.2622	28.8514	29.3036	27.819	28.1488	29.1886	27.9801	28.064	28.9342	28.5854	29.0144	30.8353
Com_407_pos	Tetrahydrolachnophyllum lactone	Positive	C10H14O2	166.099	149.096	2.29117	[M+H-H2O]+	5.656	0.91	1	C18	Organoheterocyclic compounds	Lactones	Gamma butyrolactones	"56407-87-5"					102004555	CCCC#CCC1CCC(=O)O1	LNUHHJBOQMXWQP-UHFFFAOYSA-N	28.6064	28.5865	28.6375	28.3702	28.5168	29.261	28.6197	28.5607	28.0328	28.7135	27.7684	28.5335	28.1302	28.61	28.4181	28.3289	28.2519	28.187	27.9848	28.2245	28.2783	28.0663	28.6635	28.6005	27.9396	28.5496	29.3069
Com_6129_pos	Lucidenic acid LM1	Positive	C27H40O6	460.282	443.278	3.33376	[M+H-H2O]+	6.971	0.73	1	C18	Lipids and lipid-like molecules	Prenol lipids	Triterpenoids	"364622-33-3"					21592283	C[C@H](CCC(=O)O)[C@H]1CC(=O)[C@@]2([C@@]1(CC(=O)C3=C2[C@H](C[C@@H]4[C@@]3(CC[C@@H](C4(C)C)O)C)O)C)C	YBGBNHHXOJXFNM-UQCMLMITSA-N	29.6981	29.2449	28.1204	28.2087	29.7215	29.5289	27.7562	29.4044	28.6952	28.5274	29.0918	30.0839	29.4808	28.8035	29.885	29.0643	29.6639	28.9211	28.6262	29.1945	27.8183	28.3221	28.263	27.9056	27.7079	29.3345	26.8194
Com_6687_pos	Hinokiflavone	Positive	C30H18O10	538.09	539.098	1.36257	[M+H]+	6.613	0.93	1	C18	Phenylpropanoids and polyketides	Flavonoids	Flavones	"19202-36-9"	HMDB0253172	C10057			5281627	C1=CC(=CC=C1C2=CC(=O)C3=C(O2)C=C(C(=C3O)OC4=CC=C(C=C4)C5=CC(=O)C6=C(C=C(C=C6O5)O)O)O)O	WTDHMFBJQJSTMH-UHFFFAOYSA-N	24.7382	24.8747	24.3178	24.9595	24.9356	26.2736	24.7284	24.3306	24.7216	26.5695	24.9791	24.6293	24.6352	24.0465	25.0015	26.5309	28.0492	25.5001	24.6182	27.636	26.5532	24.4071	24.9439	25.8201	26.8275	23.8258	27.0265
Com_6725_pos	Ganoderic acid N	Positive	C30H42O8	530.288	553.281	6.56793	[M+Na]+	6.41	0.62	1	C18	Lipids and lipid-like molecules	Prenol lipids	Triterpenoids	"110241-19-5"	HMDB0035325				131751706	CC(CC(=O)CC(C)(C1CC(=O)C2(C1(CC(=O)C3=C2C(CC4C3(CCC(=O)C4(C)C)C)O)C)C)O)C(=O)O	XXHBQOHASACCAP-UHFFFAOYSA-N	24.6825	24.4991	24.2417	24.6255	24.8994	24.0699	24.4409	24.5465	24.6276	25.296	24.4889	24.9521	24.3544	24.4759	24.6509	24.0202	24.2823	24.1953	24.4308	23.6843	25.2961	24.8722	24.869	25.0842	24.2514	24.5657	23.734
Com_5604_pos	Bufotalidin	Positive	C24H32O6	416.22	399.217	1.21581	[M+H-H2O]+	6.358	0.82	1	C18	Lipids and lipid-like molecules	Steroids and steroid derivatives	Steroid lactones	"465-90-7"		C16969		LMST01130004	259577	C[C@]12CC[C@H]3[C@H]([C@]1(CC[C@@H]2C4=COC(=O)C=C4)O)CC[C@]5([C@@]3(CC[C@@H](C5)O)C=O)O	TVKPTWJPKVSGJB-XHCIOXAKSA-N	26.7042	27.75	26.9916	27.4244	26.3692	26.1184	26.3522	26.5833	27.0587	26.944	26.6978	26.9296	26.7036	26.3994	26.7894	26.6617	26.581	26.0906	26.6437	27.1408	27.4093	27.051	27.3221	27.3054	27.1046	27.507	25.259
Com_1889_pos	Dihydroresveratrol	Positive	C14H14O3	230.094	231.102	1.88839	[M+H]+	5.767	0.62	1	C18	Phenylpropanoids and polyketides	Stilbenes	-	"58436-28-5"	HMDB0240498	C10255		LMPK13090035	185914	C1=CC(=CC=C1CCC2=CC(=CC(=C2)O)O)O	HITJFUSPLYBJPE-UHFFFAOYSA-N	26.819	26.4412	26.5077	26.3779	26.1056	25.5305	27.296	26.0445	26.2835	26.6332	25.9996	26.005	26.0521	27.0792	26.5534	25.2148	25.7198	26.6491	25.758	26.2004	26.0835	26.1005	26.3789	25.7432	25.6703	25.4006	25.5028
Com_1644_pos	Canthin-6-one	Positive	C14H8N2O	220.064	221.071	0.51774	[M+H]+	5.657	0.53	1	C18	Alkaloids and derivatives	Indolonaphthyridine alkaloids	-	"479-43-6"	HMDB0249593	C09098			97176	C1=CC=C2C(=C1)C3=C4N2C(=O)C=CC4=NC=C3	ZERVJPYNQLONEK-UHFFFAOYSA-N	26.2076	26.1232	25.89	26.1364	25.4933	24.8152	26.2104	25.7631	25.7205	26.9567	25.1273	25.7921	25.1706	25.9485	25.6409	24.9545	25.8335	25.6833	25.9152	25.7634	25.3187	25.8985	24.7896	23.1999	23.5624	23.5916	24.889
Com_5419_pos	Guineensine	Positive	C24H33NO3	383.246	384.255	3.34106	[M+H]+	8.303	0.61	1	C18	Organoheterocyclic compounds	Benzodioxoles	-	"55038-30-7"	HMDB0302876				6442405	CC(C)CNC(=O)/C=C/C=C/CCCCCC/C=C/C1=CC2=C(C=C1)OCO2	FPMPOFBEYSSYDQ-AUVZEZIHSA-N	26.1555	26.8336	22.296	24.0344	22.8507	24.8682	24.4131	24.1017	26.7053	25.6573	25.1473	27.2225	26.9784	22.8998	24.074	25.0565	18.7623	26.4864	24.0934	25.2031	23.2821	23.4256	26.517	22.1806	24.8737	24.6776	24.1057
Com_4473_pos	Ricinoleic acid, methyl ester	Positive	C19H36O3	312.266	335.256	1.71459	[M+Na]+	8.879	0.94	1	C18	Lipids and lipid-like molecules	Fatty Acyls	Fatty alcohols	"141-24-2"					5354133	CCCCCC[C@H](C/C=C\CCCCCCCC(=O)OC)O	XKGDWZQXVZSXAO-ADYSOMBNSA-N	28.6028	29.1793	28.6589	28.9615	28.9811	28.8544	29.3786	27.9989	28.474	30.0709	28.5526	28.1938	28.9026	29.7236	29.0298	30.0312	30.6074	29.1017	29.7815	30.3381	28.5672	30.721	28.1921	27.6738	29.0155	28.3954	27.2362
Com_5640_pos	Alfacalcidol	Positive	C27H44O2	400.334	401.342	1.9513	[M+H]+	10.114	0.84	1	C18	Lipids and lipid-like molecules	Steroids and steroid derivatives	Vitamin D and derivatives	"41294-56-8"	HMDB0015504	D01518		LMST03020231	5282181	C[C@H](CCCC(C)C)[C@H]1CC[C@@H]\2[C@@]1(CCC/C2=C\C=C/3\C[C@H](C[C@@H](C3=C)O)O)C	OFHCOWSQAMBJIW-AVJTYSNKSA-N	24.6837	24.0197	25.381	26.0358	26.8244	27.198	24.9373	23.9252	26.3625	25.8692	26.0717	25.2696	24.9389	25.9744	26.3923	26.5804	25.3948	24.4111	26.0943	27.0258	25.3438	24.3292	25.8736	24.8007	26.4245	25.0134	22.1728
Com_949_pos	Chamazulene	Positive	C14H16	184.125	185.133	1.22269	[M+H]+	7.209	0.73	1	C18	Lipids and lipid-like molecules	Prenol lipids	Sesquiterpenoids	"529-05-5"	HMDB0036470	C09633		LMPR0103410002	10719	CCC1=CC2=C(C=CC2=C(C=C1)C)C	GXGJIOMUZAGVEH-UHFFFAOYSA-N	28.7903	28.5874	28.4591	28.8638	29.1509	28.3863	28.3199	28.2937	28.2914	28.0276	28.7923	29.3631	28.5163	28.0095	28.9062	28.3808	27.7344	28.1232	28.5908	27.6068	29.1433	29.216	28.1485	27.8781	27.6737	29.829	28.6299
Com_3158_pos	Panaxytriol	Positive	C17H26O3	278.188	279.193	7.18685	[M+H]+	7.056	0.80	1	C18	Lipids and lipid-like molecules	Fatty Acyls	Fatty alcohols	"87005-03-6"	HMDB0031928			LMFA05000027	93484	CCCCCCCC(C(CC#CC#CC(C=C)O)O)O	RDIMTXDFGHNINN-UHFFFAOYSA-N	27.5694	28.0834	28.1177	28.5887	26.5065	25.8576	28.6261	26.7737	28.1423	28.6335	26.9052	27.4015	27.5619	28.9436	27.4665	26.8546	26.7742	28.4278	28.948	28.1453	28.3852	29.2443	26.9652	28.5601	28.4748	27.5114	26.8649
Com_3642_pos	(E)-3-(7-methoxy-1,3-benzodioxol-5-yl)-N-(2-methylpropyl)prop-2-enamide	Positive	C15H19NO4	277.131	300.119	4.74921	[M+Na]+	4.944	0.56	1	C18	Phenylpropanoids and polyketides	Cinnamic acids and derivatives	Cinnamic acid amides	"169307-22-6"					56655529	CC(C)CNC(=O)/C=C/C1=CC2=C(C(=C1)OC)OCO2	FILFSXIAOIWNHP-SNAWJCMRSA-N	21.5041	23.0296	22.6641	21.4251	23.4799	22.3136	20.8467	22.5503	22.1968	21.0864	21.8552	22.7492	22.9543	21.9997	21.1502	21.4293	22.8842	20.8526	21.9446	22.2347	23.2598	20.9637	22.2825	23.5077	22.2673	22.477	22.2783
Com_3258_pos	DIHYDROPHASEIC ACID	Positive	C15H22O5	282.147	283.152	6.44517	[M+H]+	5.987	0.80	1	C18	Lipids and lipid-like molecules	Prenol lipids	Sesquiterpenoids	"41756-77-8"	HMDB0038660	C15971	map00906	LMPR0103050005	11988272	C/C(=C/C(=O)O)/C=C/[C@@]1([C@@]2(C[C@@H](C[C@]1(OC2)C)O)C)O	XIVFQYWMMJWUCD-VSTJRZLJSA-N	28.5155	28.646	28.24	28.6775	28.737	28.3412	28.5168	28.5803	28.516	28.8472	28.2865	28.6234	28.1617	28.6374	28.7788	29.4541	28.4373	28.6398	28.3436	29.0777	28.5352	28.49	28.0504	28.9383	28.2817	28.4083	27.44
Com_2425_pos	N-epsilon-Benzoyl-L-lysine	Positive	C13H18N2O3	250.132	251.139	1.28265	[M+H]+	5.175	0.63	1	C18	Organic acids and derivatives	Carboxylic acids and derivatives	Amino acids, peptides, and analogues	"1219-46-1"					1550543	C1=CC=C(C=C1)C(=O)NCCCC[C@@H](C(=O)O)N	KODLJWKGAKBGOB-NSHDSACASA-N	25.8641	25.6112	25.1857	25.5441	25.503	25.6144	25.6557	26.0501	25.356	25.821	25.8318	25.2622	26.4209	26.0675	26.1119	24.4032	25.2533	25.811	25.9861	25.9018	27.2893	26.194	26.6935	26.1156	25.5594	26.1731	26.2841
Com_2400_pos	3,6-dihydroxy-9H-xanthen-9-one	Positive	C13H8O4	228.042	251.032	1.65853	[M+Na]+	5.931	0.58	1	C18	Organoheterocyclic compounds	Benzopyrans	1-benzopyrans	"1214-24-0"					5749322	C1=CC2=C(C=C1O)OC3=C(C2=O)C=CC(=C3)O	POARTHFLPKAZBQ-UHFFFAOYSA-N	31.0089	31.3279	30.8425	31.7793	30.6544	31.6366	31.2857	30.1116	29.926	31.5073	29.9104	30.377	30.2592	29.9138	31.0662	30.5419	31.342	30.8682	30.4818	31.1918	29.3429	30.9243	30.1561	30.8222	31.1583	31.3485	30.9933
Com_977_pos	5-methoxy-4,7-dimethyl-2H-chromen-2-one	Positive	C12H12O3	204.079	187.076	4.49198	[M+H-H2O]+	5.448	0.54	1	C18	Phenylpropanoids and polyketides	Coumarins and derivatives	-	"14002-98-3"					755935	CC1=CC2=C(C(=CC(=O)O2)C)C(=C1)OC	LLAVGUABMNSCQD-UHFFFAOYSA-N	25.8175	25.6404	25.4771	25.9241	25.1617	24.83	26.2139	25.8379	25.7624	25.7847	25.6231	25.0726	25.9699	25.5325	26.1361	25.0978	25.238	25.8363	25.4364	25.8699	25.534	25.4214	25.3577	25.3812	25.1767	25.3006	25.7897
Com_2004_pos	5,8-dimethoxy-2,4-dimethylquinoline	Positive	C13H15NO2	217.11	235.144	1.37785	[M+NH4]+	5.372	0.67	1	C18	Organoheterocyclic compounds	Quinolines and derivatives	-	"52823-95-7"					301207	CC1=CC(=NC2=C(C=CC(=C12)OC)OC)C	YSUKHSPBLNUACE-UHFFFAOYSA-N	24.0794	23.429	23.6208	22.9401	24.654	23.8789	23.7952	23.8494	23.6684	23.8168	23.8159	23.3859	23.6692	23.0716	23.4332	23.2065	24.3037	23.6686	23.2514	23.102	24.5177	24.2962	23.9068	24.4582	24.2137	23.7899	25.1248
Com_3675_pos	N-(4-methoxyphenyl)acridin-9-amine	Positive	C20H16N2O	300.126	301.134	1.41815	[M+H]+	5.967	0.64	1	C18	Organoheterocyclic compounds	Quinolines and derivatives	Benzoquinolines	"61421-82-7"					43640	COC1=CC=C(C=C1)NC2=C3C=CC=CC3=NC4=CC=CC=C42	QQQZGKVRDOCMAW-UHFFFAOYSA-N	25.5674	22.6216	20.5271	22.502	23.5594	22.665	24.2451	24.5844	24.0906	24.2607	25.5594	21.0234	24.3358	25.1022	24.4336	19.5935	21.9711	24.237	24.4618	24.9921	24.4837	23.0534	22.2827	22.9841	22.5147	23.6256	25.3998
Com_1506_pos	2-phenoxybenzoic acid	Positive	C13H10O3	214.063	215.071	1.7973	[M+H]+	5.796	0.52	1	C18	Benzenoids	Benzene and substituted derivatives	Diphenylethers	"2243-42-7"					75237	C1=CC=C(C=C1)OC2=CC=CC=C2C(=O)O	PKRSYEPBQPFNRB-UHFFFAOYSA-N	22.5435	22.8336	22.6046	22.832	22.5687	21.7274	22.7871	22.7345	22.6537	23.1931	21.9736	22.7117	22.6018	22.8474	22.4851	22.3438	22.6048	22.8478	22.0318	22.3264	22.754	22.9302	22.9861	22.8505	22.1745	22.7527	23.1896
Com_3520_pos	6-methoxy-N-(4-methoxyphenyl)-2-methylquinolin-4-amine	Positive	C18H18N2O2	294.137	295.142	6.441	[M+H]+	7.05	0.51	1	C18	Organoheterocyclic compounds	Quinolines and derivatives	Aminoquinolines and derivatives	"303773-00-4"					831190	CC1=CC(=C2C=C(C=CC2=N1)OC)NC3=CC=C(C=C3)OC	NSPFQFRJDFLOGQ-UHFFFAOYSA-N	21.7045	19.5837	22.7433	19.5407	17.8921	18.0007	19.3449	21.9513	20.0451	21.8213	20.6057	19.1429	21.4827	21.3151	20.1255	21.7672	21.7734	20.6753	19.2645	17.9241	23.1869	22.7596	22.5539	22.5213	23.0905	22.694	21.3483
[truncated: 5,963 more rows]
[truncated: 48 more columns]

## Sheet: Differential metabolites
Table S4. Altitude-associated differential metabolites with VIP scores, log₂ fold changes, FDR values, and KEGG pathway annotations (1,682 metabolites; Sheet 2 of 2).
[truncated: 1,683 more rows]
